# Supplementary material for: Telomere damage promotes vascular smooth muscle cell senescence and immune cell recruitment after vessel injury
Source: Commun Biol. 2021 May 21;4:611. doi: 10.1038/s42003-021-02123-z (PMC8140103; doi:10.1038/s42003-021-02123-z)
Supplement: Supplementary file 3 — Supplementary Data 1 [file 42003_2021_2123_MOESM3_ESM.xlsx]

## Sheet: Heatmap
GeneName	X2_Ctr_S2	X3_Ctr_S7	X4_Ctr_S13	X5_Ctr_S1	X2_Dox21d_S5	X3_Dox21d_S11	X4_Dox21d_S15	X5_Dox21d_S8
TMEM178B	-0.428355	0.430195	-2.87946	0.70131	3.64144	4.36036	3.89973	5.54884
NEFL	0.571645	-0.154767	-0.557528	-0.620619	4.69081	4.88441	4.08863	4.41658
CHI3L2	-0.106427	-0.417802	1.82098	0.0798212	4.93757	3.04957	5.52886	4.20892
CLCA2	-0.69139	-0.280298	1.02743	-0.29869	2.65959	3.9341	3.98675	2.76748
RRAD	-0.312878	0.430195	-0.0721008	-0.161187	2.81339	4.03563	2.53609	3.36333
LIPH	-0.553886	-1.73973	2.36847	-0.620619	3.31494	2.30333	5.12426	3.61183
CDH10	-0.312878	0.652588	3.36847	1.28627	4.61843	4.46808	5.37067	5.07292
NPPB	2.60139	0.783832	2.02743	0.627309	5.05534	4.83697	4.13382	4.71744
SCG2	2.99791	3.39982	2.02743	2.52913	5.35168	6.59825	5.19602	5.60497
TREM1	2.32653	-0.569805	-1.55753	-1.03566	3.95971	4.61592	2.51673	2.6656
L1CAM	0.571645	1.87498	-0.179016	-0.161187	4.63228	3.54881	2.79913	2.76748
C11orf96	1.47854	-0.280298	0.705507	-1.03566	3.50758	3.49888	3.42622	2.53687
ANGPTL4	4.80367	4.3947	3.86874	4.4183	7.18785	8.06938	5.85031	7.10409
IGFBP2	-0.205963	3.96071	-0.709531	1.50866	2.67751	6.56467	3.15276	4.57951
RGS5	3.47854	3.61782	3.713	3.66478	6.7806	6.6552	5.36527	6.34285
CYP26B1	0.74157	3.09316	2.20801	3.26202	3.69521	5.35195	5.22016	6.19375
HIST1H2BC	2.63054	0.0676253	0.644106	0.286272	4.8999	3.36036	3.36256	3.5175
TNFRSF10C	0.940878	1.5082	-0.179016	0.627309	3.24455	4.13704	2.4772	3.33042
HIST1H2AC	4.44611	2.11825	2.00319	2.68316	6.54223	5.30914	5.12106	5.74892
CD82	1.79404	3.96763	0.512862	2.13427	5.80526	5.58036	2.95113	4.59345
TNFRSF11B	5.42755	4.08682	4.93753	3.61779	8.62739	6.07023	5.5552	6.0512
FBXO32	3.41295	2.11825	3.46927	2.16074	5.39023	5.10068	5.94027	4.37951
ABCA3	0.379	2.01516	1.70551	1.58883	3.63228	3.90372	3.78301	3.71744
NOV	-0.205963	0.845233	1.7644	0.0798212	2.95237	3.33782	3.4158	2.41658
CALB2	3.0635	1.16716	0.820984	-1.03566	4.95971	3.68005	4.24391	1.43733
GDF15	3.05277	4.17316	4.29547	4.54931	5.38205	7.09565	6.27306	6.52237
HIST1H2BD	2.61604	1.11825	0.290469	1.23736	3.93757	3.82487	3.17764	4.12823
CPA4	3.11597	4.45994	5.2652	4.07287	6.2684	6.40034	7.04114	6.92
RAB6B	0.571645	1.87498	-0.0721008	1.33358	2.7127	3.73284	2.69959	3.5175
TENM2	0.379	4.41509	3.21858	2.1073	3.34889	6.57193	5.05882	4.56072
ITGA7	-0.428355	3.89689	3.39667	3.03759	2.38205	6.18518	4.93663	5.19069
HIST2H2BE	4.27208	1.84523	2.40595	1.73693	6.05362	4.46808	4.59729	4.52237
SERPINI1	0.446114	1.06763	1.54681	1.62731	3.17055	3.03563	3.06216	3.65678
RFLNA	0.156607	1.61782	2.14291	3.73693	2.86122	3.46808	3.95833	5.78378
CCND2	5.43789	3.36879	4.16494	5.33358	6.57487	6.59587	6.86186	7.41134
SOD2	7.81283	5.64397	5.88043	5.56673	10.1227	7.4017	7.95518	7.42634
HIST1H1C	4.40031	2.46972	2.42433	2.31012	5.9779	4.76699	5.08863	5.0696
HIST1H2BK	3.54892	1.87498	1.64411	1.54931	4.96337	4.38805	4.33518	4.04952
ICAM1	5.64846	4.47459	4.2601	3.68316	7.36833	7.04001	5.65821	6.48298
SFRP4	4.79081	6.28125	7.42318	6.93876	8.65705	9.22527	8.31745	8.56485
USP53	6.01182	5.7461	5.72232	5.72146	7.49942	7.67219	7.60419	8.29851
FUCA1	1.96396	3.46972	3.36847	3.16074	4.4566	5.51906	4.95833	5.04276
SCG5	2.79404	1.78383	1.40595	1.28627	4.75129	3.5683	3.06216	3.39551
IFI6	2.76804	2.19101	3.36847	2.6082	3.63228	6.02861	3.64712	4.01541
DNAJC6	1.65911	2.06763	2.83479	0.286272	3.82951	3.61592	4.59729	2.89301
VTN	1.51024	1.06763	1.12054	0.70131	2.62306	2.79208	2.9797	3.15354
NMB	2.29046	2.736	2.54681	1.99409	4.23248	4.82081	4.14648	3.48796
PLOD2	10.3468	8.17951	8.34183	8.70693	12.1094	10.8072	10.1559	10.8473
C3	8.74261	7.48004	6.66164	6.1056	9.98849	9.11255	9.62285	9.33146
AMPD3	4.45021	3.47944	2.95343	3.19956	6.41981	4.93785	4.45193	5.28533
PPFIA4	2.8815	2.63531	0.208007	2.78877	4.33201	4.31492	2.06216	4.71744
PDGFRL	0.687122	2.60012	1.29047	2.26202	2.99587	4.44189	2.71667	3.62998
LYNX1	2.94088	3.8377	3.95975	3.23736	4.12556	5.7393	5.52159	5.02573
FTH1P20	6.07149	7.79214	7.16835	6.18835	8.46372	9.1583	8.5097	8.50803
ENPP4	1.65911	3.57315	3.16494	3.79723	5.09921	4.72417	4.8657	4.93741
TNC	7.12687	5.95898	4.92144	5.64382	9.03528	7.53029	7.29241	6.43862
NEFM	3.42963	3.68654	2.40595	2.35666	4.90751	5.29165	3.54568	4.57015
NFE2L3	-1.42836	2.5082	2.16494	2.88718	1.0381	3.46808	3.84643	4.65235
PFKFB4	3.75487	2.61782	2.72046	2.93397	5.44618	4.6299	3.32964	4.55122
PODXL2	1.98668	1.65259	1.84846	1.07982	4.01714	2.45766	2.90719	2.86264
TMTC1	4.55654	3.04163	3.84164	4.80565	5.74067	5.35476	5.66702	6.3902
FTH1P8	3.41295	5.29094	5.10639	4.11409	5.98692	6.69343	6.05211	6.12023
PTGES	3.30861	3.2715	1.73525	3.23736	4.6996	5.39898	3.15276	4.12823
ASS1	3.66616	5.12136	3.60436	5.09363	5.94684	6.25	5.80513	6.45143
ADGRF4	2.36172	2.09316	1.36847	1.07982	4.19564	2.75853	2.79913	2.83161
GAS6	7.10497	7.50166	7.15466	6.96246	8.85508	9.24338	8.44298	8.67765
ADM	4.2813	3.45994	4.17583	4.1073	6.302	4.95276	5.50695	5.67437
PIK3IP1	3.09521	2.94677	3.27029	2.33358	4.91886	4.64834	4.20209	3.94468
FTH1P12	5.12111	6.70735	6.21198	5.27117	7.31637	8.03301	7.28455	7.56603
GPC4	1.34423	2.52706	2.00319	1.90294	2.48741	4.20088	3.43656	3.19069
FTH1P10	4.201	4.54567	4.55517	4.2742	5.8999	6.04784	5.84255	5.9963
ZNF219	2.68712	3.64397	3.17583	2.88718	4.29766	5.00735	4.6292	4.62998
DLGAP1	3.12623	1.5082	4.25497	1.42378	4.06558	3.97119	5.137	4.73012
CDKN2A	3.7811	4.04163	4.52569	4.55431	5.34328	5.32068	6.0369	6.22094
FNDC1	1.44611	1.30466	2.27029	1.54931	3.34889	3.11732	3.10169	2.7999
NPTXR	1.7146	3.48909	3.29047	2.83881	3.43569	5.12062	4.59268	4.04276
LINC00973	2.34423	0.347733	0.820984	1.87123	2.31494	2.45766	3.07546	3.16603
CACNA2D1	8.79846	7.49449	7.99629	8.35415	10.7467	8.15488	9.11744	10.432
EPAS1	5.41295	6.29644	6.5912	7.228	7.43766	7.9597	8.11664	8.48485
GPR155	3.3176	1.65259	2.24983	1.83881	4.51757	3.71546	2.96549	3.54646
STXBP5-AS1	2.64489	1.4302	1.36847	0.964344	3.79709	2.90372	2.59268	2.70037
RCAN1	7.09259	5.36093	5.67896	5.31896	8.43799	7.80857	6.93663	6.5248
EPB41	2.64489	3.28264	2.82098	2.35666	4.24455	4.28577	4.50695	3.95191
PSG5	2.379	1.9327	1.4781	1.70131	3.80526	2.75853	2.84643	3.34147
MMP15	3.07414	2.91848	2.59628	2.16074	4.61378	4.22565	4.11463	3.63897
CLU	6.79243	7.96677	5.9986	7.48986	6.96975	9.64361	8.71348	8.4786
LAMA3	2.52584	3.44018	2.18663	4.08674	3.30344	5.02156	3.50695	5.54884
GCH1	2.42963	2.19101	2.20801	1.37938	4.24455	3.16931	2.96549	2.87791
BAMBI	3.44611	3.82251	3.99091	2.78877	4.94129	5.01447	5.57406	3.98048
ADGRD1	3.08471	4.4302	2.82098	3.97184	4.3092	5.6206	4.61106	5.36875
ZNF432	2.57164	1.7197	2.27029	1.90294	3.54711	3.48869	3.3185	3.39551
AC016831.1	1.76804	1.11825	1.51286	1.18674	3.06558	2.59706	2.35167	2.70037
SLC46A3	-1.42836	2.09316	2.46039	2.05181	1.86122	3.53896	3.66483	2.76748
IL32	3.20585	1.65259	1.12054	2.6082	4.36557	3.97849	2.57406	3.31928
DTNA	1.41295	2.54567	1.12054	2.50866	3.15784	3.03563	2.99378	3.92276
FER1L4	2.47854	0.430195	1.54681	1.73693	3.11902	3.11732	2.06216	3.42699
PSMG3-AS1	1.94088	1.78383	2.42433	2.85511	3.15784	3.268	3.93663	3.86264
CCDC69	1.51024	2.26027	1.6124	1.13427	2.72998	3.42595	2.89224	2.6479
MYO1D	3.40453	5.47702	6.66454	5.66709	6.20956	7.32999	7.2988	7.40542
C1QTNF1	7.43377	6.68549	6.55204	6.48004	8.65224	8.42829	7.84789	7.94241
AK4	4.61239	5.22605	4.12054	5.17704	6.38342	6.54389	5.01463	6.4578
GALNT18	3.88755	1.5822	2.67513	3.02324	5.32065	4.04262	3.92198	3.74268
CRYAB	3.70778	3.08045	3.91496	3.90294	3.95237	5.22565	5.34893	5.1504
WNT5B	1.379	3.09316	2.05128	4.03043	3.79709	4.59706	3.22614	4.8079
MELTF	2.23461	5.57088	4.37793	4.79723	4.13856	6.64375	5.93845	6.34285
MATN2	3.73487	3.9327	2.91496	3.93397	5.71704	4.32068	4.9183	4.78378
SYTL2	2.36172	2.06763	1.70551	1.66478	3.36003	3.20712	3.35167	2.71744
SORT1	2.49448	3.76807	3.67513	2.31012	4.08585	4.86483	4.8847	3.82375
ACYP2	2.30861	1.75212	2.31037	2.33358	3.2203	3.07705	3.39474	3.67437
SYNGR2	4.29046	3.01516	4.55934	2.6082	5.56888	4.64834	5.50203	4.75099
ABLIM1	2.80686	3.8377	4.55517	4.43466	4.04502	5.34349	5.44938	5.88359
SVEP1	3.62331	5.03176	5.49558	4.36807	6.22944	5.75853	6.3774	6.05624
DPP4	6.05277	7.08999	7.40479	6.91174	7.93058	8.27765	8.13382	8.6565
STRA6	2.91742	1.26027	2.34936	2.48791	3.44618	3.41522	3.96549	3.54646
SSTR1	4.02011	4.80716	3.02743	3.14757	5.34609	5.83898	4.72513	4.33596
AMIGO1	1.81957	2.30466	1.29047	1.02324	2.86122	3.25602	2.71667	2.37414
CTSF	4.379	4.7641	4.3153	4.87524	5.68195	6.10902	5.85031	5.81386
CYFIP2	3.74157	2.36879	3.34936	2.7717	4.13207	4.21332	4.71667	4.21494
ERO1B	2.65911	2.09316	1.33	2.13427	3.2684	3.60652	2.96549	3.43733
ABAT	4.49448	3.24896	3.07474	2.56921	5.59032	4.33782	4.4971	4.48796
C14orf37	2.30861	4.12446	3.24983	3.61779	3.93012	4.97484	4.56937	4.78378
MFAP3L	2.54127	3.51766	3.13177	3.1073	4.28017	4.64375	4.4971	3.55598
GALNT5	6.12751	6.05631	6.28042	6.81401	7.24605	7.54389	7.42622	8.0696
DNAJB4	6.24053	5.17615	4.95975	6.09706	6.90657	6.69454	6.66593	7.45016
SOD3	5.06082	4.21447	4.17583	4.56921	6.88455	5.53401	4.81507	5.04614
PANX2	4.34423	2.76807	3.8279	2.21227	5.04502	4.49888	4.99378	4.26805
CYB5R1	5.45225	4.609	5.46262	4.33358	6.62306	6.06338	6.44555	5.70251
PLIN2	5.45429	5.95724	5.33971	5.90881	6.50633	7.46157	6.34756	7.21869
RAB8B	5.47452	5.47216	5.24467	5.89113	6.44879	6.05994	6.51916	7.47735
DRAM1	5.1415	4.51294	4.75354	4.64148	5.74705	5.89988	5.8847	6.2491
FBXL19-AS1	1.98668	1.16716	1.4781	1.54931	2.90751	2.34913	2.68231	2.5175
QPCTL	4.63773	3.32636	4.14845	3.7717	5.41447	5.23178	4.97261	5.0223
TMEM45A	5.46242	4.96763	4.80704	5.43466	6.49879	6.51655	6.02495	6.42699
SLC22A3	2.55654	2.88963	3.37793	1.90294	3.65959	4.40983	3.92933	3.36333
CA12	6.42859	6.32636	6.19201	7.63912	7.89464	8.24206	7.13382	8.40773
HSPB8	4.3176	4.87866	4.85525	3.99409	5.30633	6.2843	6.0352	4.75513
FAM69A	3.38756	3.99498	4.40595	4.24975	4.98871	5.03913	5.32687	5.40871
GPX3	4.65911	4.4302	5.69797	3.71923	4.91886	6.64375	6.25418	5.19983
FAXDC2	2.15661	2.38955	1.36847	1.80565	3.60445	2.90372	2.73354	2.55598
LYN	2.85705	3.24896	3.55517	3.28627	4.2684	4.27987	4.45193	4.42179
FMOD	5.9782	5.71765	5.36847	3.69226	7.25578	6.72743	6.5996	5.03256
GRIA3	3.85087	2.21447	3.28042	2.85511	4.88455	4.04957	3.81507	4.04276
ADGRL1	3.99231	4.55948	3.81403	3.58883	5.43832	5.46808	4.86186	4.75926
GAS1	2.95247	3.11825	3.10923	2.70131	4.52253	4.23788	4.37874	2.81585
CPE	6.20827	6.70218	5.90518	6.56673	7.16421	7.98168	7.34962	7.43733
PODN	3.24407	5.48427	3.95975	3.72811	5.59269	5.41253	5.96012	4.41658
DDR1	4.38329	5.01181	5.29047	4.29227	5.59505	6.32355	6.30727	5.11541
PIGZ	1.51024	2.19101	2.6597	2.31012	3.28017	3.38256	3.29596	2.98048
B4GALT1	8.78617	8.59315	8.60612	8.40314	9.80895	10.1585	9.95124	9.81461
F8	1.94088	2.56405	1.57998	3.00874	3.10584	3.3715	3.23801	3.6656
NFASC	6.16286	5.98649	6.29047	5.95303	7.3841	7.28061	7.16681	7.31087
SLC41A2	2.36172	3.09316	1.7644	3.52913	3.70398	4.2195	3.35167	4.06294
SH3BGRL2	0.794037	2.81486	1.24983	1.96434	2.14501	3.47842	2.89224	2.81585
PCSK5	3.61604	2.56405	3.72046	3.4128	5.00299	4.25602	4.22016	4.14094
ANKRD29	3.09521	2.83013	1.97853	3.7457	3.99587	4.18202	3.44683	4.59807
DEPTOR	2.44611	3.94677	4.29047	2.88718	4.33766	4.57795	4.99727	4.40608
CSMD2	4.86933	4.56861	4.75717	4.31602	6.17055	5.45242	5.42362	5.72801
LMCD1	2.19614	2.9327	3.75717	2.35666	4.58083	3.55859	3.35167	4.10247
MFSD6	3.12623	3.85273	3.70551	3.48791	4.44095	4.58754	4.75849	4.52722
CREG1	5.55083	5.72788	5.13735	5.68088	6.41046	6.85891	6.44298	6.63785
PWWP2B	1.60139	1.90413	2.18663	1.96434	2.38205	2.91899	3.04874	3.0223
SLC22A23	5.43583	4.54567	4.41056	5.09363	6.12719	5.7436	5.76055	6.2666
IGSF8	5.45836	4.74409	5.54681	5.01238	5.91697	6.42995	6.21567	6.4954
ABCC3	2.36172	2.88963	2.22907	1.46684	3.70398	3.45766	3.27306	2.37414
CACHD1	2.55654	2.7197	3.10923	2.87123	4.17686	3.75853	3.656	3.70893
ZNF470	2.25347	1.7197	1.9279	2.1073	3.14501	2.72417	2.45702	3.12823
RDH10	6.97537	6.71251	6.36491	7.1376	8.56738	7.82891	6.76875	8.0364
FTH1	10.3263	10.3854	10.0869	10.0875	11.5266	11.7749	11.4432	11.4801
CDKN1A	8.58404	7.77991	7.9467	7.78346	9.41364	9.24811	9.17976	8.86168
ADGRB2	4.07944	4.27708	3.98473	3.52913	5.21418	5.30042	4.88848	4.50772
SQSTM1	9.35805	8.74509	8.50829	8.15087	10.1684	10.1068	9.8579	9.63518
FOXO4	3.19614	2.56405	2.29047	2.70131	3.79709	3.91899	3.5834	3.42699
IGIP	2.99791	2.61782	2.44247	3.1073	3.48741	3.4366	3.42622	4.19679
LEPR	4.7811	3.54567	3.64411	3.64617	5.66633	4.55371	4.7209	4.63448
CDKN2B	4.08997	3.8676	4.39667	4.80565	4.13856	5.97119	5.22614	5.40608
CTXN1	3.379	2.91848	2.87543	2.50866	4.37658	3.64375	3.7419	3.69175
CYB5D2	3.8815	3.48909	3.57998	3.34517	4.47721	4.65291	4.61106	4.33042
TP53INP1	4.353	4.31012	4.4781	4.29227	5.3628	5.4366	5.40794	5.18149
ORAI3	1.86933	2.04163	2.36847	2.07982	2.36003	3.41522	2.84643	3.00849
MXI1	4.93213	4.20864	4.33	4.65551	6.0381	5.32068	4.99027	5.60037
SLC43A2	3.24407	4.2715	5.28294	4.21859	4.44618	5.44717	5.49215	5.67874
MMP24	2.00905	2.19101	2.27029	1.96434	2.93757	3.00735	3.17764	2.6656
RHBDD2	5.48852	4.7641	4.88873	4.85106	6.44095	5.99659	5.85802	5.6678
SLC39A8	4.36606	5.3947	4.28545	4.00143	5.57845	6.06681	5.2988	5.16603
EPDR1	6.05008	5.88415	6.72046	6.07287	7.4855	7.18202	7.11463	7.22989
SLC6A8	5.34863	4.98137	4.78232	4.26812	6.07406	6.22412	5.73563	5.41134
ABCA9	4.94088	5.17615	5.2524	5.5937	6.33625	5.98395	6.0655	6.47798
PIGV	3.76147	3.36879	3.28042	3.54931	5.07237	3.83295	4.24979	4.28533
FAM162A	5.01735	4.22605	4.15946	4.40175	6.07744	5.40983	4.83084	4.98753
ITPR1	4.40031	4.80716	4.2652	3.93397	6.05705	5.53649	4.95113	4.23286
RND3	7.88566	7.33106	8.0199	7.36095	8.34118	8.90324	8.84837	8.38487
SYNGR1	3.3176	3.26027	2.44247	2.56921	3.99587	4.39353	3.50695	3.28533
YPEL2	3.94088	2.84523	2.9019	2.73693	4.50257	3.99299	4.07546	3.75926
WFS1	5.91001	5.50344	5.39434	5.22487	6.81643	6.73823	6.26438	6.21494
ASAH1	6.03244	5.77005	6.2601	5.79723	6.89512	7.08807	7.19221	6.71956
ATP6V0A1	5.67668	5.65044	5.95817	5.44278	6.61611	6.70118	6.7759	6.46034
MR1	4.65202	4.52237	4.48687	4.89508	5.42777	5.73715	5.44683	5.55122
MYEF2	2.05277	3.2715	2.6124	2.42378	3.40375	3.51906	3.75849	3.14094
PCDHGA4	3.7146	3.44018	2.7644	3.12085	3.85336	4.33782	3.82297	4.52722
CTSO	5.51024	4.49389	4.31037	4.68316	6.02416	5.7733	4.98323	5.74059
ARRDC4	3.91149	4.29919	4.38264	5.07982	5.07575	5.28577	5.24685	5.78985
NATD1	3.83217	3.11825	3.30045	2.85511	4.65959	4.15649	4.08206	4.04952
ABCA7	1.79404	2.78383	2.96603	2.6082	2.92262	3.58754	3.59268	3.57484
SLC46A1	3.58659	2.30466	3.33	2.82232	3.73854	4.04957	4.20209	3.8079
ULBP2	4.12111	3.19101	4.02141	2.87123	4.33766	4.48356	4.9146	4.01541
TTC3P1	3.43789	2.5082	3.22907	2.7717	4.18315	3.59706	3.78301	3.96626
PTHLH	5.67143	5.22027	5.87877	5.65084	5.47977	7.27839	6.02152	6.71319
ADAM23	5.01459	5.05793	4.9279	5.01601	5.84941	6.08891	5.59268	6.02573
BHLHE41	4.55654	4.4352	3.97853	3.87923	5.8255	5.10736	4.46209	4.63897
RRM2B	5.72815	5.64613	5.56556	5.39897	6.47465	6.66088	6.39474	6.43346
CREBRF	3.68712	3.68654	2.95343	3.73693	4.41447	4.57795	3.93663	4.38487
FAM110B	2.54127	2.96071	2.24983	2.70131	3.25652	3.68898	3.36256	3.30805
FAM83H	3.05277	4.26027	3.87543	4.00143	3.90751	5.01091	4.82297	4.84333
KLHL24	4.46646	4.16716	3.45146	3.63677	5.04156	4.89603	4.40531	4.71744
KCNAB2	4.0256	3.14291	3.33971	3.42378	4.6996	4.42595	4.20814	4.1598
STXBP2	2.81957	2.86018	3.30045	3.23736	3.48741	3.90372	4.11463	4.24469
OSTM1	6.54606	5.82251	6.24725	5.48004	7.36418	7.00377	6.96727	6.60382
ANKRD46	2.8815	2.32636	2.46039	2.54931	3.59505	3.268	3.43656	3.19069
DCAKD	2.7811	3.17913	3.48687	3.46684	3.52748	4.29165	4.22016	4.00154
SLC17A5	5.83531	4.41509	5.61039	4.80983	6.56768	5.96752	6.08863	5.8817
LACTB	5.25815	4.06763	5.22907	4.33938	5.70835	4.83697	6.03349	5.7259
CHST7	3.48653	3.39982	3.72046	3.21227	4.41981	4.20712	4.43656	3.88548
CPQ	3.34423	4.38955	3.9019	4.63677	4.68195	5.11401	4.94752	5.12823
PDK2	4.45021	4.14291	3.89533	4.21227	5.2831	4.83295	4.85031	4.96983
HLA-E	6.8632	6.62221	6.79474	6.62493	8.03071	7.62874	7.50756	7.41919
LZTS3	3.00905	2.88963	2.62834	3.39061	3.97428	3.84898	3.5834	3.88548
AHCYL2	4.5451	3.7197	3.94709	3.71923	4.84148	4.62526	4.98323	4.71744
SLC22A18	2.17651	2.83013	3.00319	3.02324	2.86122	4.06338	3.54568	3.68309
PNRC1	5.63414	4.55489	4.38733	4.63205	6.2264	5.54389	5.47218	5.54884
JMY	4.76476	4.11202	4.35416	4.13427	5.18315	5.25602	5.24097	4.85495
ZDHHC1	3.02011	2.90413	2.9279	2.99409	3.62306	3.97849	3.84643	3.52722
MTRNR2L1	5.41085	4.94677	5.09782	5.23736	5.85139	5.91899	6.14648	6.14094
ARHGEF25	4.0256	3.66966	3.58815	3.1738	4.37108	4.44717	4.50203	4.22691
LAMB3	3.59401	4.54567	3.52994	4.4183	4.59975	5.13704	4.40531	5.17842
SMO	3.40453	4.13679	4.2652	3.68316	4.21418	4.96752	4.94027	4.26225
COL8A1	6.80526	6.67284	7.16289	7.36024	7.61378	8.00377	7.76773	8.18418
SELENOM	6.38114	5.17615	5.72232	5.34805	6.69851	6.64261	6.4314	6.40608
SEC11C	4.74823	4.33709	4.23949	4.35093	5.44879	5.09733	5.3213	4.78783
IQSEC2	4.70093	4.44515	4.05718	4.22487	5.20185	5.30333	5.00771	4.7999
PLXNB1	5.1937	4.93623	5.03343	4.38501	5.64372	5.91899	5.8561	5.38219
TPCN1	5.4317	5.12136	5.12897	5.1376	6.09588	6.10068	5.96727	5.80191
GLRX	5.09521	4.49868	4.59628	4.83881	5.28017	5.64605	5.34619	5.82965
CLN5	5.01459	4.46972	5.13456	4.38501	5.70179	5.45504	5.80712	5.16914
SARAF	8.14371	7.41446	7.87334	7.32921	8.90038	8.45962	8.62129	8.13341
DMPK	4.05277	4.37921	4.5384	4.7717	4.54223	5.40983	4.82691	5.7259
PON2	6.1108	5.55719	5.8279	5.55181	6.86709	6.61358	6.50695	6.3456
ORMDL3	5.3243	4.97795	5.39667	5.03043	6.22944	6.12062	5.83084	5.62093
SAMD4A	5.38969	5.12446	4.87543	5.30716	6.17371	5.75853	5.74399	6.06127
GNPTG	5.379	5.24896	5.07474	5.30419	5.98692	6.14355	5.91275	5.9061
RHOQ	6.03381	5.84898	5.44022	5.99409	6.70726	6.77645	6.22166	6.70251
PLTP	5.24878	5.22894	5.44022	4.96058	5.89608	6.01979	6.49833	5.14094
MTRNR2L12	4.80046	4.29369	5.01839	4.99409	5.43306	5.35476	5.6449	5.75513
CLN8	4.09521	3.32636	3.48687	3.36807	4.37108	4.19462	4.21417	4.28533
MICA	5.73655	5.56633	5.05423	5.03043	6.22944	6.34631	6.00771	5.91723
ZSCAN18	4.57914	4.03506	4.35416	3.99409	5.2684	4.93033	4.92198	4.57484
EIF2AK3	5.66968	4.59119	4.81054	4.80983	6.22336	5.63222	5.51185	5.63673
CEBPD	4.54127	4.53173	4.60436	4.04472	5.60445	4.63454	5.05211	5.10895
SLC25A23	5.12879	4.92916	4.37793	4.85511	5.84545	5.57795	5.39474	5.49788
PDIA5	5.91001	5.95898	5.8279	5.76092	6.88937	6.85693	6.32547	6.42309
LY96	3.80046	3.736	3.35895	3.42378	3.85336	4.53896	4.46715	4.04276
YPEL5	6.1839	5.88415	5.98937	5.99225	7.07997	6.67331	6.70709	6.64901
ABHD4	4.92037	5.25462	5.81054	4.98671	5.52005	6.27839	6.39075	5.7572
TMEM59	7.86358	7.10811	7.48413	7.30864	8.50005	8.19266	8.09925	8.04361
FZD7	5.34423	5.07725	4.93753	5.5937	6.37521	6.04088	5.78705	5.60037
OGFRL1	5.0256	4.91132	4.88873	4.56426	5.61378	5.69121	5.17764	5.5536
RECK	7.20464	7.08443	7.16152	7.09277	8.06813	7.79777	7.72302	8.01195
PGRMC2	7.00836	6.5153	6.7251	6.72257	7.80577	7.14923	7.52644	7.5175
STS	5.32876	5.70321	5.62039	5.29526	6.01185	6.43261	6.30445	6.09595
IDUA	4.36172	4.14901	4.71673	4.46684	4.7127	4.95646	5.15276	5.4476
NIPAL3	6.02286	6.23038	5.63624	5.88321	6.6697	6.84199	6.56348	6.72168
TM2D1	4.83843	4.31555	4.6164	4.14093	5.41447	5.02156	5.3185	4.73012
PLA2G15	5.53743	5.40238	5.67513	5.31602	6.32065	6.20556	6.16991	5.97339
ATP6V0E1	7.68972	7.12755	7.05792	7.02053	8.10915	8.1403	7.6899	7.88359
RETSAT	5.65911	6.03506	5.64018	5.64851	6.61727	6.78272	6.20209	6.09432
NCSTN	7.79041	7.35435	7.69892	7.53799	8.44749	8.23712	8.18187	8.26479
PIP4K2C	5.23935	4.96071	5.43796	4.8632	5.77645	5.66655	5.96191	5.68959
TMEM63B	5.76312	5.49389	5.51715	5.35952	6.27577	6.25	6.22912	5.98753
DHRS7	4.48653	4.81102	4.68279	4.47214	4.8375	5.56102	5.39208	4.96983
IFNGR1	5.72646	5.11825	5.19201	5.228	6.2111	5.69786	6.20965	5.68526
CYTOR	4.32653	4.87498	5.02141	4.5342	5.76392	5.13377	5.35167	5.1441
AHR	6.65999	5.96071	6.37557	5.85309	7.27577	6.45896	7.32895	6.44248
GADD45A	5.09782	5.63531	5.76079	5.81401	5.74917	6.34631	6.41449	6.33042
KANK1	5.19125	5.50106	5.29297	5.49832	5.8999	6.1581	5.86761	5.8817
SIL1	6.18881	5.63314	5.88707	5.73473	6.66746	6.53277	6.52402	6.30099
KIAA0319L	5.73487	5.46728	5.85356	5.54429	6.63113	6.20867	6.24244	6.04614
ITFG1	6.80287	6.29644	6.20668	6.30864	7.4024	7.05563	6.85224	6.82178
PLBD2	6.35082	6.78089	6.64313	6.68202	7.20185	7.48163	7.22763	7.29104
CYSTM1	5.08208	4.89327	5.28545	4.69226	5.44618	5.7436	5.64935	5.39816
VPS41	6.30974	5.90052	6.19736	5.89508	6.75551	6.75746	6.76671	6.46287
CHST12	4.86013	4.61342	4.73525	4.7674	5.34609	5.36594	5.20512	5.1504
EMC7	6.7035	6.29782	6.42204	6.34661	7.30056	7.11235	7.00511	6.83357
DNASE2	4.99511	5.05469	4.98473	4.87524	5.36557	5.84699	5.4417	5.54646
ABCA8	6.07414	5.68023	5.99091	6.00509	6.43569	6.66881	6.52038	6.42179
CALCOCO1	5.8164	6.01683	5.82098	6.05004	6.54711	6.45242	6.35303	6.46413
RABL6	6.15535	6.47944	6.3116	6.23736	5.39294	5.65291	5.67796	5.4476
EXOSC10	5.99931	6.36093	6.22776	6.17704	5.4566	5.52655	5.55045	5.34697
NUP188	6.53068	7.04654	6.82445	6.69905	6.16103	5.93597	5.95113	5.93376
ILF2	7.27958	7.35699	7.11631	7.13093	6.58321	6.47842	6.49957	6.16136
TRA2B	7.201	7.32029	7.08777	7.06062	6.59032	6.30042	6.41711	6.15667
POLE3	5.38329	5.91848	5.64802	5.68772	4.8573	4.97484	4.85802	4.61639
DAZAP1	6.90555	7.13755	6.93593	7.01782	6.21264	6.0651	6.24538	6.20741
NUP50	6.13007	6.52354	6.09639	6.05004	5.4514	5.45766	5.22614	5.32486
EML4	6.05948	6.49748	6.49341	6.3948	5.32065	5.51906	5.68449	5.57484
SACS	7.09455	6.94502	7.10567	6.68772	6.3178	6.05477	6.37874	5.98048
NUP88	5.5451	5.53407	5.6597	5.55929	4.86514	4.49888	4.96191	4.56072
CDK4	5.97679	6.77991	6.62139	6.48921	5.40375	5.83295	5.82691	5.45016
SMARCB1	5.56411	6.0644	5.77339	5.88122	4.88069	4.98938	5.0352	5.00154
SMCHD1	7.14655	6.98393	6.62735	6.64734	6.00477	6.25602	5.92566	5.82375
STK24	6.60782	7.04491	6.67896	6.98948	5.89417	6.19776	5.93298	6.10084
NUP205	6.2358	6.79749	6.6323	6.41143	5.55198	5.72417	5.9109	5.54406
JPT2	6.11339	6.63096	6.26902	6.53673	5.2264	5.65975	5.4822	5.69391
CNOT9	5.73823	6.11514	6.00166	5.84699	5.06558	5.2195	5.24097	4.92276
SNRPD1	4.72477	5.23755	5.04239	5.05181	4.12556	4.21332	4.3407	3.85495
SYNJ2	7.17156	7.63911	7.30294	7.24511	6.17371	6.66315	6.76978	6.25203
EFHD2	6.22509	6.8759	6.39783	6.84801	5.68417	6.01802	5.62695	5.87791
EWSR1	7.66396	7.80379	7.74168	7.68316	7.24079	6.79311	6.90253	6.87029
IDH2	5.69921	5.7936	6.03044	5.34228	5.12556	4.88052	4.80313	4.54167
PKIA	6.34533	5.94326	5.72787	5.89705	5.25354	5.32927	4.7209	4.8588
ACTL6A	5.46242	6.01516	5.77697	5.83881	4.92637	4.8727	5.02152	4.64344
KHSRP	7.14592	7.75212	7.23364	7.38851	6.51881	6.7393	6.64712	6.57835
SRRT	6.80766	7.03753	6.7426	6.75551	6.09088	6.02156	6.10169	5.73432
ODF2	5.87543	6.22027	5.98628	5.96622	5.02065	5.17568	5.09844	5.10247
CTDSPL2	5.19857	5.42769	5.32512	5.17054	4.33201	4.58275	4.17764	4.18457
HNRNPH1	8.03517	8.1566	8.1443	8.03133	7.30272	7.37011	7.33518	7.26878
SAE1	7.10173	7.34508	7.43229	7.16728	6.29911	6.41657	6.64155	6.21494
UTP20	5.68017	6.03011	5.80002	5.83881	5.13856	4.90755	5.00076	4.75099
PBX1	6.80846	6.61452	6.88293	6.63086	6.1337	6.02685	5.91645	5.15667
UGDH	7.34808	7.69125	7.02894	7.71365	6.52501	6.78793	6.51795	6.62093
TRIM28	7.59494	8.18657	8.05755	7.88072	7.08417	7.16452	7.41056	7.04867
SET	7.42235	7.81773	7.56038	7.67285	6.74917	6.78272	6.84837	6.6623
H2AFV	6.10042	6.5422	6.52036	6.15087	5.58321	5.48613	5.5764	5.04276
QSER1	6.31872	7.12058	6.3385	6.6118	5.38205	6.09397	5.62695	5.74892
SEPHS1	5.00349	5.92561	5.40826	5.52659	4.28017	4.66655	4.76671	4.61183
MAZ	6.57164	7.56119	6.86622	7.15334	5.84743	6.32355	6.45321	6.20438
IPO9	6.37039	6.84147	6.69797	6.70244	5.57606	5.84299	5.89973	5.78783
FAM111A	4.8164	5.45009	5.38733	5.09706	4.29186	4.06338	4.07546	4.40608
G2E3	5.31536	5.57315	5.18394	5.07635	4.23853	4.48356	4.36256	4.12823
MDC1	4.79725	5.5082	5.13735	5.05181	4.04502	4.43128	4.23801	3.90051
PAICS	7.00905	7.31555	7.00319	7.11494	6.09755	6.29018	6.28455	6.0512
DCPS	4.17156	4.45503	4.45146	4.36238	3.0519	3.44717	3.62016	3.14094
OXCT1	6.24995	6.6949	6.31899	6.53673	5.2684	5.62526	5.56937	5.54167
AGPAT5	4.81957	5.45749	4.84506	5.00874	4.2203	4.00735	4.19602	3.90051
MCMBP	6.01735	6.85925	6.6529	6.43737	5.34328	5.72634	5.79913	5.50527
SLFN11	5.53165	6.09474	5.65387	6.07287	4.50758	5.23788	4.5552	5.08284
RNF26	5.46444	6.36093	5.69419	5.74352	4.81339	5.1403	4.9439	4.77973
CCDC88A	6.69231	6.92649	6.62933	6.69566	5.76602	5.72417	5.85802	5.81585
SF3B3	7.279	7.96892	7.67657	7.70525	6.47849	6.93972	7.02409	6.76029
RBM12	6.44918	6.64613	6.60133	6.56178	5.74493	5.53649	5.73563	5.49788
SRSF1	7.76229	7.99498	7.81054	7.78559	7.31994	6.78689	6.85898	6.88453
NUDT21	6.64846	7.24184	6.80617	6.97836	5.92637	6.21022	5.9637	5.80989
HNRNPF	7.30522	8.04491	7.70127	7.6843	6.64486	6.95831	7.03264	6.62093
SNRPA	5.42131	6.08045	5.70363	5.6106	4.34328	4.71982	5.01118	4.63448
TWIST2	4.94668	5.73803	5.22121	5.7674	4.41981	4.89603	4.27882	4.45271
ALMS1	4.1108	4.54567	4.41975	4.2559	3.28017	3.23178	3.43656	3.06294
ACD	3.89357	4.5082	4.44247	4.19316	3.10584	3.48869	3.3407	2.96626
LSM2	3.89957	4.41002	4.28042	4.16728	2.99587	3.18202	3.44683	2.75099
TFDP1	6.69231	7.20864	6.86285	7.06501	5.88262	6.04784	5.96012	6.14094
DCK	4.74491	5.25179	4.87209	5.01601	3.7806	4.14355	4.15276	3.63897
MZT1	5.20827	5.33976	5.00013	5.1376	4.2743	3.94905	4.27882	4.01541
NUP62	5.16908	5.55948	5.33729	5.32483	4.19564	4.41522	4.36256	4.18457
SNRPB	5.8678	6.21882	6.2601	6.12757	5.24154	5.08384	5.17146	4.97694
BCL7C	4.65202	5.51766	5.40595	5.30716	3.7806	4.49888	4.27882	4.17842
CEP192	5.01182	5.49389	5.07183	5.24047	4.15784	4.35476	4.14016	4.1346
TEX30	3.96968	4.23181	3.96603	3.97184	3.28017	2.82487	2.95113	2.59345
GMPS	6.17651	6.50582	6.37439	6.27723	5.14823	5.3798	5.48469	5.17533
CCHCR1	4.02011	4.41509	4.05128	4.00143	2.7127	3.31492	2.92198	2.96626
HPRT1	5.1937	5.45994	5.37321	5.48791	4.38751	4.49379	4.3185	4.04952
SLC25A40	4.15159	4.28818	4.30542	3.92628	3.07913	3.29165	3.3407	2.26225
TELO2	4.83531	5.37661	5.29547	5.02324	4.17055	4.28577	4.15276	3.67437
SSX2IP	6.54415	6.52823	5.58407	6.30122	5.14179	5.55615	5.02495	5.24174
XRCC1	4.42547	4.69072	4.63624	4.67859	3.65054	3.53896	3.68231	3.08941
PLEKHG2	5.75817	5.49868	5.91658	5.09706	4.50758	4.68005	4.78705	4.1598
RBMX	7.14087	7.29782	7.19402	7.17623	6.27724	6.31492	6.3612	5.85687
NPM3	4.07414	4.37921	4.47369	4.5937	2.98152	3.34913	3.46715	3.41658
PRPS2	4.54127	5.47702	5.15946	4.97929	3.87682	4.22565	4.20814	3.79187
SLC19A1	4.00905	4.48909	4.50425	3.98671	3.18315	3.16931	3.54568	2.47798
TGFB1I1	6.16161	6.26168	6.53417	6.32921	4.88841	5.37704	5.45702	5.52964
GPD2	5.38969	6.14749	6.09496	5.93971	4.63228	4.9341	4.97616	4.78378
H3F3B	8.15033	8.19396	8.36699	8.2323	7.61495	7.20789	7.47595	6.9582
AL691447.3	4.96682	5.08045	4.59222	4.44547	4.0381	3.46808	3.92198	3.19069
CBX5	7.14907	7.6902	7.47865	7.12925	6.25503	6.43527	6.52281	6.2284
FH	5.66968	5.91312	6.62437	5.84086	4.77645	5.00377	5.6292	4.98048
NUP155	5.24878	6.04327	5.62636	5.42923	4.3092	4.83697	4.59268	4.29104
EXOSC2	4.33098	4.85646	4.82445	4.77599	3.59505	3.66202	3.656	3.40608
RAD21	7.35191	8.35501	7.45202	7.77599	6.73105	7.0762	6.69744	6.78682
CACYBP	5.35082	6.4685	5.74625	6.1124	4.50758	4.91519	5.17146	4.87791
HMGA1	9.33403	9.88312	9.55413	9.90233	8.10129	8.68592	8.85176	9.02208
MGME1	4.28589	4.91848	4.60838	4.26812	3.20802	3.80035	3.73354	2.87791
DARS2	4.94668	5.60457	5.05718	5.33358	3.65959	4.23178	4.43656	4.06294
PAICSP4	3.4705	3.66115	3.51286	3.71923	2.48741	2.39353	2.59268	2.23879
HNRNPM	7.54127	8.11007	7.80879	7.80145	6.79607	7.04349	7.11624	6.6198
NUCKS1	8.19186	8.85553	8.46539	8.47774	7.58796	7.64318	7.71879	7.6198
NDE1	4.19125	5.33441	4.7499	4.58883	3.29186	4.16292	3.6019	3.42699
NRAS	6.81005	6.8206	6.96211	6.80669	5.68417	5.735	6.04198	5.70037
SPDL1	6.379	6.26309	5.86874	5.52913	5.49753	4.89603	4.83084	4.11541
TTF2	4.08471	4.78383	4.75354	4.29227	3.14501	3.42595	3.89224	2.70037
GNB4	6.90629	7.17839	6.92064	7.16728	5.62998	5.94346	5.96727	6.21644
SRSF7	6.47452	6.68128	6.68374	6.54051	5.53242	5.49124	5.81507	5.16603
HNRNPR	7.63324	7.92871	7.62982	7.63677	6.86514	6.63454	6.79411	6.41527
RPL22L1	5.7399	6.48548	6.3661	6.75768	4.63228	4.76276	5.62242	5.71106
TMEM106C	4.81957	5.81678	5.31776	5.25283	3.69521	4.47842	4.3185	4.06294
SMC3	6.23105	6.79749	6.40132	6.4183	5.33484	5.54881	5.59729	5.07623
PRDM8	6.19614	5.64613	4.83822	5.46153	4.99587	4.47842	3.84643	4.37414
NUP85	4.75817	5.57994	5.30294	5.2559	3.70398	4.25	4.22614	4.06294
KIAA1841	3.4705	4.22605	3.86201	3.8632	1.95237	2.90372	2.92198	2.47798
YES1	7.76147	7.68339	8.59729	7.51573	7.05534	6.67331	7.13937	6.52601
SMC6	5.47653	6.21592	6.24725	5.9681	4.57606	5.06338	5.3185	4.54167
LRR1	3.41295	4.34242	3.75717	3.7103	2.19564	2.70669	2.78301	2.57484
ARPIN	3.17651	4.609	3.9279	4.10048	2.17055	3.32641	2.87713	2.55598
CRIP2	6.48852	6.81869	7.64313	6.63441	5.36557	6.03388	6.32269	5.5536
DCAF15	4.21068	4.76012	4.54261	4.30419	3.4566	3.47842	3.14016	3.19069
AL391058.1	3.42963	3.52706	3.2601	3.51893	2.52748	2.04957	2.37336	2.00849
ARL6IP1	7.02903	7.28887	6.85525	6.64968	6.49121	5.89603	5.76466	5.22989
E2F7	6.2523	6.06763	5.94709	5.5342	4.59032	5.24698	4.24391	4.90051
NEMP1	4.7811	5.66115	4.95659	5.07287	3.97428	4.2195	3.57406	3.96626
CSE1L	7.33707	8.06157	7.70785	7.75279	6.34749	6.82182	6.82199	6.55716
EXOSC8	4.19614	5.17913	4.73893	4.94924	3.72136	3.81674	3.5552	3.25057
FOSL1	7.75693	7.73296	7.08416	7.55118	6.54955	6.23788	6.49586	6.50158
NUP107	5.40031	6.18805	5.95659	5.76309	4.73854	4.83295	4.79109	4.28533
FANCC	2.96396	3.736	3.19736	3.18674	2.14501	2.39353	2.23801	1.21494
HGF	8.15159	7.65205	8.46872	7.79248	7.13532	7.29458	6.98235	6.24616
ILF3	7.96932	8.52852	8.26042	8.22526	7.20262	7.30115	7.42881	7.17842
FRMD4A	6.8172	8.13025	7.96368	7.76309	6.85434	6.98031	6.81903	6.16603
HNRNPDL	7.70179	7.99201	7.9459	7.81869	7.11656	6.82689	6.73249	6.54884
FANCM	3.62331	3.97452	3.82098	3.49832	2.84545	2.51906	2.32964	2.16603
SFPQ	8.02045	8.60179	8.12054	8.18553	7.12638	7.3026	7.46019	7.02915
DONSON	4.34863	4.98478	4.86201	4.49312	3.07913	3.86483	3.48718	3.16603
RANBP1	6.01597	6.67601	6.38029	6.20275	4.88069	5.34066	5.37605	5.21494
ALYREF	4.94378	5.82632	5.50209	5.5342	3.98152	4.56345	4.43656	4.10895
TOPBP1	5.77784	6.41002	6.23298	5.79512	5.00299	5.01802	4.93663	4.45271
HNRNPA2B1	9.57645	10.1606	9.64165	9.82129	8.88504	8.62903	8.77361	8.62207
MTHFD1	6.18635	7.31555	6.82272	7.15499	5.13207	6.04262	5.85994	5.7999
SRSF2	7.25756	7.70942	7.65922	7.56797	6.75023	6.24547	6.28025	6.32347
HYI	4.379	4.76012	5.7426	4.90294	3.4566	3.68898	3.89224	4.04952
POP1	5.13643	4.98478	5.1622	4.7674	3.82147	3.55859	4.17764	3.49788
PTMS	6.60047	8.04122	7.36372	7.59249	5.32065	7.09565	6.40003	6.42309
PARP1	6.42443	7.35171	6.78499	6.9	5.51258	5.98757	5.93663	5.6634
SMC2	5.98527	6.91401	6.6134	6.47214	5.13532	5.22258	5.57172	5.40345
C5orf34	2.47854	2.736	2.87543	2.62731	1.24455	1.80857	1.26147	0.767482
KDELC2	6.3541	6.86945	6.78943	7.00692	4.96337	5.89217	5.30163	5.91723
MYO19	5.3243	5.92027	5.74443	5.65084	4.40912	4.45242	4.56937	4.19679
MSH6	5.9782	6.56633	6.20269	6.41967	4.68195	5.11732	5.19906	5.20287
SSRP1	7.19614	7.7804	7.56659	7.5424	6.33343	6.35335	6.40267	6.18303
ANP32B	6.2215	7.37141	6.78677	7.13176	5.24455	5.89603	5.88659	5.8817
HNRNPA3	7.29616	7.79214	7.44247	7.5655	6.37383	6.36594	6.28741	6.29815
MMP16	7.99406	6.47702	7.83479	6.01419	6.18941	5.87856	6.66152	5.23286
RUNX2	2.63054	4.32097	4.00929	4.18028	1.86122	3.13049	2.4772	2.37414
FBL	6.04467	6.53523	6.31284	6.27268	5.11574	5.15003	5.11141	4.8079
HAUS1	3.98668	4.54567	4.32022	4.18028	2.90751	2.94905	3.0352	2.62998
CEP152	3.47854	4.28264	4.07474	3.674	2.40375	2.70669	2.99378	1.7999
HYLS1	3.34423	4.15509	3.18663	3.35666	2.31494	2.41522	2.18992	1.98048
NDC1	5.36389	6.36618	5.79826	5.8632	4.47721	4.73715	4.55045	4.57951
MSH2	4.77132	5.75812	5.28796	5.32775	3.94499	4.21332	4.18379	3.70893
SKA2	5.29729	5.64397	5.30045	5.29526	4.09255	3.95646	4.32408	3.92276
POLD3	4.17156	5.06117	4.67896	4.51893	3.44618	3.55859	3.17764	2.99455
C4orf46	3.63054	4.22605	4.00929	3.61779	2.31494	2.45766	2.95113	2.21494
UBR7	4.83217	5.88598	5.46484	5.36238	3.57606	4.51404	4.41056	3.86264
ITGA6	7.11918	8.12678	8.29391	8.05886	5.39023	6.64949	7.39208	7.03086
SCLT1	3.77458	4.29369	3.92144	3.7457	2.48741	2.68898	2.69959	2.28533
ZWILCH	5.85242	6.15509	6.29547	5.93589	4.58083	4.75428	5.11463	4.56072
C19orf48	4.87543	5.59343	5.42204	5.33358	3.69521	4.02156	4.23209	3.90796
HNRNPA1	8.72224	9.24059	8.67345	8.94115	7.96838	7.73014	7.77539	7.70893
SMC1A	6.45937	7.64019	7.24854	6.45218	5.44618	6.19619	6.16214	4.9591
EXOSC9	5.42963	5.54336	5.57176	5.03043	4.25652	3.97119	4.32964	3.75099
BCL2L12	2.99791	3.91848	3.82098	3.37938	1.62306	2.32641	2.53609	1.98048
DOT1L	5.46444	6.44762	5.59628	6.09363	4.44095	4.80446	4.66483	4.72168
ANP32E	6.38007	6.90593	6.55934	6.35093	5.20494	5.25302	5.53128	5.04952
UBE2S	5.59955	6.37271	6.17039	5.3934	4.54711	4.76276	4.69529	4.31928
NACAD	2.65911	3.05469	3.16494	2.97929	1.09255	1.8727	1.76671	1.73432
SUV39H2	2.7146	3.79943	3.40595	3.39061	1.65959	2.10402	2.11463	2.11541
HAUS5	3.13643	4.00846	3.82098	3.26202	2.0381	2.27987	2.53609	1.76748
MASTL	4.73152	4.89689	5.05128	4.45084	3.54711	3.42595	3.3407	3.38487
C1orf112	3.27208	4.17913	3.60436	3.50866	2.19564	2.67106	2.21417	1.76748
PFAS	4.9895	5.79555	5.42661	5.4128	3.4566	4.4366	4.23209	4.0223
OLFML3	5.57914	6.6949	5.43569	6.42378	4.98512	5.24698	4.66922	4.25057
RFWD3	5.2767	5.92027	5.6124	5.28627	4.33201	4.39353	4.28455	3.69175
TCF7	3.98104	3.44018	2.73525	4.05886	2.19564	1.9341	2.08863	2.61183
ANPEP	9.71694	9.93711	9.34515	10.3663	8.5281	8.60091	8.13581	9.13599
HMGB1	6.52293	7.40748	6.92709	7.00874	5.88648	5.78376	5.63146	5.46034
DIAPH3	5.83531	6.29919	6.42888	5.83265	3.8999	4.57795	5.15902	4.9591
NCAPH2	4.2813	5.11514	5.15672	4.79301	2.99587	3.91138	3.44683	3.25057
FUS	7.81482	8.28333	8.0353	7.98301	6.69851	6.94532	6.78806	6.75617
ARHGAP19	3.0635	4.31012	3.5384	3.51893	2.19564	2.4366	2.35167	1.89301
DNAJC9	5.29957	5.95027	5.9019	5.50091	3.58559	4.46808	4.71242	4.12183
PTMA	8.30409	8.5706	8.21923	7.97557	7.55259	7.15003	7.24538	6.54287
FANCE	2.7146	3.13064	3.05128	2.6082	1.89225	1.25602	1.16526	1.39551
SLF1	3.7146	4.02845	3.7499	3.4562	2.31494	2.25602	2.53609	1.98048
HMGB1P5	3.80686	4.68654	3.99091	4.26812	2.90751	2.85693	2.79913	2.41658
USP13	4.5754	5.40493	5.08344	5.34805	3.29186	3.68898	3.86952	3.83943
EZR	5.63594	7.92294	7.07982	7.15746	4.44095	6.39626	5.93116	5.67219
ECT2	6.1121	6.99244	6.57484	6.35236	5.04847	5.38256	5.15902	4.77566
SRSF3	7.31367	7.74358	7.71534	7.48004	6.28894	6.29311	6.27306	5.9963
TUBB4B	8.52293	9.26009	8.99091	8.92435	7.63801	7.78897	7.95518	7.42049
HMGB1P4	4.29502	5.14597	4.42888	4.51893	3.42512	3.25602	2.9797	2.6479
RHNO1	4.2767	5.13064	4.55517	4.48791	2.64144	3.40442	3.52644	2.76748
HMGB1P21	3.379	4.07405	3.48687	3.51893	2.2203	2.27987	2.28455	1.6656
CCDC18	3.79404	4.55489	4.05128	3.94162	2.74705	2.82487	2.45702	2.21494
CENPJ	4.17156	4.77202	4.45593	4.22487	2.52748	3.36036	3.10169	2.43733
POLA2	4.63054	5.41509	5.08921	4.68316	3.58559	3.54881	3.64712	3.12823
DCLRE1B	3.57164	4.62221	4.27029	4.1073	2.2203	2.96384	2.87713	2.37414
NUDT1	3.29046	4.04817	3.55517	4.19316	1.76392	2.32641	2.28455	2.5175
ARNTL2	6.59124	6.59119	6.9793	6.59855	5.43306	4.94159	5.37336	5.34147
BGN	9.25435	9.04306	10.0698	9.45453	7.84545	7.48163	9.0183	7.94286
C9orf40	2.72815	4.15509	3.01536	3.58883	1.24455	2.4366	1.95113	1.76748
HIRIP3	3.33541	4.4302	3.98473	3.83059	2.36003	2.47842	2.6292	2.14094
MIS18A	2.46242	3.736	3.40595	3.12085	1.29186	2.04957	1.76671	1.5175
CENPP	2.46242	3.22605	2.9279	2.94924	1.24455	1.74145	1.43656	1.00849
NHSL1	3.08471	4.76807	4.89862	4.613	1.62306	3.3715	3.07546	3.00849
CEP78	3.82589	4.91491	4.60032	4.26202	2.19564	3.04957	3.37336	2.61183
TUBA1B	9.48541	10.1336	10.2442	9.95196	8.12352	8.69482	8.98543	8.34147
PASK	2.57164	3.82251	3.44247	2.87123	1.69521	2.18202	1.86186	0.951907
GJC1	4.36606	4.65259	4.18124	4.4183	3.34889	2.57795	2.51673	2.71744
HNRNPDP1	2.42963	3.04163	2.96603	2.91854	1.46694	1.04957	1.16526	1.35244
GGH	5.10303	5.41256	5.55309	5.44816	4.57606	3.60652	3.51673	3.29674
CENPN	5.1641	5.62221	5.49123	4.97184	4.11245	3.88829	3.86186	3.27383
TAF9B	5.14907	4.35303	4.89862	4.79723	2.87682	2.3715	4.10817	3.15354
HNRNPD	7.28646	7.92383	7.60436	7.59127	6.2111	6.20088	6.23209	6.06127
POLA1	4.17156	5.24041	4.87877	4.71477	3.0381	3.40442	3.35167	3.03597
CPNE2	3.8815	5.27986	4.99091	4.55431	2.95237	3.68898	3.21417	2.4578
C14orf80	2.68712	3.53639	3.45146	2.85511	1.72998	1.55859	1.79913	1.39551
HMGB3	5.10042	5.55489	5.10923	4.9378	3.64144	3.80035	3.71667	3.11541
DDX39A	5.20827	6.04491	5.75898	5.77599	3.96702	4.4366	4.36256	4.01541
PCNA	6.26977	7.39598	6.86706	6.69226	5.12229	5.89217	5.23801	5.04614
CHEK1	4.46242	4.98819	4.76079	4.7674	2.7806	3.39353	3.17764	3.03597
SDC1	5.26513	6.25604	5.29047	6.109	3.43569	5.03563	3.62016	4.4476
CKS2	5.38329	6.10419	5.13735	5.3822	4.79299	3.66202	3.78301	3.23879
RMI1	3.78758	4.7197	4.34936	4.19956	1.82951	3.00735	2.89224	2.47798
LRFN5	4.76804	4.04163	2.51286	3.47741	2.74705	2.4366	1.59268	1.59345
NCAPD3	5.32653	6.27429	5.90026	5.66247	4.20802	4.37704	4.30163	4.03597
TEAD4	1.76804	4.16114	4.52994	3.87923	1.29186	2.45766	2.71667	1.70037
WDHD1	4.89658	5.66115	5.10639	5.12757	3.4566	3.91138	3.57406	3.28533
CNTRL	3.46242	4.38955	3.97853	3.83881	2.09255	2.51906	2.43656	2.00849
GEN1	3.82589	4.52706	4.27029	3.96434	2.33766	2.68898	2.57406	2.28533
RFX8	2.70093	4.19101	2.34936	4.26812	0.585587	2.61592	0.629203	2.41658
NID1	7.4456	7.609	8.10389	7.23347	5.97247	6.36036	6.62129	5.57249
FIGNL1	4.3747	4.86018	4.59222	4.4183	2.82951	2.8727	3.14016	2.55598
FBLN1	5.94088	8.209	7.2466	7.32263	4.39294	6.88246	5.83475	4.98401
LIN9	2.65911	3.76012	3.14291	3.12085	1.82951	1.51906	1.6292	1.35244
DTYMK	4.58287	5.44515	5.13177	5.14757	3.06558	3.58754	3.86186	3.47798
EMP2	5.07149	5.6739	5.50209	5.24975	4.76392	3.38256	3.46715	2.61183
DSN1	3.29957	4.29369	3.6904	3.73693	1.95237	2.34913	2.08863	1.92276
SUV39H1	3.18635	4.21447	4.00929	3.62731	2.01008	2.13049	2.4772	1.39551
GINS3	3.60139	3.54567	3.79297	3.4128	1.82951	2.23178	1.66483	1.43733
POLE	4.93505	6.13832	5.92629	5.38501	3.24455	4.28577	4.13382	3.84721
PARPBP	3.34423	4.17913	3.89533	3.7457	2.01008	2.30333	2.37336	1.35244
MMS22L	4.0635	4.97795	4.65193	4.40175	2.60445	3.06338	2.93663	2.30805
CENPQ	3.96968	4.09316	3.85525	3.89508	2.31494	2.10402	2.37336	1.70037
C8orf88	2.54127	3.48909	2.7644	3.22487	0.585587	1.59706	0.766706	1.16603
SLC8A1	4.56788	6.06763	4.768	5.95681	2.64144	4.03563	3.02152	4.34147
CENPO	4.90852	5.84898	5.36372	5.3822	3.60445	3.98576	3.56466	3.40608
CDC25B	5.84777	7.05387	7.12547	6.4059	4.57606	4.71108	5.44683	4.92276
COLEC12	7.31311	6.49149	6.70269	7.2233	5.89417	4.58754	5.67796	3.9591
VRK1	3.9292	4.62221	4.33486	4.11409	2.14501	2.65291	2.78301	1.98048
MIS18BP1	5.2203	6.09632	5.22121	5.41556	3.74705	4.10402	3.46715	3.40608
DBF4B	3.12623	4.06763	3.43343	3.1738	1.46694	1.90372	1.5552	1.47798
HMGN2	5.74989	7.2354	6.69419	6.85106	4.46694	5.20712	4.92198	5.14094
LBR	4.95247	5.75012	5.44247	5.21543	3.90751	3.45766	3.69098	3.34147
PHF19	4.66968	5.774	5.48468	5.52659	2.95237	3.75001	3.6019	3.74268
MCM6	5.30409	6.47094	6.31899	6.21543	4.16421	4.6206	4.45702	3.98048
USP1	5.49051	6.43769	6.06306	5.93013	3.85336	4.4206	4.33518	4.05624
RFC2	4.23461	5.30193	4.86201	4.51381	2.81339	3.10402	3.06216	2.41658
DDX11	2.90555	4.14901	3.87543	3.53925	1.09255	1.63454	2.08863	2.11541
LIG1	4.07414	5.4302	5.15397	5.09363	2.14501	3.64375	2.89224	3.25057
SYNE2	2.39607	4.35303	4.2652	3.03759	2.09255	2.25602	1.6292	0.700368
GABBR2	4.16659	4.56405	5.05423	3.79723	3.15784	2.4366	2.5552	1.95191
CKS1B	3.379	4.48427	3.69797	3.75442	1.33766	2.55859	1.76671	1.62998
PSIP1	5.86013	7.04409	6.08344	6.51381	3.64144	5.25	4.54568	4.62546
CDCA4	3.98104	5.15205	5.01536	4.65551	2.56648	3.04957	2.89224	2.71744
MYBL1	3.57164	4.79943	3.90845	4.03043	0.922622	2.4366	1.92198	2.68309
HAUS8	2.80686	3.47944	3.22907	2.88718	0.585587	1.34913	1.6292	1.06294
KNSTRN	4.65202	5.64829	5.00013	5.12757	3.0381	3.10402	3.27306	3.34147
RRM1	6.90555	7.65205	7.33426	7.11155	4.88455	5.78168	5.57874	5.33319
DNMT1	6.78839	7.5867	7.33668	7.24589	5.20802	5.49888	5.59268	5.41396
TRIM59	2.36172	3.66966	2.95343	3.24975	0.981515	1.34913	1.00771	1.16603
SHMT1	2.81957	4.02182	3.97229	3.62731	0.24455	2.02156	2.32964	1.47798
POLD1	3.95247	4.96417	4.87209	4.4562	2.64144	2.68898	2.76671	2.26225
RFC5	3.68017	4.64397	4.00929	4.11409	2.06558	2.55859	2.08863	1.86264
NCAPD2	6.26977	7.54914	6.96525	6.99133	4.68195	5.52406	5.27594	5.03597
ZGRF1	2.86933	3.76012	3.46927	3.07982	1.79709	1.55859	1.11463	0.629979
DEK	7.02766	7.84288	7.10994	7.49638	5.55198	5.75215	5.31009	5.56072
INCENP	5.2203	6.24041	5.58202	5.15746	3.47721	3.78376	3.99378	3.20287
LMNB2	7.29843	8.35038	7.7698	7.9695	6.05362	6.30333	6.03859	6.05288
OLFML2B	4.19125	4.08682	2.27029	4.35093	2.52748	2.23178	0.830837	1.16603
RFC4	3.85087	4.8676	4.29547	4.16728	2.24455	2.67106	2.35167	1.95191
CXCL12	2.36172	5.53639	6.63131	5.54931	3.89225	3.20712	4.52644	1.6656
CHTF18	3.7146	4.97452	5.01839	4.3219	1.98152	2.90372	2.51673	2.5175
WDR34	4.53743	6.07405	5.55726	5.66247	3.09255	3.91899	3.70815	3.4578
FANCG	3.93505	4.84898	4.74625	4.26812	1.82951	2.74145	2.89224	2.00849
ATAD2	5.99231	6.90953	6.37911	6.13594	4.19564	4.92278	4.20209	4.36875
KPNA2	7.40084	8.11747	7.84122	7.26889	5.97428	5.94905	6.04874	5.26225
DHFR	2.68712	3.45009	3.14291	2.6082	1.0381	1.70669	0.4772	0.214941
LRRCC1	2.68712	3.72788	3.63624	3.49832	0.145014	2.10402	1.6292	0.893013
ARHGAP33	2.52584	4.05469	3.58815	3.39061	1.19564	1.55859	1.59268	1.5175
MTBP	2.81957	3.29369	3.06306	2.88718	0.981515	1.34913	0.951131	0.395513
GINS4	3.52584	4.29919	3.86874	3.7103	1.89225	2.04957	1.86186	1.35244
FEN1	5.50238	6.10419	5.80354	5.03402	3.74705	3.98576	3.72513	2.93741
PODXL	5.57352	7.61231	7.25369	5.53673	2.06558	5.75001	5.26147	3.9591
POC1A	2.97537	4.60012	3.62039	3.92628	1.0381	2.39353	1.66483	1.5175
DNA2	2.70093	3.21447	3.5384	2.91854	0.922622	0.99299	1.11463	1.00849
C18orf54	3.29957	4.37921	3.86201	3.55929	0.981515	2.15649	1.66483	1.26225
CDK2	5.36606	5.88598	5.7426	5.07982	3.55683	3.84099	3.59268	2.43733
BRCA2	3.32653	4.64397	4.1149	3.91854	1.09255	2.34913	0.629203	2.53687
MCM3	5.54701	6.93535	6.53629	6.41143	4.21418	4.75001	4.51185	3.8079
BORA	3.43789	4.03506	3.33	3.54931	1.72998	1.7754	0.830837	1.26225
NASP	6.353	6.73702	6.29547	6.26355	4.55683	4.40442	4.35167	4.00849
MCM4	5.96825	7.26519	6.79385	6.64617	4.44095	4.99659	4.69959	4.40081
CDC7	2.65911	4.20864	3.67513	3.53925	0.507584	1.80857	2.0352	0.893013
KIF22	4.7146	6.28402	5.52569	5.44008	2.84545	3.73284	3.66483	3.41658
ORC6	3.56411	3.89689	3.88873	3.47741	1.0381	1.99299	1.30727	1.30805
CHAF1A	4.76476	5.60457	5.23949	4.96058	2.98152	3.14355	3.0352	2.73432
CEP128	2.94088	3.93975	3.15397	3.07982	0.425122	1.8727	0.830837	0.893013
H2AFZ	6.927	8.14215	7.59069	7.59855	5.65733	5.88829	5.56937	5.27095
KNTC1	4.92037	5.59343	5.33243	5.37938	2.76392	3.48869	3.06216	3.12823
MCM8	4.43377	5.19396	4.83135	4.63677	2.46694	3.0906	2.75022	1.89301
NSD2	6.46646	7.77153	7.07256	7.30122	4.39835	5.56102	5.05547	5.05624
NRM	3.60139	4.72379	4.28042	4.22487	1.33766	2.49888	1.92198	2.06294
FKBP5	2.34423	5.12446	4.42888	4.87123	0.729976	3.0906	2.06216	2.11541
KIF24	2.68712	3.75212	3.46039	2.93397	0.585587	1.90372	0.766706	-0.106987
CKAP2	6.14277	7.49748	6.43683	6.73253	4.36003	5.15971	4.38409	4.33042
NGEF	1.60139	6.31961	4.80002	5.84291	-0.202909	4.32641	2.78301	3.35244
H2AFX	5.89807	7.37206	6.7707	6.34517	3.8375	4.91138	4.7419	4.29104
MCM2	4.94088	6.48186	5.93753	5.71477	3.40375	4.02156	3.71667	2.89301
TICRR	3.05277	4.14901	3.72787	3.49832	0.585587	2.04957	0.307275	1.39551
RNASEH2A	4.13134	5.42518	4.78943	4.76309	1.50758	3.07705	2.53609	2.37414
RECQL4	3.64489	4.95724	4.7644	4.39619	1.50758	2.63454	2.14016	2.03597
PSMC3IP	4.2767	4.68654	4.42433	4.14757	1.33766	2.65291	1.69959	1.73432
TIMELESS	5.15911	5.99667	5.56556	5.45352	2.69521	3.65291	3.46715	2.71744
RFC3	3.96968	5.01181	4.59222	4.26202	1.72998	2.72417	1.95113	1.47798
XRCC3	2.41295	3.96763	3.39667	3.22487	0.507584	1.30333	1.26147	0.555978
E2F1	3.72815	4.74005	4.67129	3.96434	1.76392	2.34913	1.73354	1.59345
STIL	4.33541	5.38955	5.05423	4.54931	2.17055	2.82487	2.16526	2.35244
DBF4	4.04196	4.85273	4.49558	4.09363	2.42512	2.07705	1.9797	1.11541
BRCA1	4.53358	5.89145	5.27536	5.24047	2.09255	3.36036	2.92198	2.55598
SPIN4	2.64489	3.37921	2.72046	2.90294	0.145014	0.872696	0.4772	0.629979
UBE2T	4.13134	5.02845	4.63624	3.94162	1.86122	2.59706	1.95113	0.831613
EZH2	3.8632	4.97452	4.42888	4.21227	2.17055	2.07705	1.6292	1.39551
PAQR4	3.55654	4.39982	4.50856	4.03759	1.65959	1.80857	2.00771	0.767482
RBL1	4.08471	5.13679	4.65582	4.48791	1.24455	2.7754	1.92198	1.73432
GMNN	4.0635	4.81869	4.49558	4.11409	2.24455	1.99299	1.66483	1.30805
SGO2	5.29274	6.39854	5.49123	5.56426	2.98152	3.75853	3.07546	2.76748
CENPW	3.27208	4.17316	3.89533	3.83059	1.38205	1.30333	1.16526	0.831613
PCOLCE	8.08537	8.3527	8.10318	8.75686	5.50758	6.16931	5.69744	6.43604
DDIAS	3.67318	4.609	4.30045	3.50866	0.981515	2.23178	1.39474	0.115406
AEBP1	7.18513	7.59622	8.06196	7.56735	4.33766	5.57314	5.45193	4.73012
CENPK	4.34423	4.87866	4.2133	4.2742	1.42512	2.4366	1.11463	1.06294
NCAPG2	5.68017	6.63748	6.11207	6.1039	3.19564	4.28577	3.28455	2.76748
FANCI	5.45632	6.4352	6.0199	5.80774	3.06558	3.71546	3.3407	2.89301
CCNF	4.05814	5.40238	4.9279	4.37938	1.92262	2.34913	2.11463	1.59345
GPSM2	3.80046	5.47216	4.31037	5.06588	1.42512	2.51906	1.5552	2.30805
TRIP13	5.09259	6.20718	5.65582	5.37373	2.06558	3.61592	2.96549	2.00849
AURKA	5.03381	6.47094	5.5405	5.46684	2.95237	3.59706	2.69959	2.30805
CENPH	3.50238	4.56861	3.72046	3.69226	0.0380987	1.90372	1.43656	0.115406
TONSL	3.56411	4.76807	4.47369	3.91076	0.922622	2.02156	1.16526	1.35244
RAD51	3.30861	4.04817	4.01536	3.47741	0.585587	1.59706	1.00771	0.00849034
CDC6	4.7811	5.29369	5.36847	4.97929	2.17055	3.07705	2.11463	1.35244
TMPO	6.39925	7.6975	7.06379	6.87023	4.26247	4.89603	4.35167	3.83161
KIAA1524	5.10822	5.97108	5.22121	5.39619	2.42512	3.07705	2.43656	2.35244
SMC4	7.13516	8.34873	7.63871	7.68373	4.4566	5.59469	4.98675	4.85108
MCM7	6.28818	7.30193	7.00548	6.72146	4.29186	4.46808	4.00771	3.57484
PSRC1	2.8815	4.55489	3.82098	3.52913	1.09255	1.34913	0.4772	0.395513
KIF18A	4.29046	5.13371	4.43796	4.29227	1.24455	2.18202	1.39474	1.26225
ESPL1	4.11597	5.02845	4.70174	4.18028	1.92262	1.59706	1.76671	0.951907
NRGN	2.99791	3.11825	3.56349	2.56921	-0.492416	0.519059	1.35167	-2.10699
FBXO5	4.27208	5.47702	5.11207	4.71477	1.58559	2.75853	1.11463	1.55598
RACGAP1	5.91742	7.18434	6.4537	6.53293	3.06558	4.51906	3.46715	3.07623
MCM5	5.1839	6.64829	6.29297	6.1039	2.48741	3.68898	3.14016	3.14094
HELLS	3.61604	4.59566	3.94072	3.62731	0.797091	1.10402	1.43656	0.214941
CENPU	3.32653	5.32905	5.07765	3.8632	0.425122	2.27987	2.06216	0.767482
MAD2L1	4.84466	5.92916	5.22121	5.12422	1.79709	2.99299	2.21417	1.70037
POLE2	2.39607	3.33709	3.03941	3.18674	-0.340413	-0.0659034	0.00771437	0.395513
FANCA	4.04738	5.30193	4.79297	4.35666	0.797091	2.51906	0.951131	1.00849
PRIM1	2.41295	3.68654	3.38733	2.83881	-0.662341	0.597062	0.892237	-0.691949
MELK	5.08734	6.37401	5.72972	5.63205	1.89225	3.25602	2.61106	2.43733
PTTG1	5.86473	6.12909	5.74076	6.23425	2.92262	3.24395	2.84643	2.19069
FANCD2	3.49448	5.07405	4.60436	4.34517	0.507584	1.96384	1.6292	0.629979
KIF20B	5.60139	6.55948	5.66551	5.67859	2.69521	3.52904	2.57406	1.98048
WDR62	3.30861	4.90052	4.04536	3.85511	0.0380987	1.99299	0.4772	0.00849034
CIT	4.78758	6.20571	5.52142	5.57167	2.06558	3.268	1.86186	1.86264
ZWINT	5.23698	6.13832	5.81751	5.40175	2.01008	3.0906	2.4158	1.89301
GAS2L3	3.18635	4.91848	3.73525	4.13427	1.14501	1.90372	0.214165	-1.10699
CDCA2	4.32653	5.5153	4.85525	4.67859	2.2684	2.07705	0.11463	1.47798
UHRF1	4.28589	5.68654	5.38264	4.93013	1.58559	2.13049	1.73354	2.08941
ARHGAP11A	5.66616	6.82823	6.12897	6.01419	2.67751	3.69786	2.4971	2.7999
PRR11	4.89357	5.54336	4.98163	5.04116	1.50758	2.57795	1.59268	1.00849
TYMS	5.31984	7.11436	6.67513	6.54931	1.54711	4.44717	2.76671	2.70037
CDCA5	4.52584	5.52001	5.09782	4.85916	1.33766	2.47842	1.51673	0.700368
KIF14	4.19614	5.99329	4.84846	4.95303	1.24455	2.63454	1.51673	1.21494
CENPI	3.60139	4.609	3.99091	3.68316	0.425122	0.872696	0.830837	0.555978
ATAD5	2.86933	3.66115	3.38733	2.82232	0.0380987	0.872696	-0.233294	-0.691949
GINS2	3.19614	4.46484	4.17039	3.79723	-0.340413	0.934097	1.5552	-0.691949
GINS1	2.68712	3.81486	2.88873	2.83881	-0.662341	0.99299	-0.370797	-0.522024
CHAF1B	3.00905	4.47944	3.99706	3.4562	-0.492416	1.39353	0.394737	0.00849034
POLQ	3.44611	4.82632	4.27029	4.10048	-1.34041	2.15649	0.11463	0.555978
KIF23	5.65202	7.15812	6.34696	6.18513	1.98152	4.01447	2.69959	2.68309
BRIP1	3.47854	4.4352	4.10354	3.22487	-0.202909	1.34913	0.699592	-0.691949
CDKN2C	3.83843	5.44018	5.03044	4.7717	1.0381	2.20712	1.06216	0.395513
CENPE	6.04061	7.08602	6.32756	6.23892	1.79709	4.09733	2.76671	2.19069
HMGB2	5.14907	7.09869	6.49341	6.08847	2.24455	3.68005	2.26147	2.6479
SHCBP1	5.68539	6.55719	6.15672	5.91854	0.922622	3.84898	1.69959	1.89301
TTK	4.53743	5.87498	4.94072	5.02684	0.425122	2.79208	0.699592	0.477976
TPX2	6.58938	8.07405	7.2133	7.1591	3.0381	4.75001	3.9797	3.22691
CCNB1	5.85859	7.25392	6.36372	6.51765	1.86122	4.05649	2.86186	2.53687
KIF11	5.94523	7.15281	6.62139	6.29675	2.82951	3.75853	2.76671	1.86264
WDR76	3.46242	4.8639	4.59628	4.16074	0.24455	1.47842	0.629203	-0.370021
BARD1	2.85705	4.5867	4.12054	3.56921	-0.340413	1.34913	0.4772	-0.522024
RAD51AP1	3.46242	4.55948	4.05718	3.87923	-0.492416	1.63454	0.4772	-1.37002
BLM	3.2155	4.24326	4.23429	3.35666	0.0380987	0.934097	0.4772	-1.37002
TACC3	5.7146	7.10811	6.33122	6.28477	1.95237	3.76699	2.39474	2.03597
SPAG5	5.0635	6.30056	5.74625	5.76309	1.24455	3.02156	1.59268	1.55598
CDT1	3.2155	4.78775	4.24983	3.90294	-0.340413	1.25602	0.11463	0.214941
CDC25A	3.09521	4.14901	4.1149	3.07982	-0.662341	1.04957	0.214165	-0.691949
CDC45	3.74157	4.81486	4.69419	3.91854	0.0380987	1.8727	0.214165	-1.69195
CDCA3	3.75487	5.2715	4.49558	4.7457	-0.0773785	1.7754	0.214165	0.555978
STMN1	6.70007	7.81246	7.16152	7.28702	3.25652	4.10402	3.57406	3.03597
BUB1	5.29957	6.63314	5.86538	5.96246	0.861221	3.49888	1.59268	0.555978
CCNB2	4.52196	5.94502	5.12336	5.33358	-0.202909	2.67106	0.629203	0.555978
TCF19	4.63054	6.17764	5.65776	5.6106	0.797091	2.72417	1.39474	0.700368
GTSE1	4.26745	5.68234	4.79297	4.82232	0.659587	2.04957	-0.370797	0.700368
EXO1	3.68712	4.70735	4.41517	4.02324	-0.662341	1.59706	0.00771437	0.214941
ORC1	3.12623	3.80716	3.88873	3.49832	-0.340413	0.436597	0.214165	-1.37002
RRM2	5.52778	6.42014	6.04387	5.45887	1.0381	3.47842	0.629203	0.00849034
ZNF367	2.85705	4.66966	4.08055	4.21227	-0.202909	1.59706	-0.88537	-1.10699
KIF15	3.60139	4.9327	4.19736	4.07287	-0.202909	0.934097	0.629203	0.00849034
ASPM	6.09912	7.72226	6.69797	6.91368	0.585587	4.07023	2.30727	3.14094
PLK4	4.07944	5.18508	4.53417	4.54931	-0.202909	1.55859	0.11463	0.767482
KIF4A	4.96682	6.02016	5.38499	5.19956	-0.0773785	2.88829	0.394737	-0.691949
DLGAP5	5.40242	6.67707	5.81925	6.14259	-0.202909	3.58754	0.892237	0.629979
HJURP	5.0007	6.1167	5.6866	5.1073	1.14501	2.65291	0.555202	0.477976
KNL1	5.1839	6.64829	5.71673	5.76309	0.425122	3.07705	1.35167	0.555978
ESCO2	3.24407	4.68234	3.90845	3.44547	-1.07738	1.30333	-0.233294	-0.691949
CCNE2	3.72139	4.22027	4.13735	3.48791	0.0380987	0.741452	-0.370797	-0.691949
CEP55	5.76147	7.19027	6.26265	6.42787	0.729976	3.62526	2.18992	1.7999
CDK1	5.24643	6.42769	5.90026	5.49573	-0.492416	3.19462	0.951131	0.115406
NUSAP1	5.41085	6.71251	5.99553	5.93397	0.0380987	3.45766	1.4772	0.395513
ASF1B	3.91742	5.34508	4.92144	4.45084	0.0380987	2.07705	-0.692725	-0.522024
HMMR	5.60873	6.50701	5.6323	5.77384	-0.202909	3.27987	0.699592	0.555978
BUB1B	5.10822	6.38826	5.45817	5.5568	-0.0773785	2.8727	0.892237	0.395513
PRC1	6.61786	7.79555	6.96289	7.13844	1.42512	4.52904	2.71667	1.7999
CLSPN	4.09521	5.14901	4.99091	4.44547	-0.202909	1.7754	0.555202	-0.691949
CENPF	6.45021	8.06682	6.83993	6.93397	1.65959	4.66655	2.06216	2.26225
SKA1	3.49448	4.5082	3.7716	3.47741	-2.07738	1.30333	0.11463	-1.69195
CDCA8	4.64489	5.93799	5.28545	5.1738	0.922622	2.13049	0.555202	0.00849034
CKAP2L	5.32876	6.06763	5.83651	5.40452	0.659587	2.3715	1.11463	0.951907
CCNA2	5.84777	7.03999	6.25625	6.32336	1.76392	3.34913	1.35167	1.30805
UBE2C	5.02011	6.39854	5.6144	5.2742	-2.07738	2.90372	0.766706	0.555978
NDC80	4.48254	5.97108	5.10354	5.04827	-0.854986	2.49888	-0.233294	0.115406
FOXM1	6.02697	7.26097	6.52036	6.42378	0.981515	3.73284	1.6292	1.16603
KIF2C	4.91446	6.2701	5.5983	5.23425	0.145014	2.65291	0.214165	-0.106987
DTL	4.81323	5.69281	5.38029	5.09019	0.337659	2.04957	0.629203	0.214941
NCAPG	5.74491	6.82632	6.23037	5.97371	0.861221	3.29165	1.69959	-0.522024
FAM83D	4.30861	5.88963	5.02743	4.71477	-1.66234	2.41522	0.214165	-0.691949
LMNB1	5.0256	6.83392	6.02141	5.94734	1.14501	2.75853	1.35167	1.06294
KIF20A	5.3332	7.12058	6.0498	6.29824	-2.07738	3.73284	1.11463	0.767482
CDC25C	2.74157	3.7197	3.00319	2.64617	-3.66234	0.671062	-1.10776	-1.10699
NUF2	4.18144	5.56861	4.80704	4.85106	-2.07738	2.15649	-0.5228	0.395513
TOP2A	7.38703	8.7626	7.87125	7.60519	1.65959	5.35476	2.68231	2.5175
BIRC5	5.36606	6.72277	5.84676	6.02504	-0.202909	3.23178	0.699592	0.477976
IQGAP3	4.64846	6.42769	5.33243	5.72811	-1.66234	2.90372	0.394737	-0.370021
SKA3	3.73487	5.18508	4.08633	4.35093	-1.07738	1.47842	-0.370797	-0.106987
TK1	4.79081	6.06117	5.71487	5.81192	-0.854986	2.59706	0.951131	0.214941
ANLN	7.57727	8.83131	7.95659	8.04915	1.33766	5.32641	3.48718	2.75099
KIFC1	4.76804	6.30193	5.64411	5.39619	0.507584	2.25602	0.699592	-0.106987
NCAPH	4.1415	5.53407	4.71673	4.38501	-1.66234	1.9341	0.00771437	-1.37002
PIMREG	3.9292	5.20864	4.75354	4.6694	-2.07738	1.74145	-0.5228	-0.232518
ERCC6L	3.57914	4.80716	4.1149	3.91854	-2.07738	0.934097	-0.107763	-0.522024
DEPDC1	5.16659	5.89327	5.10354	5.05886	-1.66234	2.23178	0.214165	-0.370021
PBK	4.8815	6.13064	5.33486	5.42923	-2.66234	2.67106	-0.107763	-0.370021
PKMYT1	3.40453	5.08045	4.8279	4.05181	-2.07738	1.55859	-0.692725	-0.884594
CDC20	5.61056	7.0644	6.43229	6.40314	-1.34041	3.0906	1.39474	1.21494
SGO1	2.65911	3.61782	2.82098	2.99409	-2.66234	0.349134	-1.3708	-2.69195
PLK1	5.73823	7.29163	6.42433	6.34372	-0.662341	3.41522	1.16526	0.395513
FAM111B	3.32653	4.53173	3.98473	3.57905	-0.202909	-0.191434	-0.88537	-1.69195
CDKN3	3.62331	4.98478	4.03343	4.66478	-1.34041	1.10402	-0.233294	-0.884594
MYBL2	4.29957	5.87498	5.47369	5.02684	-2.66234	1.8727	0.11463	0.00849034
MKI67	5.28589	7.26027	6.29547	6.40036	-2.66234	3.268	0.394737	0.555978
NEK2	3.79404	5.25462	4.03941	4.30419	-3.66234	1.67106	-1.10776	-2.69195
SPC25	2.65911	4.10576	3.2601	3.58883	-2.07738	0.519059	-2.10776	-2.69195
CDC20P1	2.76804	4.06117	3.46927	3.44547	-3.66234	0.597062	-1.3708	-3.69195
KIF18B	3.83843	5.48427	4.83135	4.11409	-2.66234	1.47842	-1.3708	-1.69195
MCM10	3.92332	5.05469	4.7499	4.21227	-0.662341	0.808566	-1.10776	-1.10699
CENPA	2.46242	4.09316	3.16494	3.43466	-2.07738	0.349134	-2.10776	-3.69195
APOBEC3B	2.379	2.56405	3.22907	3.49832	#NUM!	-0.191434	-1.69273	-3.69195
TROAP	3.39607	4.8033	4.20269	3.94924	-3.66234	0.872696	-1.3708	-3.69195
AURKB	3.73487	4.87498	4.59628	3.99409	-1.34041	0.671062	-2.10776	-2.69195
