# Supplementary material for: Telomere damage promotes vascular smooth muscle cell senescence and immune cell recruitment after vessel injury
Source: Commun Biol. 2021 May 21;4:611. doi: 10.1038/s42003-021-02123-z (PMC8140103; doi:10.1038/s42003-021-02123-z)
Supplement: Supplementary file 4 — Supplementary Data 2 [file 42003_2021_2123_MOESM4_ESM.xlsx]

## Sheet: SO ALL
X	GeneName	logFC	logCPM	LR	PValue	FDR	X2_Ctr_S2	X3_Ctr_S7	X4_Ctr_S13	X5_Ctr_S1	X2_Dox21d_S5	X3_Dox21d_S11	X4_Dox21d_S15	X5_Dox21d_S8
ENSG00000261115	TMEM178B	4.78996	3.6375	71.6441	2.58e-17	4.64e-15	0.743108	1.34742	0.135893	1.62598	12.4791	20.54	14.9258	46.8132
ENSG00000277586	NEFL	4.64139	3.62028	100.729	1.05446e-23	1.00193e-20	1.48622	0.898277	0.679466	0.650392	25.827	29.5361	17.0138	21.3561
ENSG00000064886	CHI3L2	4.11353	3.79224	53.0277	3.29e-13	2.91e-11	0.928886	0.748564	3.53322	1.05689	30.6448	8.27967	46.1693	18.4931
ENSG00000137975	CLCA2	3.54847	2.63062	61.612	4.18257e-15	5.08328e-13	0.619257	0.823421	2.0384	0.81299	6.31852	15.2856	15.8538	6.80919
ENSG00000166592	RRAD	3.48338	2.47521	60.0715	9.14731e-15	1.06231e-12	0.805034	1.34742	0.951252	0.894289	7.02936	16.4001	5.80016	10.2912
ENSG00000163898	LIPH	3.29995	3.1256	20.4729	6.05e-06	0.00020068	0.681183	0.299426	5.16394	0.650392	9.95167	4.93596	34.8783	12.2256
ENSG00000040731	CDH10	3.27956	4.10721	34.1487	5.11e-09	2.62e-07	0.805034	1.57199	10.3279	2.43897	24.5633	22.1322	41.3745	33.659
ENSG00000120937	NPPB	3.10235	3.90821	40.6969	1.78e-10	1.11e-08	6.06872	1.7217	4.07679	1.54468	33.2512	28.5808	17.5552	26.3082
ENSG00000171951	SCG2	3.08828	4.97951	61.8591	3.69e-15	4.59e-13	7.98842	10.5548	4.07679	5.77223	40.8334	96.8881	36.657	48.6702
ENSG00000124731	TREM1	3.07341	2.89893	15.4782	8.35e-05	0.00203348	5.01598	0.673708	0.339733	0.487794	15.5594	24.5206	5.72283	6.34492
ENSG00000198910	L1CAM	3.05892	2.8622	29.978	4.37e-08	2.02e-06	1.48622	3.66797	0.883305	0.894289	24.8002	11.703	6.9602	6.80919
ENSG00000187479	C11orf96	2.93224	2.52338	31.5775	1.92e-08	9.32e-07	2.78666	0.823421	1.63072	0.487794	11.3733	11.3049	10.7496	5.80328
ENSG00000167772	ANGPTL4	2.91941	6.44208	52.7275	3.83e-13	3.37e-11	27.9285	21.0347	14.6085	21.3816	145.8	268.612	57.6923	137.576
ENSG00000115457	IGFBP2	2.88656	4.27288	11.3803	0.000742289	0.0136112	0.86696	15.5701	0.611519	2.84547	6.3975	94.659	8.89358	23.9095
ENSG00000143248	RGS5	2.88328	5.58232	84.6879	3.4939e-20	1.25925e-17	11.1466	12.2765	13.1137	12.6826	109.942	100.789	41.2198	81.1686
ENSG00000003137	CYP26B1	2.86638	4.56721	35.1632	3.03e-09	1.58e-07	1.67199	8.53363	4.62037	9.59328	12.953	40.8411	37.2757	73.1987
ENSG00000180596	HIST1H2BC	2.79094	3.18836	22.7947	1.8026e-06	6.68113e-05	6.19257	1.04799	1.56277	1.21949	29.855	10.27	10.2856	11.4518
ENSG00000173535	TNFRSF10C	2.74971	2.66889	32.7595	1.04297e-08	5.24094e-07	1.9197	2.84454	0.883305	1.54468	9.47778	17.5943	5.56816	10.059
ENSG00000180573	HIST1H2AC	2.69711	5.01692	27.438	1.62216e-07	6.92032e-06	21.7978	4.34167	4.00885	6.42262	93.1982	39.6469	34.801	53.7771
ENSG00000085117	CD82	2.68691	4.33545	17.3416	3.1227e-05	0.000858908	3.46784	15.645	1.42688	4.39015	55.9189	47.847	7.73355	24.1417
ENSG00000164761	TNFRSF11B	2.52897	6.40926	20.8293	5.02e-06	0.000168198	43.0384	16.9924	30.6439	12.2761	395.46	67.1927	47.02	66.3122
ENSG00000156804	FBXO32	2.51331	4.57025	37.2404	1.04e-09	5.68e-08	10.6512	4.34167	11.0753	4.47145	41.9392	34.3129	61.4044	20.8144
ENSG00000167972	ABCA3	2.47256	3.06384	56.2914	6.25e-14	6.4e-12	1.30044	4.04225	3.26143	3.00806	12.4001	14.9671	13.7657	13.1541
ENSG00000136999	NOV	2.46214	2.39268	34.9644	3.36e-09	1.75e-07	0.86696	1.79655	3.39733	1.05689	7.74019	10.1108	10.6723	5.33902
ENSG00000172137	CALB2	2.45341	3.31327	11.838	0.000580336	0.0111093	8.35997	2.24569	1.76661	0.487794	31.1187	12.8176	18.9472	2.7082
ENSG00000130513	GDF15	2.43879	5.70767	44.9336	2.04e-11	1.37e-09	8.29804	18.0404	19.6366	23.4141	41.7022	136.774	77.3355	91.924
ENSG00000158373	HIST1H2BD	2.42795	3.10778	22.1278	2.55e-06	9.23e-05	6.13064	2.17084	1.22304	2.35767	15.3224	14.171	9.04825	17.4872
ENSG00000128510	CPA4	2.3984	5.96962	43.3873	4.49e-11	2.92e-09	8.6696	22.0078	38.4578	16.8289	77.086	84.4686	131.702	121.095
ENSG00000154917	RAB6B	2.38725	2.56738	27.5179	1.56e-07	6.67e-06	1.48622	3.66797	0.951252	2.52027	6.55547	13.2952	6.49618	11.4518
ENSG00000145934	TENM2	2.33456	4.63998	13.9516	0.000187583	0.00420733	1.30044	21.3341	9.30868	4.30885	10.1886	95.1366	33.3316	23.6
ENSG00000135424	ITGA7	2.29514	4.49563	14.0705	0.000176087	0.00398369	0.743108	14.8964	10.5317	8.2112	5.21278	72.7656	30.6249	36.522
ENSG00000184678	HIST2H2BE	2.26189	4.3955	16.3885	5.15984e-05	0.00131538	19.3208	3.59311	5.29983	3.33326	66.4235	22.1322	24.206	22.981
ENSG00000163536	SERPINI1	2.25979	2.60466	34.5341	4.19e-09	2.16e-07	1.36237	2.09598	2.9217	3.08936	9.00389	8.20006	8.35223	12.6125
ENSG00000178882	RFLNA	2.23322	3.80581	12.0392	0.00052092	0.0101769	1.11466	3.06911	4.41653	13.333	7.2663	11.0661	15.5444	55.0925
ENSG00000118971	CCND2	2.17753	6.20842	27.8549	1.31e-07	5.67e-06	43.348	10.3302	17.9379	40.3243	95.3307	96.7289	116.313	170.23
ENSG00000112096	SOD2	2.17307	8.0268	13.5599	0.000231073	0.00504211	224.852	50.0041	58.9097	47.3973	1114.9	169.096	248.17	172.009
ENSG00000187837	HIST1H1C	2.15914	4.61415	19.337	1.09562e-05	0.000335818	21.1167	5.53938	5.36778	4.95924	63.0273	27.2274	34.0276	33.5817
ENSG00000197903	HIST1H2BK	2.14756	3.79932	19.2794	1.13e-05	0.000344079	11.704	3.66797	3.12554	2.92676	31.1977	20.938	20.1846	16.5587
ENSG00000090339	ICAM1	2.13512	6.08274	25.9841	3.44e-07	1.41e-05	50.1598	22.2324	19.1609	12.8452	165.229	131.599	50.5001	89.4479
ENSG00000106483	SFRP4	2.13173	8.03661	21.5592	3.43e-06	0.000119528	27.6808	77.7758	171.633	122.68	403.675	598.525	319.009	378.684
ENSG00000145390	USP53	2.11649	7.12816	51.4151	7.48e-13	6.25e-11	64.5266	53.6721	52.7945	52.7631	180.947	203.967	194.576	314.847
ENSG00000179163	FUCA1	2.08478	4.38467	38.162	6.51e-10	3.62e-08	3.90132	11.0788	10.3279	8.94289	21.9569	45.8567	31.0889	32.9626
ENSG00000166922	SCG5	2.06822	3.21341	19.3397	1.09e-05	0.000335818	6.93568	3.4434	2.64992	2.43897	26.9327	11.8622	8.35223	10.5233
ENSG00000126709	IFI6	2.05896	4.07887	17.4257	2.99e-05	0.000828269	6.81183	4.56624	10.3279	6.09743	12.4001	65.282	12.5284	16.1718
ENSG00000116675	DNAJC6	2.02721	3.2267	19.8715	8.28e-06	0.000266369	3.15821	4.19196	7.13439	1.21949	14.2167	12.2603	24.206	7.4282
ENSG00000109072	VTN	1.99073	2.31115	25.5683	4.27e-07	1.74e-05	2.84858	2.09598	2.17429	1.62598	6.16056	6.92627	7.88822	8.89837
ENSG00000197696	NMB	1.96047	3.62055	33.4089	7.47e-09	3.81e-07	4.89213	6.66222	5.8434	3.98365	18.7976	28.2623	17.7098	11.2197
ENSG00000152952	PLOD2	1.94666	10.493	16.4423	5.02e-05	0.00128949	1302.3	289.919	324.445	417.877	4418.7	1791.83	1140.85	1842.35
ENSG00000125730	C3	1.92683	8.88423	16.5203	4.81e-05	0.0012483	428.34	178.533	101.24	68.8603	1015.86	553.544	788.435	644.242
ENSG00000133805	AMPD3	1.87946	4.83388	19.679	9.16e-06	0.000288921	21.8598	11.1536	7.74591	9.18679	85.616	30.6507	21.8859	38.9981
ENSG00000143847	PPFIA4	1.86284	3.5423	10.122	0.00146509	0.0241531	7.36916	6.21309	1.15509	6.91042	20.1403	19.9031	4.17612	26.3082
ENSG00000104213	PDGFRL	1.8553	3.01263	17.3001	3.19e-05	0.000875567	1.61007	6.06337	2.44608	4.79664	7.97713	21.7341	6.57352	12.3803
ENSG00000180155	LYNX1	1.81066	4.62492	31.524	1.97e-08	9.53e-07	7.67879	14.2976	15.5598	9.43068	17.4549	53.4198	45.9373	32.5758
ENSG00000226564	FTH1P20	1.80496	8.07658	21.7406	3.12e-06	0.000109842	67.2513	221.65	143.843	72.9252	353.047	571.377	364.482	364.059
ENSG00000001561	ENPP4	1.80453	4.31674	25.5322	4.35e-07	1.76e-05	3.15821	11.9022	8.96895	13.9021	34.278	26.4313	29.1555	30.6413
ENSG00000041982	TNC	1.80404	7.27189	13.3037	0.000264877	0.00567315	139.766	62.2057	30.3042	49.9989	524.674	184.86	156.759	86.7397
ENSG00000104722	NEFM	1.79213	4.12652	18.9631	1.33e-05	0.00040028	10.7751	12.8753	5.29983	5.12184	30.013	39.1692	11.6777	23.7548
ENSG00000050344	NFE2L3	1.77391	3.1619	8.59646	0.00336817	0.0458386	0.371554	5.68909	4.48447	7.39821	2.05352	11.0661	14.3844	25.1476
ENSG00000114268	PFKFB4	1.76192	4.09589	16.7747	4.21e-05	0.00110812	13.4998	6.13823	6.59082	7.64211	43.5978	24.7594	10.0536	23.4453
ENSG00000114631	PODXL2	1.76104	2.65461	16.1608	5.82e-05	0.00146899	3.96324	3.14397	3.60117	2.11377	16.1912	5.49324	7.50154	7.27345
ENSG00000133687	TMTC1	1.75206	5.24886	21.9787	2.76e-06	9.9e-05	23.5318	8.23421	14.3367	27.9669	53.4705	40.9207	50.8094	83.8768
ENSG00000219507	FTH1P8	1.74319	5.66329	25.3071	4.89e-07	1.95e-05	10.6512	39.1499	34.4489	17.3167	63.4222	103.496	66.3539	69.562
ENSG00000148344	PTGES	1.72679	3.99887	14.3493	0.000151837	0.00347264	9.90811	9.65648	3.32938	9.43068	25.9849	42.1945	8.89358	17.4872
ENSG00000130707	ASS1	1.71921	5.55465	22.4138	2.2e-06	8.03e-05	12.6948	34.8082	12.1624	34.1456	61.6846	76.1093	55.9136	87.5135
ENSG00000153294	ADGRF4	1.71641	2.76459	14.5401	0.000137208	0.00316578	5.13983	4.26682	2.58197	2.11377	18.3237	6.76704	6.9602	7.11869
ENSG00000183087	GAS6	1.71325	8.23707	32.7499	1.05e-08	5.24e-07	137.661	181.227	142.484	124.713	463.069	606.088	348.01	409.48
ENSG00000148926	ADM	1.70488	5.09397	25.7396	3.91e-07	1.6e-05	19.4447	11.0039	18.0738	17.2354	78.9025	30.9692	45.4733	51.0689
ENSG00000100100	PIK3IP1	1.67509	3.92063	26.1875	3.1e-07	1.28e-05	8.54575	7.71021	9.64841	5.04054	30.2499	25.0779	18.4058	15.398
ENSG00000213362	FTH1P12	1.66915	6.99405	22.8726	1.73e-06	6.44e-05	34.8022	104.5	74.1297	38.617	159.385	261.924	155.908	189.497
ENSG00000076716	GPC4	1.66818	2.93178	19.9211	8.07033e-06	0.000260343	2.53895	5.76395	4.00885	3.73975	5.60769	18.3904	10.827	9.1305
ENSG00000223361	FTH1P10	1.66662	5.37825	48.5825	3.17e-12	2.45e-10	18.3919	23.3552	23.5095	19.3492	59.71	66.1578	57.3829	63.8361
ENSG00000165804	ZNF219	1.65675	4.10597	31.8872	1.63e-08	8.06e-07	6.44027	12.501	9.03689	7.39821	19.6664	32.1633	24.7474	24.7607
ENSG00000170579	DLGAP1	1.65102	4.00739	9.32381	0.00226195	0.0343465	8.73152	2.84454	19.093	2.68287	16.7441	15.6836	35.1877	26.5403
ENSG00000147889	CDKN2A	1.6488	5.2221	28.1793	1.11e-07	4.88e-06	13.7475	16.4684	23.0339	23.4954	40.5965	39.9653	65.6578	74.5915
ENSG00000164694	FNDC1	1.63756	2.59817	20.554	5.8e-06	0.000193589	2.72473	2.47026	4.82421	2.92676	10.1886	8.67773	8.58424	6.96394
ENSG00000221890	NPTXR	1.62874	3.89113	19.0007	1.31e-05	0.000394699	3.28206	11.2285	9.7843	7.15431	10.8205	34.7906	24.1287	16.4813
ENSG00000240476	LINC00973	1.62426	2.34975	10.7809	0.0010255	0.0179841	5.07791	1.27256	1.76661	3.65846	4.97584	5.49324	8.42957	8.97574
ENSG00000153956	CACNA2D1	1.61634	9.33018	13.2978	0.000265725	0.00567966	445.246	180.329	255.343	327.228	1718.24	285.012	555.424	1381.49
ENSG00000116016	EPAS1	1.61585	7.47843	18.3828	1.81e-05	0.000531981	42.6049	78.5993	96.4162	149.915	173.364	248.947	277.557	358.256
ENSG00000163328	GPR155	1.61446	3.28743	12.6835	0.0003689	0.00758284	9.97004	3.14397	4.75626	3.57716	22.9046	13.136	7.81089	11.6839
ENSG00000233452	STXBP5-AS1	1.61016	2.60091	12.3367	0.000444143	0.00891015	6.2545	2.69483	2.58197	1.95118	13.9007	7.48355	6.03217	6.49968
ENSG00000159200	RCAN1	1.60691	7.04358	13.4686	0.000242589	0.00524957	136.484	41.0962	51.2317	39.9178	346.808	224.188	122.499	92.0788
ENSG00000159023	EPB41	1.59625	3.72673	27.5464	1.53e-07	6.6e-06	6.2545	9.73134	7.06644	5.12184	18.9556	19.505	22.7366	15.4754
ENSG00000204941	PSG5	1.59044	2.76106	15.7049	7.4e-05	0.00183796	5.20176	3.81768	2.78581	3.25196	13.9797	6.76704	7.1922	10.1364
ENSG00000102996	MMP15	1.58876	3.65186	20.4199	6.21814e-06	0.000205671	8.4219	7.5605	6.04724	4.47145	24.4843	18.7089	17.3232	12.4577
ENSG00000120885	CLU	1.58143	8.17205	10.0137	0.00155382	0.0252933	110.847	250.17	63.9377	179.752	125.344	799.864	419.777	356.708
ENSG00000053747	LAMA3	1.56718	4.12605	9.46066	0.00209925	0.0324577	5.75909	10.8542	4.55242	16.9915	9.87269	32.4818	11.3683	46.8132
ENSG00000131979	GCH1	1.55779	2.93993	14.9273	0.000111735	0.0026542	5.38754	4.56624	4.62037	2.60157	18.9556	8.99618	7.81089	7.35083
ENSG00000095739	BAMBI	1.55125	4.45461	20.3169	6.56e-06	0.000215677	10.8989	14.1479	15.8995	6.91042	30.7238	32.3226	47.6387	15.7849
ENSG00000111452	ADGRD1	1.54988	4.55913	16.5433	4.76e-05	0.00123633	8.48382	21.5587	7.06644	15.6907	19.8244	49.2004	24.438	41.3194
ENSG00000256087	ZNF432	1.54532	2.96181	19.0646	1.26367e-05	0.000382836	5.94487	3.29368	4.82421	3.73975	11.6893	11.2253	9.97628	10.5233
ENSG00000226380	AC016831.1	1.54075	2.24197	15.3445	8.96e-05	0.00216241	3.40591	2.17084	2.85376	2.27637	8.37204	6.05053	5.10414	6.49968
ENSG00000139508	SLC46A3	1.54069	2.64601	9.10747	0.00254567	0.0371384	0.371554	4.26682	5.50367	4.14625	3.63315	11.6234	12.683	6.80919
ENSG00000008517	IL32	1.53492	3.21024	9.04123	0.00263959	0.038041	9.22693	3.14397	2.17429	6.09743	20.6142	15.7632	5.95483	9.98165
ENSG00000134769	DTNA	1.53407	2.8494	13.5124	0.000236997	0.00516061	2.66281	5.8388	2.17429	5.69093	8.92491	8.20006	7.96556	15.1659
ENSG00000088340	FER1L4	1.53182	2.54215	9.10179	0.0025536	0.037173	5.57331	1.34742	2.9217	3.33326	8.68797	8.67773	4.17612	10.7554
ENSG00000230487	PSMG3-AS1	1.53012	3.11615	16.8529	4.04e-05	0.00107048	3.83939	3.4434	5.36778	7.23561	8.92491	9.63308	15.3124	14.5469
ENSG00000198624	CCDC69	1.50554	2.4933	17.8394	2.4e-05	0.00067715	2.84858	4.79081	3.0576	2.19507	6.63445	10.7477	7.42421	6.26755
ENSG00000176658	MYO1D	1.50447	6.58931	10.1031	0.00148022	0.024326	10.5893	44.5396	101.444	50.8119	74.0057	160.896	157.455	169.533
ENSG00000173918	C1QTNF1	1.50317	7.71698	22.2362	2.41e-06	8.78e-05	172.897	102.928	93.8342	89.2663	402.332	344.482	230.382	245.982
ENSG00000162433	AK4	1.49731	5.69172	18.3199	1.87e-05	0.000546756	24.4607	37.4282	17.3943	36.1781	83.4835	93.3055	32.3262	87.9004
ENSG00000110328	GALNT18	1.48582	3.88759	9.56369	0.00198463	0.031053	14.8002	2.99426	6.38698	8.1299	39.9647	16.4797	15.1578	13.3862
ENSG00000109846	CRYAB	1.48205	4.50635	19.5348	9.88e-06	0.000306368	13.0663	8.45878	15.0841	14.959	15.4804	37.4178	40.7558	35.5161
ENSG00000111186	WNT5B	1.47945	3.75564	9.26735	0.00233275	0.0350315	2.60088	8.53363	4.14474	16.3411	13.9007	24.2021	9.3576	28.0105
ENSG00000163975	MELTF	1.47365	5.49957	8.47175	0.00360705	0.0485562	4.70635	47.5338	20.7916	27.8043	17.6129	99.993	61.3271	81.1686
ENSG00000132561	MATN2	1.46307	4.51433	18.0817	2.12e-05	0.000606	13.314	15.2707	7.54207	15.2842	52.6017	19.9827	30.2382	27.5463
ENSG00000137501	SYTL2	1.45307	2.73228	17.0919	3.56e-05	0.000958505	5.13983	4.19196	3.26143	3.17066	10.2676	9.23502	10.2083	6.57705
ENSG00000134243	SORT1	1.45077	3.99874	15.4531	8.46e-05	0.00205106	5.63524	13.6239	12.774	4.95924	16.981	29.1381	29.5422	14.16
ENSG00000170634	ACYP2	1.43558	2.91815	16.9567	3.82e-05	0.00102224	4.95406	3.36854	4.9601	5.04054	9.31982	8.4389	10.5176	12.7672
ENSG00000108639	SYNGR2	1.42723	4.66722	12.0909	0.000506688	0.0099547	19.5685	8.0845	23.5775	6.09743	47.4679	25.0779	45.3186	26.9272
ENSG00000099204	ABLIM1	1.42016	4.82858	12.7003	0.000365605	0.00753709	6.9976	14.2976	23.5095	21.6255	16.5071	40.6022	43.6946	59.0387
ENSG00000165124	SVEP1	1.42011	5.60998	17.2429	3.29e-05	0.000897608	12.3232	32.7123	45.1165	20.6499	75.0324	54.1363	83.1357	66.5443
ENSG00000197635	DPP4	1.41593	7.75843	16.769	4.22e-05	0.00110871	66.3844	136.239	169.459	120.404	243.974	310.329	280.883	403.522
ENSG00000137868	STRA6	1.39974	3.1426	12.1219	0.000498326	0.00982924	7.55494	2.39541	5.09599	5.60963	10.8995	10.668	15.6218	11.6839
ENSG00000139874	SSTR1	1.38955	4.69246	11.9809	0.000537477	0.0103839	16.2245	27.9963	8.15359	8.86159	40.6755	57.2412	26.4487	20.1954
ENSG00000181754	AMIGO1	1.38525	2.41358	13.143	0.000288603	0.00610623	3.52976	4.94053	2.44608	2.03248	7.2663	9.55347	6.57352	5.18427
ENSG00000174080	CTSF	1.38189	5.37759	29.5024	5.58e-08	2.54e-06	20.807	27.1729	19.9083	29.3489	51.338	69.0238	57.6923	56.2532
ENSG00000055163	CYFIP2	1.37647	3.87841	15.9392	6.54086e-05	0.00163163	13.376	5.16509	10.192	6.82912	17.5339	18.5497	26.2941	18.5705
ENSG00000086619	ERO1B	1.37491	2.88376	13.7178	0.000212429	0.00470404	6.31642	4.26682	2.51402	4.39015	9.63575	12.1807	7.81089	10.8328
ENSG00000183044	ABAT	1.37365	4.3307	10.5383	0.00116923	0.0200669	22.541	9.50677	8.42537	5.93483	48.1787	20.2215	22.582	22.4394
ENSG00000139971	C14orf37	1.35647	4.16181	14.0424	0.000178737	0.0040262	4.95406	17.4416	9.51252	12.2761	15.2434	31.4468	23.742	27.5463
ENSG00000198948	MFAP3L	1.35595	3.83893	18.7936	1.46e-05	0.000434977	5.82102	11.453	8.76511	8.61769	19.4295	24.9982	22.582	11.7613
ENSG00000136542	GALNT5	1.35265	7.11221	18.8689	1.4e-05	0.000419324	69.9141	66.5474	77.7309	112.518	151.802	186.611	171.994	268.653
ENSG00000162616	DNAJB4	1.35255	6.47652	17.8515	2.39e-05	0.000674668	75.6113	36.1557	31.1195	68.4538	119.973	103.576	101.542	174.872
ENSG00000109610	SOD3	1.33879	5.32424	11.5058	0.000693799	0.0128574	33.378	18.5644	18.0738	23.7393	118.156	46.3343	28.1501	33.04
ENSG00000073150	PANX2	1.32913	4.26571	9.48186	0.00207513	0.0321767	20.3116	6.81194	14.2008	4.63404	33.0143	22.6099	31.8622	19.2669
ENSG00000159348	CYB5R1	1.3071	5.77561	16.9414	3.86e-05	0.00102792	43.7815	24.4032	44.0973	20.1622	98.5689	66.8743	87.1571	52.0748
ENSG00000147872	PLIN2	1.3058	6.46177	19.0799	1.25356e-05	0.000380877	43.8434	62.1309	40.4961	60.08	90.9077	176.262	81.4343	148.951
ENSG00000166128	RAB8B	1.30228	6.25544	17.1073	3.53e-05	0.00095629	44.4627	44.3899	37.9142	59.3483	87.3536	66.7151	91.7199	178.199
ENSG00000136048	DRAM1	1.30179	5.49079	24.1802	8.77e-07	3.4e-05	35.2976	22.8312	26.9748	24.9588	53.7074	59.7092	59.0843	76.0617
ENSG00000260852	FBXL19-AS1	1.29898	2.24004	10.4693	0.00121374	0.0205608	3.96324	2.24569	2.78581	2.92676	7.50324	5.09518	6.41885	5.72591
ENSG00000011478	QPCTL	1.29767	4.72502	16.1455	5.87e-05	0.00147732	24.8941	10.0308	17.7341	13.6582	42.65	37.577	31.3982	32.4984
ENSG00000181458	TMEM45A	1.29631	5.90943	25.5134	4.39e-07	1.77e-05	44.0911	31.29	27.994	43.2511	90.4338	91.5541	65.1165	86.0433
ENSG00000146477	SLC22A3	1.29414	3.45876	13.1536	0.000286962	0.00608383	5.88294	7.41079	10.3958	3.73975	12.637	21.2565	15.2351	10.2912
ENSG00000074410	CA12	1.29157	7.51238	11.085	0.000870294	0.0155493	86.1387	80.2461	73.1105	199.345	237.971	302.765	140.441	339.608
ENSG00000152137	HSPB8	1.29042	5.25464	15.6444	7.64e-05	0.00188871	19.9401	29.4186	28.9452	15.9346	39.5697	77.9404	65.5805	27.0046
ENSG00000154511	FAM69A	1.28986	4.74784	19.4201	1.05e-05	0.000324375	10.4654	15.9444	21.1993	19.024	31.7506	32.8799	40.1371	42.48
ENSG00000211445	GPX3	1.28378	5.4772	10.0779	0.00150059	0.0245833	25.2657	21.5587	51.9112	13.1704	30.2499	99.993	76.3301	36.7541
ENSG00000170271	FAXDC2	1.28326	2.61618	10.5321	0.00117317	0.0201015	4.45865	5.23995	2.58197	3.49586	12.1632	7.48355	6.65085	5.88066
ENSG00000254087	LYN	1.27616	3.92317	21.0918	4.38e-06	0.000149053	7.24531	9.50677	11.7548	9.75588	19.2715	19.4254	21.8859	21.4335
ENSG00000122176	FMOD	1.27527	6.12808	8.41709	0.0037171	0.0496183	63.0404	52.6241	41.3115	12.9265	152.829	105.964	96.9787	32.7305
ENSG00000125675	GRIA3	1.25857	3.83063	10.5986	0.00113174	0.0194921	14.4287	4.6411	9.71636	7.23561	29.5391	16.5593	14.0751	16.4813
ENSG00000072071	ADGRL1	1.25723	4.71735	17.9405	2.28e-05	0.000647327	15.9149	23.5798	14.0649	12.0323	43.3609	44.2644	29.0781	27.082
ENSG00000180447	GAS1	1.25714	3.67725	12.4106	0.00042691	0.00861403	7.74071	8.68335	8.62921	6.50392	22.9836	18.8681	20.8032	7.04132
ENSG00000109472	CPE	1.24295	7.05861	18.1132	2.08156e-05	0.000601486	73.9393	104.125	59.9289	94.7946	143.43	252.769	163.101	173.325
ENSG00000174348	PODN	1.23575	5.01434	9.03074	0.00265477	0.0381673	9.47463	44.7642	15.5598	13.2517	48.2577	42.5926	62.2551	21.3561
ENSG00000204580	DDR1	1.22842	5.47263	16.5599	4.71379e-05	0.00122864	20.869	32.2631	39.1372	19.5931	48.3367	80.0899	79.1916	34.6649
ENSG00000119227	PIGZ	1.2234	2.84878	13.7504	0.000208778	0.004633	2.84858	4.56624	6.31903	4.95924	9.71473	10.4292	9.82161	7.89247
ENSG00000086062	B4GALT1	1.22243	9.42189	17.0887	3.57e-05	0.000958505	441.468	386.184	389.674	338.529	896.993	1142.91	989.972	900.515
ENSG00000185010	F8	1.22172	2.97543	10.3246	0.00131268	0.0219521	3.83939	5.91366	2.98965	8.0486	8.60899	10.3496	9.43493	12.6898
ENSG00000163531	NFASC	1.21952	6.81596	26.1835	3.1e-07	1.28e-05	71.648	63.4034	78.2744	61.9498	167.046	155.483	143.689	158.778
ENSG00000136052	SLC41A2	1.21785	3.463	9.50473	0.00204943	0.0319234	5.13983	8.53363	3.39733	11.5445	13.032	18.6293	10.2083	16.7135
ENSG00000198478	SH3BGRL2	1.21717	2.52751	8.49462	0.00356198	0.0482252	1.73392	7.03651	2.37813	3.90235	4.42297	11.1457	7.42421	7.04132
ENSG00000099139	PCSK5	1.21319	4.0287	12.6779	0.000370001	0.00758284	12.2613	5.91366	13.1816	10.6502	32.0665	19.1069	18.6379	17.642
ENSG00000154065	ANKRD29	1.20759	3.69055	8.92002	0.00282061	0.0398525	8.54575	7.11136	3.9409	13.4143	15.9543	18.1516	10.9043	24.219
ENSG00000155792	DEPTOR	1.20739	4.19159	10.9865	0.000917784	0.0163419	5.44946	15.4204	19.5686	7.39821	20.2193	23.8837	31.9396	21.2013
ENSG00000121904	CSMD2	1.20145	5.28898	20.898	4.84e-06	0.000163852	29.2289	23.7295	27.0427	19.9183	72.0311	43.7867	42.9212	53.0033
ENSG00000071282	LMCD1	1.19109	3.57089	9.28639	0.00230863	0.0347692	4.5825	7.63536	13.5214	5.12184	23.9314	11.7826	10.2083	17.1777
ENSG00000151690	MFSD6	1.18843	4.17408	18.1997	1.99e-05	0.000579108	8.73152	14.4473	13.0457	11.2193	21.7199	24.0429	27.0674	23.0584
ENSG00000143162	CREG1	1.18396	6.16784	23.4806	1.26e-06	4.81e-05	46.8778	52.9984	35.1963	51.2997	85.0631	116.075	87.0024	99.5843
ENSG00000171813	PWWP2B	1.18363	2.50823	12.9496	0.000319993	0.00667577	3.03436	3.74282	4.55242	3.90235	5.21278	7.56316	8.2749	8.1246
ENSG00000137266	SLC22A23	1.18011	5.56165	15.7977	7.05e-05	0.00175412	43.2861	23.3552	21.2673	34.1456	69.8986	53.579	54.2122	76.9902
ENSG00000162729	IGSF8	1.17625	5.85205	20.031	7.62e-06	0.00024656	43.9672	26.7986	46.7472	32.2757	60.4209	86.2201	74.3194	90.2217
ENSG00000108846	ABCC3	1.17599	2.90658	9.16951	0.0024608	0.0363281	5.13983	7.41079	4.68831	2.76417	13.032	10.9865	9.66694	5.18427
ENSG00000158966	CACHD1	1.17485	3.43978	14.8029	0.000119354	0.00281601	5.88294	6.58737	8.62921	7.31691	18.0868	13.5341	12.6057	13.0767
ENSG00000197016	ZNF470	1.17284	2.55424	9.96518	0.00159529	0.0257835	4.76828	3.29368	3.80501	4.30885	8.84593	6.60782	5.49082	8.74361
ENSG00000121039	RDH10	1.16481	7.48513	11.3205	0.000766578	0.0139587	125.833	104.874	82.4192	140.81	379.348	227.373	109.043	262.541
ENSG00000167996	FTH1	1.15642	11.0442	13.5632	0.000230662	0.00504211	1283.84	1337.53	1087.55	1088.02	2950.2	3504.29	2784.54	2856.61
ENSG00000124762	CDKN1A	1.1548	8.73424	13.6737	0.000217478	0.00478542	383.754	219.779	246.714	220.32	682.005	608.078	579.939	465.191
ENSG00000121753	ADGRB2	1.14887	4.59745	16.2548	5.54e-05	0.00140128	16.9057	19.3878	15.8315	11.5445	37.1213	39.4081	29.6195	22.7489
ENSG00000161011	SQSTM1	1.13553	9.47963	12.0514	0.000517531	0.0101296	656.227	429.077	364.126	284.221	1150.76	1102.71	927.949	795.205
ENSG00000184481	FOXO4	1.13409	3.3104	11.359	0.000750842	0.013696	9.165	5.91366	4.89215	6.50392	13.9007	15.1263	11.987	10.7554
ENSG00000182700	IGIP	1.13104	3.32951	10.4395	0.00123346	0.0207938	7.98842	6.13823	5.43572	8.61769	11.2154	10.8273	10.7496	18.3384
ENSG00000116678	LEPR	1.13005	4.57616	10.652	0.00109952	0.0191856	27.495	11.6776	12.5022	12.52	50.7851	23.4856	26.3714	24.8381
ENSG00000147883	CDKN2B	1.12844	4.91827	10.0553	0.00151911	0.0248479	17.0296	14.597	21.0634	27.9669	17.6129	62.7344	37.4304	42.4027
ENSG00000178531	CTXN1	1.12406	3.51894	9.74794	0.00179524	0.0284732	10.4035	7.5605	7.33823	5.69093	20.7721	12.4991	13.379	12.922
ENSG00000167740	CYB5D2	1.12	4.14162	15.5741	7.93e-05	0.00195561	14.7383	11.2285	11.9586	10.1624	22.2728	25.1575	24.438	20.118
ENSG00000164938	TP53INP1	1.11997	4.9452	22.4462	2.16109e-06	7.92551e-05	20.4355	19.837	22.2865	19.5931	41.1494	43.3091	42.4572	36.2899
ENSG00000175938	ORAI3	1.113	2.62392	10.969	0.000926471	0.0164685	3.65362	4.1171	5.16394	4.22755	5.1338	10.668	7.1922	8.04722
ENSG00000119950	MXI1	1.11084	5.13659	14.7535	0.000122523	0.00287132	30.5294	18.4895	20.1122	25.2027	65.7126	39.9653	31.7849	48.5154
ENSG00000167703	SLC43A2	1.10779	4.9606	9.0792	0.00258534	0.0374265	9.47463	19.313	38.9334	18.6175	21.7989	43.6275	45.0093	51.2236
ENSG00000125966	MMP24	1.10055	2.63034	11.5606	0.000673624	0.0125057	4.02517	4.56624	4.82421	3.90235	7.66121	8.04084	9.04825	6.34492
ENSG00000005486	RHBDD2	1.09942	5.61193	16.8154	4.12e-05	0.00108734	44.8961	27.1729	29.6247	28.8611	86.8797	63.849	58.0016	50.8368
ENSG00000138821	SLC39A8	1.09928	5.17677	11.6564	0.000639812	0.0120252	20.6213	42.0693	19.5007	16.0159	47.7838	67.0335	39.3638	35.903
ENSG00000086289	EPDR1	1.0962	6.83338	16.6011	4.61e-05	0.00120522	66.2605	59.0617	105.453	67.3156	179.209	145.213	138.585	150.112
ENSG00000130821	SLC6A8	1.09411	5.48471	14.0177	0.0001811	0.00407066	40.7471	31.5894	27.5184	19.2679	67.3712	74.7559	53.2842	42.5574
ENSG00000154258	ABCA9	1.08098	5.8283	17.7662	2.5e-05	0.000699915	30.7151	36.1557	38.118	48.2916	80.7981	63.2917	66.9725	89.1384
ENSG00000060642	PIGV	1.07867	4.05362	10.4204	0.00124633	0.0209769	13.5617	10.3302	9.71636	11.7071	33.6461	14.2506	19.0245	19.499
ENSG00000114023	FAM162A	1.07709	5.03044	12.3656	0.000437314	0.00879	32.3871	18.7141	17.8699	21.1377	67.5292	42.5129	28.4595	31.7246
ENSG00000150995	ITPR1	1.0729	4.95098	10.634	0.00111026	0.0193086	21.1167	27.9963	19.2289	15.2842	66.5814	46.4139	30.9342	18.8026
ENSG00000115963	RND3	1.06629	8.2413	11.6835	0.000630559	0.0118964	236.494	161.016	259.556	164.387	324.298	478.788	460.92	334.269
ENSG00000100321	SYNGR1	1.06579	3.49388	9.12816	0.00251705	0.0368979	9.97004	9.58163	5.43572	5.93483	15.9543	21.0176	11.3683	9.74952
ENSG00000175155	YPEL2	1.06441	3.73932	8.99229	0.00271121	0.0388718	15.3576	7.18622	7.47412	6.66652	22.6677	15.9224	16.8591	13.541
ENSG00000109501	WFS1	1.0629	6.12072	17.1029	3.54e-05	0.00095629	60.1299	45.363	42.0589	37.3975	112.707	106.76	76.8715	74.282
ENSG00000104763	ASAH1	1.05883	6.57005	18.7111	1.52e-05	0.000452903	65.4555	54.5703	76.6437	55.6085	119.025	136.057	146.241	105.388
ENSG00000033627	ATP6V0A1	1.05619	6.2478	20.8866	4.87e-06	0.000164296	51.1506	50.2287	62.1711	43.495	98.0951	104.053	109.584	88.0551
ENSG00000153029	MR1	1.05072	5.17134	18.7031	1.53e-05	0.000453512	25.1418	22.9809	22.4224	29.7554	43.0449	53.3402	43.6172	46.8905
ENSG00000104177	MYEF2	1.05023	3.14528	9.64137	0.00190243	0.0299011	4.14902	9.65648	6.11519	5.36573	10.5835	11.4642	13.5337	8.82099
ENSG00000262576	PCDHGA4	1.04789	3.81369	10.1554	0.00143882	0.0237952	13.1282	10.8542	6.79466	8.69899	14.4536	20.2215	14.1524	23.0584
ENSG00000256043	CTSO	1.04661	5.32039	11.6219	0.000651801	0.0121872	45.5773	22.5318	19.8404	25.6905	65.0808	54.6936	31.6302	53.4676
ENSG00000140450	ARRDC4	1.04349	5.00282	11.3674	0.000747428	0.0136576	15.0479	19.6872	20.8596	33.8204	33.7251	39.01	37.9717	55.3246
ENSG00000274180	NATD1	1.0419	3.87977	9.97236	0.00158907	0.0257835	14.2429	8.68335	9.85225	7.23561	25.2741	17.8331	16.9365	16.5587
ENSG00000064687	ABCA7	1.03229	3.10734	10.3946	0.00126386	0.0212377	3.46784	6.88679	7.81385	6.09743	7.58223	12.0214	12.0643	11.9161
ENSG00000076351	SLC46A1	1.02937	3.60832	8.91942	0.00282155	0.0398525	12.0136	4.94053	10.0561	7.07301	13.3479	16.5593	18.4058	14.0053
ENSG00000131015	ULBP2	1.02934	4.13132	9.30464	0.00228574	0.0345739	17.4011	9.13249	16.2392	7.31691	20.2193	22.371	30.1608	16.1718
ENSG00000215105	TTC3P1	1.02917	3.54767	9.65264	0.0018908	0.029763	10.837	5.68909	9.37662	6.82912	18.1658	12.1011	13.7657	15.6302
ENSG00000087494	PTHLH	1.019	6.15022	8.74753	0.00310021	0.043147	50.9649	37.2785	58.8417	50.2428	44.6246	155.244	64.9618	104.923
ENSG00000114948	ADAM23	1.00959	5.52617	17.4619	2.93e-05	0.000814841	32.3252	33.3111	30.4401	32.357	57.6565	68.0685	48.2574	65.1515
ENSG00000123095	BHLHE41	1.00922	4.74752	9.43886	0.00212436	0.03268	23.5318	21.6335	15.7636	14.7151	56.7087	34.4721	22.0406	24.9154
ENSG00000048392	RRM2B	1.0024	6.1149	19.6879	9.11745e-06	0.000288775	53.0084	50.079	47.3588	42.1942	88.9332	101.187	84.141	86.4302
ENSG00000164463	CREBRF	1.00209	4.01506	10.5982	0.001132	0.0194921	12.8805	12.8753	7.74591	13.333	21.325	23.8837	15.3124	20.8918
ENSG00000169122	FAM110B	1.00178	3.1003	10.0111	0.00155603	0.0252933	5.82102	7.78507	4.75626	6.50392	9.55676	12.8972	10.2856	9.90427
ENSG00000180921	FAM83H	1.00097	4.353	10.7778	0.00102725	0.0179846	8.29804	19.1633	14.6765	16.0159	15.0065	32.243	28.3048	28.7069
ENSG00000114796	KLHL24	1.00051	4.44956	11.2952	0.000777065	0.014125	22.1075	17.9655	10.9394	12.4387	32.9353	29.775	21.1899	26.3082
ENSG00000069424	KCNAB2	0.993633	4.0329	9.47933	0.002078	0.0321767	16.2865	8.83306	10.124	10.7315	25.9849	21.4953	18.4832	17.8741
ENSG00000076944	STXBP2	0.989315	3.60245	10.607	0.00112659	0.0194921	7.05953	7.26108	9.85225	9.43068	11.2154	14.9671	17.3232	18.9574
ENSG00000081087	OSTM1	0.985132	6.62071	12.925	0.000324216	0.00673698	93.4459	56.5915	75.9643	44.6332	164.755	128.335	125.129	97.263
ENSG00000186106	ANKRD46	0.979759	3.05642	9.22754	0.00238402	0.035546	7.36916	5.01538	5.50367	5.85353	12.0842	9.63308	10.827	9.1305
ENSG00000172992	DCAKD	0.979385	3.71512	10.9158	0.000953501	0.0169202	6.87375	9.05763	11.2112	11.0567	11.5313	19.5846	18.6379	16.0171
ENSG00000119899	SLC17A5	0.979369	5.78448	9.66501	0.0018781	0.0296098	57.0955	21.3341	48.8536	28.0482	94.8568	62.5752	68.0552	58.9614
ENSG00000103642	LACTB	0.974862	5.29127	8.47329	0.00360399	0.0485562	38.2701	16.7678	37.5065	20.2435	52.2858	28.5808	65.5032	52.9259
ENSG00000147119	CHST7	0.973415	3.92664	12.0618	0.000514664	0.0100924	11.2086	10.5548	13.1816	9.26809	21.404	18.47	21.6539	14.779
ENSG00000104324	CPQ	0.972372	4.63021	9.91043	0.00164345	0.0264364	10.1558	20.9598	14.9482	24.8775	25.669	34.6313	30.8569	34.9745
ENSG00000005882	PDK2	0.971628	4.65597	11.7887	0.000595903	0.0113864	21.8598	17.6661	14.8803	18.5362	38.9379	28.5012	28.8461	31.3377
ENSG00000204592	HLA-E	0.964713	7.27416	13.6467	0.000220634	0.00483451	116.42	98.5111	111.025	98.697	261.508	197.916	181.97	171.158
ENSG00000088899	LZTS3	0.962678	3.49366	9.13643	0.0025057	0.0367831	8.05034	7.41079	6.18314	10.4876	15.7173	14.4098	11.987	14.779
ENSG00000158467	AHCYL2	0.962266	4.47226	11.2598	0.000792049	0.0143724	23.346	13.1747	15.4239	13.1704	28.6703	24.6798	31.6302	26.3082
ENSG00000110628	SLC22A18	0.943564	3.2737	8.60629	0.00335004	0.0456515	4.52058	7.11136	8.01769	8.1299	7.2663	16.7186	11.6777	12.8446
ENSG00000146278	PNRC1	0.942181	5.37845	8.44569	0.0036591	0.0489444	49.6644	23.5049	20.9275	24.7962	74.8745	46.6528	44.3906	46.8132
ENSG00000152409	JMY	0.941116	4.81341	12.4712	0.000413282	0.00835517	27.1854	17.2918	20.4519	17.5606	36.3315	38.2139	37.8171	28.939
ENSG00000159714	ZDHHC1	0.938243	3.43112	10.5079	0.00118866	0.0203319	8.11227	7.48564	7.61001	7.9673	12.3211	15.7632	14.3844	11.5292
ENSG00000256618	MTRNR2L1	0.935438	5.66578	14.7795	0.00012084	0.00283825	42.543	30.8409	34.2451	37.7227	57.7355	60.5053	70.8393	70.5679
ENSG00000240771	ARHGEF25	0.931222	4.07804	9.84045	0.00170716	0.0273669	16.2865	12.7256	12.0265	9.02419	20.6932	21.8138	22.6593	18.7253
ENSG00000196878	LAMB3	0.930988	4.54116	8.57979	0.00339914	0.0462	12.0755	23.3552	11.5509	21.3816	24.2473	35.1886	21.1899	36.2125
ENSG00000128602	SMO	0.92645	4.33187	10.0325	0.00153802	0.0250786	10.5893	17.5913	19.2289	12.8452	18.5607	31.2876	30.7022	19.1895
ENSG00000144810	COL8A1	0.92272	7.53517	9.40688	0.00216172	0.0331295	111.838	102.029	143.299	164.305	195.874	256.67	217.931	290.861
ENSG00000198832	SELENOM	0.916473	6.20235	10.4504	0.00122626	0.0207057	83.352	36.1557	52.7945	40.7308	103.861	99.9134	86.3064	84.8053
ENSG00000166562	SEC11C	0.912396	4.8644	12.0112	0.000528826	0.0102738	26.8758	20.2112	18.8891	20.406	43.6768	34.2333	39.9825	27.6236
ENSG00000124313	IQSEC2	0.908635	4.78525	11.1911	0.000821895	0.0148111	26.0088	21.7832	16.6469	18.6988	36.8054	39.4877	32.1716	27.8558
ENSG00000164050	PLXNB1	0.907249	5.37565	12.1216	0.000498421	0.00982924	36.5981	30.6163	32.7502	20.8938	49.9953	60.5053	57.9243	41.7063
ENSG00000186815	TPCN1	0.904262	5.6606	14.8761	0.000114807	0.002721	43.1622	34.8082	34.9925	35.2025	68.398	68.6258	62.5644	55.7889
ENSG00000173221	GLRX	0.904254	5.21536	11.5838	0.000665276	0.0124169	34.183	22.6066	24.189	28.6172	38.8589	50.0761	40.6785	56.8722
ENSG00000102805	CLN5	0.901706	5.22666	11.4153	0.000728413	0.0133803	32.3252	22.1575	35.1284	20.8938	52.0488	43.8663	55.9909	35.9804
ENSG00000133872	SARAF	0.897928	8.20111	9.09383	0.00256473	0.0372314	282.815	170.598	234.484	160.809	477.838	352.045	393.792	280.802
ENSG00000104936	DMPK	0.897742	4.88368	8.72465	0.00313936	0.0434604	16.5961	20.8101	23.2377	27.3165	23.2995	42.5129	28.3821	52.9259
ENSG00000105854	PON2	0.896762	6.24787	14.5583	0.000135889	0.00314925	69.1091	47.0847	56.8033	46.9095	116.735	97.9231	90.9465	81.3233
ENSG00000172057	ORMDL3	0.892526	5.63758	12.9518	0.000319612	0.00667577	40.0659	31.5146	42.1269	32.6822	75.0324	69.5811	56.9189	49.2118
ENSG00000020577	SAMD4A	0.891731	5.62046	13.1729	0.000284033	0.00603396	41.9237	34.8831	29.3529	39.5926	72.1891	54.1363	53.5935	66.7764
ENSG00000090581	GNPTG	0.889921	5.67349	14.4563	0.000143447	0.00329518	41.6141	38.0271	33.7015	39.5113	63.4222	70.6957	60.2444	59.9673
ENSG00000119729	RHOQ	0.882626	6.28613	12.5094	0.000404902	0.00820162	65.5174	57.6395	43.4179	63.7384	104.493	109.626	74.6288	104.15
ENSG00000100979	PLTP	0.882285	5.64869	10.49	0.00120024	0.0204315	38.0224	37.5031	43.4179	31.1375	59.5521	64.884	90.4052	35.284
ENSG00000269028	MTRNR2L12	0.878435	5.23387	10.8829	0.000970544	0.0171934	27.8666	19.6124	32.4105	31.8692	43.2029	40.9207	50.0361	54.0092
ENSG00000182372	CLN8	0.872013	3.98748	8.40284	0.00374635	0.049945	17.0915	10.0308	11.2112	10.325	20.6932	18.3108	18.5605	19.499
ENSG00000204520	MICA	0.871245	5.81031	11.6745	0.000633609	0.0119324	53.318	47.3841	33.2259	32.6822	75.0324	81.3637	64.3431	60.4315
ENSG00000121413	ZSCAN18	0.868857	4.65121	9.59661	0.00194937	0.030547	23.9033	16.3936	20.4519	15.9346	38.543	30.4915	30.3155	23.8321
ENSG00000172071	EIF2AK3	0.863107	5.45936	9.10604	0.00254767	0.0371384	50.9029	24.1038	28.0619	28.0482	74.7165	49.5984	45.6279	49.7535
ENSG00000221869	CEBPD	0.861665	4.8428	8.64592	0.00327795	0.0449254	23.2841	23.1306	24.3249	16.5037	48.6526	24.839	33.1769	34.5102
ENSG00000125648	SLC25A23	0.859057	5.27069	10.8266	0.00100054	0.0176351	34.988	30.4666	20.7916	28.9424	57.4985	47.7673	42.0705	45.1882
ENSG00000065485	PDIA5	0.852155	6.3105	13.6946	0.00021507	0.00475246	60.1299	62.2057	56.8033	54.2264	118.551	115.915	80.1969	85.8112
ENSG00000154589	LY96	0.851421	3.97371	8.89464	0.00286009	0.040288	13.9333	13.3244	10.2599	10.7315	14.4536	23.2468	22.118	16.4813
ENSG00000119801	YPEL5	0.846912	6.45588	13.8527	0.000197709	0.00442496	72.7008	59.0617	63.53	63.6571	135.295	102.063	104.48	100.358
ENSG00000100439	ABHD4	0.845217	5.71054	9.18671	0.00243779	0.0360796	30.2817	38.1768	56.1239	31.7066	45.8883	77.6219	83.909	54.0866
ENSG00000116209	TMEM59	0.842101	7.89353	9.21694	0.00239786	0.0356507	232.903	137.96	179.039	158.533	362.051	292.575	274.232	263.856
ENSG00000155760	FZD7	0.835451	5.66887	9.686	0.00185678	0.0293601	40.6233	33.7603	30.6439	48.2916	83.0096	65.8393	55.2175	48.5154
ENSG00000119900	OGFRL1	0.834578	5.23309	11.4976	0.000696878	0.0128916	32.5729	30.0923	29.6247	23.658	48.9685	51.6683	36.193	46.9679
ENSG00000122707	RECK	0.821606	7.57394	9.90975	0.00164406	0.0264364	147.507	135.715	143.163	136.501	268.379	222.516	211.281	258.13
ENSG00000164040	PGRMC2	0.818339	7.18742	10.505	0.0011905	0.0203319	128.744	91.4746	105.793	105.607	223.755	141.949	184.368	183.229
ENSG00000101846	STS	0.817577	5.90753	12.1496	0.000490991	0.00973784	40.1898	52.1001	49.1933	39.2674	64.5279	86.3793	79.0369	68.4014
ENSG00000127415	IDUA	0.816042	4.80951	8.68587	0.00320686	0.0441609	20.5593	17.741	26.2953	22.1133	26.2219	31.0488	35.5743	43.6407
ENSG00000001461	NIPAL3	0.814839	6.38073	11.7553	0.000606706	0.0115506	65.022	75.081	49.7369	59.0231	101.807	114.721	94.5813	105.542
ENSG00000162604	TM2D1	0.812106	4.8669	9.19423	0.00242779	0.0360444	28.6097	19.9118	24.5287	17.6419	42.65	32.4818	39.9051	26.5403
ENSG00000103066	PLA2G15	0.809688	5.87457	12.6722	0.000371125	0.007591	46.4443	42.2939	51.0958	39.8365	79.9293	73.8005	71.9994	62.8302
ENSG00000113732	ATP6V0E1	0.808949	7.65412	8.4792	0.00359231	0.0485294	206.46	139.832	133.243	129.835	276.119	282.146	206.486	236.155
ENSG00000042445	RETSAT	0.793232	6.1484	11.0865	0.000869598	0.0155493	50.5314	65.5742	49.8728	50.1615	98.174	110.104	73.6234	68.324
ENSG00000162736	NCSTN	0.789333	7.98626	8.46628	0.00361791	0.0486046	221.384	163.636	207.781	185.85	349.098	301.73	290.395	307.574
ENSG00000166908	PIP4K2C	0.780129	5.50016	10.0997	0.00148293	0.0243321	37.7747	31.1403	43.3499	29.105	54.8132	50.7926	62.3324	51.6105
ENSG00000137216	TMEM63B	0.780055	5.90516	11.7722	0.000601212	0.0114669	54.3088	45.0636	45.796	41.056	77.4809	76.1093	75.0154	63.4492
ENSG00000100612	DHRS7	0.778774	4.95784	9.2815	0.0023148	0.0348119	22.4171	28.0712	25.6838	22.1946	28.5913	47.2101	41.9932	31.3377
ENSG00000027697	IFNGR1	0.778007	5.69464	10.0418	0.0015303	0.0249917	52.9465	34.7334	36.5552	37.4788	74.0847	51.9072	74.0101	51.4558
ENSG00000222041	CYTOR	0.770612	5.0865	8.9701	0.00274433	0.0392766	20.0639	29.3437	32.4785	23.1702	54.3393	35.109	40.8331	35.3613
ENSG00000106546	AHR	0.764864	6.63681	9.1375	0.00250422	0.0367831	101.125	62.2806	83.0307	57.8036	154.962	87.9715	160.781	86.9719
ENSG00000116717	GADD45A	0.764536	5.95551	9.23137	0.00237904	0.035546	34.2449	49.7047	54.2214	56.2589	53.7864	81.3637	85.3011	80.4722
ENSG00000107104	KANK1	0.75796	5.69979	10.2192	0.00138987	0.0230953	36.5362	45.2881	39.2052	45.2022	59.71	71.4122	58.3883	58.9614
ENSG00000120725	SIL1	0.745763	6.2319	10.5387	0.00116898	0.0200669	72.9485	49.6298	59.1815	53.2508	101.649	92.589	92.0292	78.8473
ENSG00000142687	KIAA0319L	0.733781	6.01681	10.2214	0.00138818	0.0230953	53.2561	44.2402	57.8225	46.6656	99.1218	73.9598	75.7115	66.0801
ENSG00000129636	ITFG1	0.728628	6.7738	9.1067	0.00254675	0.0371384	111.652	78.5993	73.8579	79.2665	169.178	133.032	115.539	113.125
ENSG00000151176	PLBD2	0.728499	7.00528	8.90676	0.00284116	0.0400753	81.6181	109.964	99.9494	102.681	147.222	178.729	149.876	156.611
ENSG00000120306	CYSTM1	0.710729	5.31807	8.69363	0.00319325	0.0440896	33.8734	29.718	39.0013	25.8531	43.5978	53.579	50.1907	42.1705
ENSG00000006715	VPS41	0.703203	6.42301	9.29616	0.00229634	0.034634	79.3268	59.7354	73.3823	59.5109	108.047	108.193	108.888	88.2099
ENSG00000136213	CHST12	0.701408	5.03812	8.73245	0.00312596	0.0433898	29.0432	24.4781	26.6351	27.2352	40.6755	41.2391	36.889	35.5161
ENSG00000134153	EMC7	0.70055	6.79716	8.93822	0.00279265	0.0396587	104.221	78.6741	85.7486	81.3803	157.647	138.366	128.454	114.054
ENSG00000105612	DNASE2	0.699623	5.30497	8.86996	0.00289901	0.0407813	31.8917	33.2363	31.6631	29.3489	41.2284	57.5597	43.4626	46.7358
ENSG00000141338	ABCA8	0.680474	6.26082	8.64502	0.00327957	0.0449254	67.3752	51.2767	63.598	64.2262	86.5638	101.744	91.7972	85.7338
ENSG00000012822	CALCOCO1	0.647058	6.21949	8.45096	0.00364851	0.04889	56.3524	64.7508	56.5315	66.2587	93.5141	87.5735	81.7436	88.2873
ENSG00000196642	RABL6	-0.639904	5.97671	8.45635	0.00363771	0.0488079	71.2765	89.2289	79.4295	75.4455	42.0182	50.3149	51.1961	43.6407
ENSG00000171824	EXOSC10	-0.650804	5.88349	8.56377	0.00342918	0.0465478	63.9692	82.1924	74.9451	72.3561	43.9137	46.0955	46.8653	40.7004
ENSG00000095319	NUP188	-0.695906	6.44895	9.09519	0.00256282	0.0372314	92.4551	132.196	113.335	103.9	71.5573	61.2218	61.8684	61.1279
ENSG00000143621	ILF2	-0.697321	6.88659	8.73363	0.00312395	0.0433898	155.372	163.936	138.747	140.159	95.8836	89.1657	90.4825	71.5738
ENSG00000136527	TRA2B	-0.699983	6.82927	8.8665	0.00290452	0.0408038	147.135	159.819	136.029	133.493	96.3575	78.8161	85.4557	71.3417
ENSG00000148229	POLE3	-0.702475	5.31789	8.94902	0.00277618	0.0394784	41.7379	60.484	50.1446	51.5436	28.9862	31.4468	29.0008	24.5285
ENSG00000071626	DAZAP1	-0.710577	6.65259	9.35889	0.00221907	0.03381	119.888	140.805	122.44	129.591	74.1637	66.9539	75.8661	73.8951
ENSG00000093000	NUP50	-0.715071	5.85547	9.43626	0.00212737	0.03268	70.038	91.9986	68.4222	66.2587	43.7558	43.946	37.4304	40.0813
ENSG00000143924	EML4	-0.715881	6.01526	9.01725	0.00267443	0.0383971	66.694	90.3517	90.0971	84.1445	39.9647	45.8567	51.4281	47.6643
ENSG00000151835	SACS	-0.716525	6.63409	9.32204	0.00226414	0.0343465	136.67	123.214	137.728	103.087	79.7713	66.4762	83.213	63.1397
ENSG00000108559	NUP88	-0.721486	5.22172	9.30834	0.00228113	0.0345541	46.692	46.3361	50.5522	47.1534	29.1442	22.6099	31.1662	23.6
ENSG00000135446	CDK4	-0.723357	6.13495	8.95066	0.00277369	0.0394784	62.9784	109.889	98.4546	89.8354	42.3341	57.0024	56.7643	43.7181
ENSG00000099956	SMARCB1	-0.723828	5.47231	9.33082	0.00225332	0.0342819	47.3112	66.9217	54.697	58.9418	29.4601	31.7653	32.7903	32.0341
ENSG00000101596	SMCHD1	-0.726978	6.5053	9.48336	0.00207344	0.0321767	141.686	126.582	98.8622	100.242	64.212	76.4278	60.7857	56.64
ENSG00000102572	STK24	-0.72863	6.49773	9.45078	0.0021106	0.0325849	97.533	132.047	102.463	127.07	59.4731	73.4025	61.095	68.6335
ENSG00000155561	NUP205	-0.729585	6.17687	9.37126	0.00220413	0.0336807	75.3636	111.237	99.202	85.1201	46.915	52.8625	60.167	46.6584
ENSG00000206053	JPT2	-0.730132	6.03339	9.2539	0.00234994	0.035239	69.2329	99.1099	77.1193	92.8435	37.4372	50.5538	44.6999	51.7653
ENSG00000144580	CNOT9	-0.740357	5.58677	10.1099	0.00147473	0.0242739	53.38	69.3171	64.0736	57.5597	33.4882	37.2585	37.8171	30.3318
ENSG00000167088	SNRPD1	-0.741609	4.66013	8.44428	0.00366193	0.0489444	26.4423	37.7276	32.9541	33.17	17.4549	18.5497	20.2619	14.4695
ENSG00000078269	SYNJ2	-0.74315	6.98477	8.53441	0.00348495	0.0472435	144.163	199.343	157.908	151.704	72.1891	101.346	109.12	76.2165
ENSG00000142634	EFHD2	-0.743807	6.27011	9.0703	0.00259795	0.037557	74.8062	117.45	84.3217	115.201	51.417	64.8044	49.4174	58.8066
ENSG00000182944	EWSR1	-0.746978	7.3943	8.81624	0.00298561	0.0417745	202.807	223.446	214.032	205.524	151.25	110.9	119.638	116.994
ENSG00000182054	IDH2	-0.749429	5.36737	8.71121	0.00316259	0.043724	51.9557	55.4686	65.3646	40.5682	34.9098	29.4565	27.9181	23.2905
ENSG00000171033	PKIA	-0.750071	5.60911	9.05743	0.0026163	0.0377701	81.3084	61.532	52.9983	59.5922	38.1481	40.2042	26.3714	29.0164
ENSG00000136518	ACTL6A	-0.751237	5.4062	9.24113	0.00236639	0.0354348	44.0911	64.676	54.8329	57.2345	30.4079	29.2973	32.4809	24.9928
ENSG00000088247	KHSRP	-0.751494	7.0645	9.13927	0.0025018	0.0367831	141.624	215.587	150.502	167.557	91.6975	106.84	100.227	95.5607
ENSG00000087087	SRRT	-0.752925	6.48145	11.1043	0.000861264	0.0154672	112.024	131.373	107.084	108.046	68.1611	64.9636	68.6739	53.2355
ENSG00000136811	ODF2	-0.762918	5.63538	11.2105	0.000813352	0.0146825	58.7056	74.557	63.3941	62.5189	32.4614	36.144	34.2596	34.3554
ENSG00000137770	CTDSPL2	-0.768401	4.89195	9.60174	0.00194393	0.0305075	36.7219	43.0425	40.0885	36.0155	20.1403	23.9633	18.0965	18.1836
ENSG00000169045	HNRNPH1	-0.77033	7.75863	8.84282	0.00294244	0.0412257	262.317	285.353	282.929	261.62	157.884	165.434	161.477	154.213
ENSG00000142230	SAE1	-0.771628	6.9008	10.1951	0.00140814	0.0233616	137.351	162.588	172.72	143.737	78.7446	85.4239	99.8401	74.282
ENSG00000120800	UTP20	-0.775457	5.47172	10.7838	0.00102391	0.0179841	51.2745	65.3497	55.7162	57.2345	35.2258	30.0138	32.0169	26.9272
ENSG00000185630	PBX1	-0.775817	6.36628	9.91464	0.00163969	0.0264364	112.086	97.9871	118.023	99.1035	70.2146	65.2024	60.399	35.6708
ENSG00000109814	UGDH	-0.78116	7.10851	8.66351	0.00324645	0.0445885	162.927	206.679	130.593	209.914	92.0925	110.502	91.6426	98.4237
ENSG00000130726	TRIM28	-0.78176	7.61627	8.47043	0.00360966	0.0485562	193.332	291.341	266.418	235.686	135.69	143.461	170.138	132.392
ENSG00000119335	SET	-0.784757	7.25904	9.8337	0.00171344	0.0274255	171.534	225.617	188.756	204.06	107.573	110.104	115.23	101.287
ENSG00000105968	H2AFV	-0.786391	5.96397	11.0879	0.000868921	0.0155493	68.6137	93.1963	91.7958	71.0553	47.9418	44.8217	47.716	32.9626
ENSG00000060749	QSER1	-0.787362	6.2577	8.47847	0.00359374	0.0485294	79.8222	139.158	80.9244	97.8027	41.7022	68.3073	49.4174	53.7771
ENSG00000086475	SEPHS1	-0.788201	5.12485	9.22979	0.00238109	0.035546	32.0775	60.7834	42.4666	46.0965	19.4295	25.3963	27.2221	24.4512
ENSG00000103495	MAZ	-0.802825	6.71979	9.21753	0.00239709	0.0356507	95.1179	188.863	116.664	142.355	57.5775	80.0899	87.6211	73.7404
ENSG00000198700	IPO9	-0.803637	6.29158	11.99	0.000534876	0.010372	82.7327	114.68	103.822	104.144	47.7048	57.4004	59.703	55.2473
ENSG00000166801	FAM111A	-0.804717	4.80478	8.68819	0.00320279	0.0441609	28.1762	43.7162	41.8551	34.2269	19.5874	16.7186	16.8591	21.2013
ENSG00000092140	G2E3	-0.809248	4.89549	10.2608	0.0013589	0.0226527	39.8182	47.6087	36.3514	33.7391	18.8766	22.371	20.5712	17.4872
ENSG00000137337	MDC1	-0.815954	4.74695	9.79396	0.00175086	0.0278964	27.8046	45.5127	35.1963	33.17	16.5071	21.5749	18.8699	14.9338
ENSG00000128050	PAICS	-0.817422	6.72666	11.8528	0.000575755	0.0110418	128.805	159.295	128.283	138.615	68.477	78.2588	77.9542	66.3122
ENSG00000110063	DCPS	-0.817873	3.95403	9.18864	0.00243522	0.0360796	18.0204	21.9329	21.8788	20.5686	8.29306	10.9069	12.2963	8.82099
ENSG00000083720	OXCT1	-0.822513	6.06501	11.9837	0.00053669	0.0103839	76.1067	103.601	79.8372	92.8435	38.543	49.3596	47.484	46.581
ENSG00000155189	AGPAT5	-0.823676	4.66065	9.79656	0.00174839	0.0278964	28.2381	43.9407	28.7414	32.1944	18.6396	16.0817	18.3285	14.9338
ENSG00000197771	MCMBP	-0.824993	6.13968	10.7859	0.00102279	0.0179841	64.7743	116.102	100.629	86.6647	40.5965	52.9421	55.6816	45.4204
ENSG00000172716	SLFN11	-0.828018	5.45684	8.76492	0.0030708	0.0428518	46.2585	68.3439	50.3484	67.3156	22.7467	37.7362	23.51	33.8912
ENSG00000173456	RNF26	-0.828424	5.46989	10.465	0.00121655	0.020575	44.153	82.1924	51.7753	53.576	28.1174	35.2682	30.7795	27.4689
ENSG00000115355	CCDC88A	-0.828939	6.34562	12.9637	0.000317592	0.00665224	103.416	121.642	98.9981	103.656	54.4183	52.8625	58.0016	56.3305
ENSG00000189091	SF3B3	-0.83003	7.31159	9.08686	0.00257452	0.0373216	155.31	250.545	204.587	208.695	89.1701	122.762	130.156	108.405
ENSG00000244462	RBM12	-0.830105	6.17713	14.0642	0.000176678	0.00398841	87.3772	100.158	97.0956	94.4694	53.6285	46.4139	53.2842	45.1882
ENSG00000136450	SRSF1	-0.833719	7.47478	10.3832	0.00127168	0.0213349	217.112	255.111	224.495	220.645	159.78	110.422	116.081	118.155
ENSG00000167005	NUDT21	-0.834072	6.5397	11.373	0.000745183	0.0136404	100.32	151.36	111.908	126.095	60.8158	74.0394	62.4097	56.0984
ENSG00000169813	HNRNPF	-0.836012	7.33435	9.43463	0.00212926	0.03268	158.158	264.094	208.12	205.686	100.07	124.354	130.929	98.4237
ENSG00000077312	SNRPA	-0.847649	5.30604	11.6379	0.000646226	0.0121046	42.8526	67.6702	52.115	48.8607	20.2983	26.3517	32.2489	24.8381
ENSG00000233608	TWIST2	-0.849409	5.07499	10.4829	0.00120484	0.0204765	30.839	53.3726	37.3027	54.4703	21.404	29.775	19.4112	21.8977
ENSG00000116127	ALMS1	-0.851931	3.91534	9.66489	0.00187823	0.0296098	17.2773	23.3552	21.4032	19.1053	9.71473	9.39424	10.827	8.35673
ENSG00000102977	ACD	-0.854466	3.86655	9.77129	0.00177258	0.0281566	14.8622	22.7564	21.7429	18.2923	8.60899	11.2253	10.131	7.81509
ENSG00000204392	LSM2	-0.857271	3.77523	9.03932	0.00264234	0.038041	14.9241	21.2592	19.4327	17.9671	7.97713	9.0758	10.9043	6.73181
ENSG00000198176	TFDP1	-0.858812	6.57145	12.7296	0.000359904	0.00743423	103.416	147.916	116.392	133.899	58.9992	66.1578	62.2551	70.5679
ENSG00000156136	DCK	-0.863448	4.56581	10.4795	0.00120708	0.0204811	26.8138	38.1019	29.285	32.357	13.7428	17.6739	17.7872	12.4577
ENSG00000204899	MZT1	-0.864665	4.75711	11.7479	0.000609115	0.0115754	36.9696	40.4973	32.0028	35.2025	19.3505	15.4448	19.4112	16.1718
ENSG00000213024	NUP62	-0.866755	4.92676	13.2357	0.000274667	0.00585882	35.9788	47.1596	40.4282	40.0804	18.3237	21.3361	20.5712	18.1836
ENSG00000125835	SNRPB	-0.87121	5.71418	14.1701	0.000167004	0.00380289	58.3959	74.4822	76.6437	69.9171	37.8321	33.9148	36.0383	31.4925
ENSG00000099385	BCL7C	-0.871364	4.83319	10.3112	0.00132225	0.022077	25.1418	45.8121	42.3987	39.5926	13.7428	22.6099	19.4112	18.1062
ENSG00000101639	CEP192	-0.874005	4.80426	11.7004	0.000624879	0.0118105	32.2633	45.0636	33.6335	37.804	17.8498	20.4603	17.6325	17.5646
ENSG00000151287	TEX30	-0.874018	3.60912	8.72511	0.00313857	0.0434604	15.6672	18.789	15.6277	15.6907	9.71473	7.08549	7.73355	6.03541
ENSG00000163655	GMPS	-0.883106	5.91592	14.6859	0.000126994	0.00296132	72.3292	90.8757	82.9627	77.5592	35.4627	41.6372	44.7773	36.1351
ENSG00000204536	CCHCR1	-0.885294	3.69115	9.44396	0.00211846	0.032658	16.2245	21.3341	16.579	16.0159	6.55547	9.95153	7.57888	7.81509
ENSG00000165704	HPRT1	-0.886941	4.95516	13.37	0.000255682	0.00548744	36.5981	44.0156	41.4474	44.877	20.9301	22.5303	19.9526	16.5587
ENSG00000075303	SLC25A40	-0.89404	3.73828	8.75598	0.00308588	0.0430048	17.7727	19.5375	19.7724	15.2029	8.45102	9.79231	10.131	4.79738
ENSG00000100726	TELO2	-0.894055	4.72261	11.7313	0.000614575	0.011658	28.5477	41.5453	39.2731	32.5196	18.0078	19.505	17.7872	12.7672
ENSG00000117155	SSX2IP	-0.894747	5.86568	11.4915	0.000699149	0.0129108	93.322	92.298	47.9703	78.86	35.3047	47.0508	32.5582	37.8374
ENSG00000073050	XRCC1	-0.896511	4.17579	10.6439	0.00110437	0.0192381	21.4882	25.8255	24.8684	25.6092	12.5581	11.6234	12.8377	8.51148
ENSG00000090924	PLEKHG2	-0.898952	5.17587	12.1306	0.000496	0.00981854	54.1231	45.2133	60.4045	34.2269	22.7467	25.6351	27.6088	17.8741
ENSG00000147274	RBMX	-0.902736	6.79465	14.7146	0.000125075	0.00292457	141.129	157.348	146.425	144.631	77.5599	79.6122	82.2076	57.9555
ENSG00000107833	NPM3	-0.906236	3.96682	10.7335	0.00105211	0.0183891	16.8438	20.8101	22.2185	24.1458	7.89815	10.1904	11.059	10.678
ENSG00000101911	PRPS2	-0.913017	4.65879	11.2296	0.000805034	0.0145575	23.2841	44.5396	35.7399	31.544	14.6906	18.7089	18.4832	13.8505
ENSG00000173638	SLC19A1	-0.916355	3.82942	9.36106	0.00221644	0.03381	16.1007	22.4569	22.6942	15.8533	9.08288	8.99618	11.6777	5.57115
ENSG00000140682	TGFB1I1	-0.917087	5.91879	15.3454	8.95393e-05	0.00216241	71.5861	76.7279	92.6791	80.4047	29.6181	41.5576	43.9266	46.1941
ENSG00000115159	GPD2	-0.91862	5.48457	11.9588	0.000543899	0.0104886	41.9237	70.8891	68.3542	61.3807	24.8002	30.5711	31.4755	27.5463
ENSG00000132475	H3F3B	-0.918635	7.85747	11.4467	0.000716225	0.0131795	284.115	292.838	330.152	300.725	196.032	147.84	178.026	124.345
ENSG00000282886	AL691447.3	-0.924094	4.35859	9.54066	0.00200969	0.0313981	31.2725	33.8351	24.121	21.7881	16.4282	11.0661	15.1578	9.1305
ENSG00000094916	CBX5	-0.924359	6.96281	13.4065	0.000250748	0.00539263	141.934	206.529	178.36	139.997	76.3751	86.5385	91.9519	74.9784
ENSG00000091483	FH	-0.925933	5.67592	9.68682	0.00185595	0.0293601	50.9029	60.2594	98.6584	57.3158	27.4066	32.0837	49.4947	31.5699
ENSG00000113569	NUP155	-0.926989	5.17905	12.8158	0.000343697	0.0071135	38.0224	65.9485	49.3971	43.0885	19.8244	28.5808	24.1287	19.5764
ENSG00000130713	EXOSC2	-0.935241	4.26706	11.6534	0.000640837	0.0120252	20.1259	28.9694	28.3337	27.3978	12.0842	12.6583	12.6057	10.6007
ENSG00000164754	RAD21	-0.937068	7.38979	8.80978	0.0029962	0.0418667	163.36	327.422	175.098	219.182	106.23	134.943	103.784	110.417
ENSG00000116161	CACYBP	-0.937401	5.53836	10.8434	0.000991498	0.0175053	40.809	88.5552	53.6778	69.1855	22.7467	30.173	36.0383	29.4033
ENSG00000137309	HMGA1	-0.939415	9.27845	8.67916	0.0032187	0.0442656	645.39	944.314	751.761	956.971	274.619	411.834	462.002	519.897
ENSG00000125871	MGME1	-0.940296	4.11386	10.1338	0.00145572	0.0240367	19.5066	30.242	24.3928	19.2679	9.24084	13.9321	13.3017	7.35083
ENSG00000117593	DARS2	-0.942154	4.80832	11.9283	0.000552888	0.0106423	30.839	48.6567	33.2938	40.3243	12.637	18.7885	21.6539	16.7135
ENSG00000254244	PAICSP4	-0.942822	3.15376	9.79579	0.00174912	0.0278964	11.0847	12.6507	11.415	13.1704	5.60769	5.25441	6.03217	4.72
ENSG00000099783	HNRNPM	-0.943874	7.44217	12.2453	0.000466429	0.00928593	186.273	276.295	224.224	223.084	111.127	131.917	138.74	98.3463
ENSG00000069275	NUCKS1	-0.952094	8.14624	10.5999	0.00113095	0.0194921	292.413	463.212	353.458	356.496	192.399	199.906	210.662	196.693
ENSG00000072864	NDE1	-0.959593	4.33474	9.96955	0.0015915	0.0257835	18.2681	40.3476	26.9068	24.0645	9.79371	17.9128	12.1417	10.7554
ENSG00000213281	NRAS	-0.960637	6.42151	17.4117	3.01e-05	0.000832209	112.209	113.033	124.682	111.949	51.417	53.2606	65.8898	51.9974
ENSG00000040275	SPDL1	-0.968035	5.59522	11.5754	0.000668291	0.0124289	83.2281	76.8027	58.434	46.1778	45.1774	29.775	28.4595	17.3325
ENSG00000116830	TTF2	-0.970299	4.05856	9.85716	0.00169172	0.0271611	16.9676	27.5472	26.9748	19.5931	8.84593	10.7477	14.8484	6.49968
ENSG00000114450	GNB4	-0.974557	6.60535	15.128	0.00010046	0.00240276	119.95	144.847	121.149	143.737	49.5214	61.5403	62.5644	74.3594
ENSG00000115875	SRSF7	-0.976317	6.16037	18.3442	1.84381e-05	0.000541333	88.9253	102.628	102.803	93.0874	46.2832	44.9809	56.3002	35.903
ENSG00000125944	HNRNPR	-0.976599	7.29095	15.1439	9.96192e-05	0.00238812	198.534	243.658	198.064	199.02	116.577	99.3561	110.976	85.347
ENSG00000163584	RPL22L1	-0.979134	5.93234	9.49661	0.00205851	0.0320172	53.4419	89.6032	82.4871	108.209	24.8002	27.1478	49.2627	52.3843
ENSG00000134291	TMEM106C	-0.98344	4.88126	12.2831	0.000457076	0.0091171	28.2381	56.3669	39.8846	38.1292	12.953	22.2914	19.9526	16.7135
ENSG00000108055	SMC3	-0.983962	6.04162	16.5109	4.84e-05	0.0012514	75.1159	111.237	84.5255	85.5266	40.3596	46.812	48.412	33.7364
ENSG00000152784	PRDM8	-0.98954	5.1636	8.96835	0.00274696	0.0392766	73.32	50.079	28.6055	44.0641	31.9085	22.2914	14.3844	20.7371
ENSG00000125450	NUP85	-0.99267	4.78998	13.6694	0.000217977	0.00478634	27.0615	47.8333	39.477	38.2105	13.032	19.0273	18.7152	16.7135
ENSG00000162929	KIAA1841	-0.99373	3.40346	10.3346	0.00130557	0.0218682	11.0847	18.7141	14.5406	14.5525	3.87009	7.48355	7.57888	5.57115
ENSG00000176105	YES1	-0.994234	7.51412	9.96429	0.00159605	0.0257835	216.988	205.556	387.295	183.004	133.005	102.063	140.983	92.1561
ENSG00000163029	SMC6	-0.995054	5.56667	12.6042	0.000384875	0.00785687	44.5246	74.3325	75.9643	62.6002	23.8524	33.4371	39.9051	23.2905
ENSG00000165501	LRR1	-0.995415	3.37075	10.1701	0.00142734	0.0236427	10.6512	20.2861	13.5214	13.0891	4.58093	6.5282	6.88286	5.95804
ENSG00000242498	ARPIN	-0.997899	3.56656	8.95335	0.00276961	0.0394784	9.04115	24.4032	15.22	17.1541	4.50195	10.0311	7.34687	5.88066
ENSG00000182809	CRIP2	-1.00157	6.52552	11.5754	0.000668296	0.0124289	89.7923	112.884	199.899	99.3474	41.2284	65.5209	80.0422	46.9679
ENSG00000132017	DCAF15	-1.00266	4.0226	12.681	0.000369385	0.00758284	18.5158	27.098	23.3057	19.7557	10.9784	11.1457	8.81625	9.1305
ENSG00000232499	AL391058.1	-1.004	2.99392	8.93528	0.00279715	0.0396687	10.7751	11.5279	9.58046	11.4632	5.76565	4.13984	5.18148	4.02361
ENSG00000170540	ARL6IP1	-1.01182	6.54278	14.1609	0.000167822	0.0038132	130.601	156.375	115.781	100.404	89.96	59.55	54.3669	37.5279
ENSG00000165891	E2F7	-1.01563	5.50611	13.0028	0.000311023	0.00654087	76.2305	67.0714	61.6955	46.3404	24.0894	37.975	18.9472	29.8676
ENSG00000166881	NEMP1	-1.01882	4.68608	12.3259	0.000446705	0.00894436	27.495	50.603	31.0516	33.6578	15.7173	18.6293	11.9097	15.6302
ENSG00000124207	CSE1L	-1.02309	7.29545	13.5024	0.000238261	0.0051666	161.688	267.163	209.072	215.686	81.43	113.129	113.142	94.1679
ENSG00000120699	EXOSC8	-1.02347	4.33922	12.0289	0.000523806	0.0102142	18.33	36.2305	26.703	30.8936	13.1899	14.0914	11.755	9.51738
ENSG00000175592	FOSL1	-1.02586	7.10799	15.1467	9.95e-05	0.00238812	216.306	212.742	135.689	187.557	93.6721	75.4724	90.2505	90.6086
ENSG00000111581	NUP107	-1.02779	5.38886	15.5381	8.08594e-05	0.00198857	42.2333	72.9102	62.1032	54.3077	26.6958	28.5012	27.6861	19.499
ENSG00000158169	FANCC	-1.02875	2.84236	9.18466	0.00244052	0.0360796	7.80264	13.3244	9.17279	9.10549	4.42297	5.25441	4.71747	2.32131
ENSG00000019991	HGF	-1.03464	7.60988	12.2969	0.000453703	0.00906712	284.363	201.139	354.273	221.702	140.587	156.995	126.444	75.9069
ENSG00000129351	ILF3	-1.03747	7.85269	14.1401	0.00016969	0.00384729	250.613	369.267	306.643	299.262	147.301	157.712	172.303	144.85
ENSG00000151474	FRMD4A	-1.0391	7.3306	10.6259	0.00111515	0.0193614	112.767	280.188	249.636	217.231	115.708	126.265	112.91	71.806
ENSG00000152795	HNRNPDL	-1.03949	7.43948	15.9839	6.38843e-05	0.00160124	208.194	254.587	246.578	225.767	138.771	113.527	106.336	93.6263
ENSG00000187790	FANCM	-1.04389	3.27072	10.8533	0.000986218	0.0174415	12.3232	15.7199	14.1329	11.3006	7.18732	5.73208	5.02681	4.48787
ENSG00000116560	SFPQ	-1.04769	7.83222	13.4181	0.000249211	0.00537063	259.654	388.505	278.309	291.132	139.718	157.871	176.093	130.613
ENSG00000159147	DONSON	-1.04897	4.21075	12.3953	0.000430422	0.00866815	20.3736	31.6643	29.0811	22.5198	8.45102	14.569	11.2136	8.97574
ENSG00000099901	RANBP1	-1.05042	5.88828	19.786	8.66e-06	0.000276852	64.7124	102.254	83.3025	73.6569	29.4601	40.5226	41.5292	37.141
ENSG00000183684	ALYREF	-1.0514	5.01551	17.0097	3.72e-05	0.000996669	30.7771	56.7412	45.3204	46.3404	15.7963	23.6448	21.6539	17.2551
ENSG00000163781	TOPBP1	-1.06393	5.60337	17.3681	3.07951e-05	0.000849262	54.8662	85.0369	75.2168	55.5272	32.0665	32.4022	30.6249	21.8977
ENSG00000122566	HNRNPA2B1	-1.06882	9.37534	12.5137	0.000403969	0.0081986	763.482	1144.56	798.78	904.695	472.783	395.912	437.642	394.004
ENSG00000100714	MTHFD1	-1.07194	6.45905	13.1757	0.000283597	0.00603396	72.8246	159.295	113.199	142.517	35.0678	65.9189	58.079	55.7115
ENSG00000161547	SRSF2	-1.07745	7.09909	18.1001	2.09595e-05	0.00060236	153.018	209.299	202.141	189.752	107.652	75.8705	77.7222	80.0853
ENSG00000178922	HYI	-1.07758	4.55425	11.8671	0.000571332	0.0109771	20.807	27.098	53.5419	29.918	10.9784	12.8972	14.8484	16.5587
ENSG00000104356	POP1	-1.07819	4.54333	15.5184	8.17e-05	0.00200158	35.1738	31.6643	35.8078	27.2352	14.1377	11.7826	18.0965	11.2971
ENSG00000159335	PTMS	-1.08192	7.05847	9.30196	0.00228909	0.0345746	97.0376	263.42	164.702	193.004	39.9647	136.774	84.4504	85.8112
ENSG00000143799	PARP1	-1.08593	6.45369	17.9745	2.24e-05	0.000637613	85.8909	163.337	110.277	119.428	45.6513	63.451	61.2497	50.682
ENSG00000136824	SMC2	-1.08936	6.06139	16.4401	5.02128e-05	0.00128949	63.35	120.594	97.911	88.7785	35.1468	37.3381	47.5613	42.3253
ENSG00000172244	C5orf34	-1.09528	2.20984	9.53049	0.00202087	0.0315255	5.57331	6.66222	7.33823	6.17872	2.36945	3.50294	2.3974	1.7023
ENSG00000178202	KDELC2	-1.09771	6.29843	14.9947	0.000107814	0.00256691	81.8039	116.926	110.617	128.615	31.1977	59.3907	39.4411	60.4315
ENSG00000278259	MYO19	-1.10344	5.18472	20.9531	4.70657e-06	0.000159718	40.0659	60.5589	53.6098	50.2428	21.246	21.8934	23.742	18.3384
ENSG00000116062	MSH6	-1.1049	5.82104	19.6754	9.17737e-06	0.000288921	63.0404	94.7683	73.6541	85.6078	25.669	34.7109	36.7344	36.8315
ENSG00000149136	SSRP1	-1.10596	7.05448	20.1896	7.01e-06	0.000229789	146.64	219.853	189.571	186.419	80.6401	81.7618	84.605	72.6571
ENSG00000136938	ANP32B	-1.1085	6.46688	14.8565	0.00011601	0.00274331	74.6205	165.582	110.413	140.241	37.9111	59.55	59.1617	58.9614
ENSG00000170144	HNRNPA3	-1.10872	7.05753	19.5587	9.75578e-06	0.000303474	157.167	221.65	173.943	189.427	82.9306	82.4783	78.1089	78.6925
ENSG00000156103	MMP16	-1.11531	6.82834	8.63254	0.00330211	0.045175	254.948	89.0792	228.3	64.6327	72.9789	58.8334	101.232	37.6053
ENSG00000124813	RUNX2	-1.11597	3.40498	8.9514	0.00277256	0.0394784	6.19257	19.9867	16.1033	18.1297	3.63315	8.75735	5.56816	5.18427
ENSG00000105202	FBL	-1.11601	5.81252	23.2037	1.46e-06	5.52e-05	66.0128	92.7471	79.4975	77.3154	34.6729	35.5071	34.569	28.0105
ENSG00000152240	HAUS1	-1.11613	3.75773	15.0998	0.000101973	0.00243339	15.853	23.3552	19.9763	18.1297	7.50324	7.72239	8.19756	6.19017
ENSG00000103995	CEP152	-1.11766	3.40558	11.4852	0.000701521	0.0129317	11.1466	19.4627	16.8507	12.7639	5.29176	6.5282	7.96556	3.48197
ENSG00000198331	HYLS1	-1.12016	3.07475	11.2384	0.000801224	0.0145137	10.1558	17.8158	9.10484	10.2437	4.97584	5.33402	4.56279	3.94623
ENSG00000058804	NDC1	-1.125	5.38828	17.5464	2.80388e-05	0.000781498	41.1806	82.4918	55.6482	58.2101	22.2728	26.6701	23.4327	23.9095
ENSG00000095002	MSH2	-1.12512	4.82722	16.6652	4.45922e-05	0.00116811	27.3092	54.1212	39.0693	40.1617	15.4014	18.5497	18.1738	13.0767
ENSG00000182628	SKA2	-1.12685	4.88924	20.4054	6.2653e-06	0.000206577	39.3228	50.0041	39.409	39.2674	17.06	15.5244	20.0299	15.1659
ENSG00000077514	POLD3	-1.1283	4.13864	14.5757	0.000134642	0.00312729	18.0204	33.386	25.6159	22.9263	10.8995	11.7826	9.04825	7.96984
ENSG00000205208	C4orf46	-1.13752	3.38589	13.0758	0.000299141	0.00631641	12.3851	18.7141	16.1033	12.2761	4.97584	5.49324	7.73355	4.64263
ENSG00000012963	UBR7	-1.14111	4.93524	15.4724	8.37192e-05	0.00203496	28.4858	59.1366	44.1653	41.1373	11.9262	22.8487	21.2673	14.5469
ENSG00000091409	ITGA6	-1.14546	7.49321	8.61674	0.00333087	0.0455089	139.023	279.514	313.845	266.661	41.9392	100.391	167.973	130.767
ENSG00000151466	SCLT1	-1.14819	3.43611	14.7868	0.000120377	0.00283373	13.6856	19.6124	15.1521	13.4143	5.60769	6.44859	6.49618	4.87476
ENSG00000174442	ZWILCH	-1.15118	5.56712	21.7987	3.03e-06	0.000106922	57.7767	71.2633	78.5462	61.2181	23.9314	26.9886	34.6463	23.6
ENSG00000167747	C19orf48	-1.15225	4.81442	19.6226	9.43e-06	0.00029613	29.3528	48.2824	42.8743	40.3243	12.953	16.2409	18.7925	15.0112
ENSG00000135486	HNRNPA1	-1.15552	8.46118	15.2105	9.62e-05	0.00231604	422.333	604.915	408.291	491.534	250.45	212.326	219.091	209.228
ENSG00000072501	SMC1A	-1.15601	6.54697	11.7278	0.00061575	0.0116591	87.9964	199.492	152.064	87.559	43.5978	73.3229	71.6127	31.1056
ENSG00000123737	EXOSC9	-1.15721	4.90505	20.1132	7.3e-06	0.000237665	43.1003	46.6356	47.5626	32.6822	19.1135	15.6836	20.1072	13.4636
ENSG00000126453	BCL2L12	-1.15865	3.06112	12.9072	0.000327328	0.00678816	7.98842	15.121	14.1329	10.4063	3.08028	5.01557	5.80016	3.94623
ENSG00000104885	DOT1L	-1.163	5.45426	18.067	2.13e-05	0.00060903	44.153	87.2826	48.3779	68.2912	21.7199	27.9439	25.366	26.3856
ENSG00000143401	ANP32E	-1.16468	6.06293	24.103	9.13e-07	3.51e-05	83.2901	119.92	94.3098	81.6242	36.8844	38.1343	46.2466	33.1174
ENSG00000108106	UBE2S	-1.16734	5.42259	18.9953	1.31e-05	0.000394699	48.4878	82.8661	72.0234	42.0316	23.3785	27.1478	25.9074	19.9633
ENSG00000136274	NACAD	-1.17646	2.50084	12.5679	0.000392429	0.00799545	6.31642	8.30907	8.96895	7.886	2.1325	3.66216	3.40276	3.32722
ENSG00000152455	SUV39H2	-1.18035	2.8811	12.0909	0.000506684	0.0099547	6.56412	13.9233	10.5997	10.4876	3.15926	4.29906	4.33079	4.33312
ENSG00000249115	HAUS5	-1.18854	3.08905	13.0369	0.000305413	0.00643584	8.79345	16.0941	14.1329	9.59328	4.10704	4.85635	5.80016	3.40459
ENSG00000120539	MASTL	-1.1887	4.28301	18.0984	2.09777e-05	0.00060236	26.5661	29.7929	33.1579	21.8694	11.6893	10.7477	10.131	10.4459
ENSG00000000460	C1orf112	-1.18938	3.16151	13.5066	0.000237721	0.00516562	9.66041	18.1153	12.1624	11.3819	4.58093	6.36898	4.64013	3.40459
ENSG00000178921	PFAS	-1.19008	4.91802	19.5911	9.59e-06	0.000300145	31.7679	55.5435	43.0102	42.6007	10.9784	21.6545	18.7925	16.2492
ENSG00000116774	OLFML3	-1.19579	5.62881	13.8094	0.000202316	0.0045184	47.8066	103.601	43.282	85.8517	31.6716	37.975	25.4434	19.0348
ENSG00000168411	RFWD3	-1.19764	5.03416	20.8548	4.95444e-06	0.000166507	38.7655	60.5589	48.9215	39.0235	20.1403	21.0176	19.4885	12.922
ENSG00000081059	TCF7	-1.20031	3.12975	8.60731	0.00334816	0.0456515	15.7911	10.8542	6.65876	16.6663	4.58093	3.82139	4.25345	6.11279
ENSG00000166825	ANPEP	-1.22264	9.39734	12.5225	0.000402085	0.00817625	841.57	980.32	650.384	1319.97	369.16	388.269	281.269	562.609
ENSG00000189403	HMGB1	-1.22397	6.49446	22.9624	1.65e-06	6.2e-05	91.9597	169.774	121.692	128.778	59.1572	55.0917	49.5721	44.0276
ENSG00000139734	DIAPH3	-1.22451	5.59233	16.3971	5.13641e-05	0.00131261	57.0955	78.749	86.1562	56.9906	14.9275	23.8837	35.729	31.1056
ENSG00000025770	NCAPH2	-1.22782	4.34181	17.9286	2.29e-05	0.000649649	19.4447	34.6585	35.6719	27.723	7.97713	15.0467	10.9043	9.51738
ENSG00000089280	FUS	-1.23106	7.54983	21.1875	4.16482e-06	0.000142724	225.162	311.553	262.342	253.002	103.861	123.24	110.512	108.096
ENSG00000213390	ARHGAP19	-1.23575	3.1566	13.7713	0.000206462	0.00460114	8.35997	19.837	11.6189	11.4632	4.58093	5.41363	5.10414	3.7141
ENSG00000213551	DNAJC9	-1.2439	5.15663	19.328	1.10082e-05	0.000336427	39.3847	61.8314	59.793	45.2835	12.0052	22.1322	26.2167	17.4098
ENSG00000187514	PTMA	-1.24542	7.83133	15.682	7.49e-05	0.00185593	316.069	380.196	298.014	251.702	187.739	142.028	151.732	93.2394
ENSG00000112039	FANCE	-1.2458	2.39198	9.14056	0.00250004	0.0367831	6.56412	8.7582	8.28948	6.09743	3.71213	2.38837	2.24273	2.63082
ENSG00000133302	SLF1	-1.25442	3.22303	16.4157	5.08629e-05	0.00130299	13.1282	16.3187	13.4534	10.9754	4.97584	4.77673	5.80016	3.94623
ENSG00000132967	HMGB1P5	-1.25458	3.68943	16.3179	5.36e-05	0.00136193	13.9952	25.7506	15.8995	19.2679	7.50324	7.24471	6.9602	5.33902
ENSG00000058056	USP13	-1.2643	4.59774	19.6984	9.06779e-06	0.000288075	23.8414	42.3687	33.9053	40.7308	9.79371	12.8972	14.6164	14.3148
ENSG00000092820	EZR	-1.27693	6.62497	9.12413	0.0025226	0.0369275	49.7263	242.685	135.282	142.761	21.7199	84.2298	61.0177	50.9915
ENSG00000114346	ECT2	-1.28043	6.00211	21.6384	3.29e-06	0.000115078	69.171	127.331	95.329	81.7055	33.0933	41.7168	35.729	27.3915
ENSG00000112081	SRSF3	-1.2856	7.05144	26.2929	2.93e-07	1.22e-05	159.087	214.314	210.159	178.533	78.1917	78.4181	77.3355	63.8361
ENSG00000188229	TUBB4B	-1.2899	8.4598	18.163	2.03e-05	0.000588752	367.839	613.149	508.784	485.843	199.191	221.163	248.17	171.313
ENSG00000214821	HMGB1P4	-1.29222	4.07923	16.8499	4.05e-05	0.00107048	19.6304	35.4071	21.5391	22.9263	10.7415	9.55347	7.88822	6.26755
ENSG00000171792	RHNO1	-1.2964	4.09598	18.1117	2.08e-05	0.000601486	19.3827	35.0328	23.5095	22.4385	6.23954	10.5884	11.523	6.80919
ENSG00000248909	HMGB1P21	-1.30003	3.10353	15.9497	6.5e-05	0.00162654	10.4035	16.8427	11.2112	11.4632	4.65991	4.85635	4.87214	3.17246
ENSG00000122483	CCDC18	-1.30361	3.56283	17.5951	2.73e-05	0.000763767	13.8714	23.5049	16.579	15.3655	6.71343	7.08549	5.49082	4.64263
ENSG00000151849	CENPJ	-1.30732	3.87439	19.5635	9.731e-06	0.000303474	18.0204	27.3226	21.9467	18.6988	5.76565	10.27	8.58424	5.4164
ENSG00000014138	POLA2	-1.308	4.43841	21.4408	3.64929e-06	0.000126299	24.7703	42.6682	34.0412	25.6905	12.0052	11.703	12.5284	8.74361
ENSG00000118655	DCLRE1B	-1.30909	3.63384	17.2897	3.20925e-05	0.00087809	11.8897	24.6278	19.2968	17.2354	4.65991	7.802	7.34687	5.18427
ENSG00000106268	NUDT1	-1.31375	3.25936	15.5002	8.25e-05	0.00201458	9.78426	16.5433	11.7548	18.2923	3.39621	5.01557	4.87214	5.72591
ENSG00000029153	ARNTL2	-1.31536	6.16286	29.4606	5.71e-08	2.58e-06	96.4183	96.4151	126.177	96.9084	43.2029	30.7303	41.4518	40.5456
ENSG00000182492	BGN	-1.31577	8.99763	12.1997	0.000477961	0.00949743	610.711	527.513	1074.78	701.61	229.994	178.729	518.535	246.059
ENSG00000135045	C9orf40	-1.31905	2.9265	12.9925	0.000312746	0.0065639	6.62605	17.8158	8.08564	12.0323	2.36945	5.41363	3.86678	3.40459
ENSG00000149929	HIRIP3	-1.32137	3.3971	17.1688	3.42e-05	0.000930903	10.0939	21.5587	15.8315	14.2273	5.1338	5.57286	6.18684	4.4105
ENSG00000159055	MIS18A	-1.32315	2.70721	13.762	0.000207495	0.00461434	5.51139	13.3244	10.5997	8.69899	2.44843	4.13984	3.40276	2.86295
ENSG00000188312	CENPP	-1.33205	2.38861	14.478	0.000141804	0.0032646	5.51139	9.35706	7.61001	7.72341	2.36945	3.34371	2.70674	2.0118
ENSG00000135540	NHSL1	-1.33247	3.92087	12.0238	0.000525248	0.0102233	8.48382	27.2477	29.8285	24.471	3.08028	10.3496	8.42957	8.04722
ENSG00000148019	CEP78	-1.34425	3.88764	16.4456	5.01e-05	0.00128949	14.181	30.1671	24.2569	19.1866	4.58093	8.27967	10.363	6.11279
ENSG00000123416	TUBA1B	-1.34512	9.44327	16.8762	3.98984e-05	0.00106111	716.79	1123.37	1212.85	990.466	278.884	414.382	506.857	324.365
ENSG00000115687	PASK	-1.35549	2.72521	12.9349	0.000322519	0.00671508	5.94487	14.1479	10.8714	7.31691	3.23824	4.5379	3.63477	1.93443
ENSG00000182963	GJC1	-1.35806	3.84621	18.4484	1.75e-05	0.000515421	20.6213	25.1518	18.1417	21.3816	10.1886	5.97092	5.72283	6.57705
ENSG00000232794	HNRNPDP1	-1.36718	2.31823	11.0446	0.00088946	0.0158646	5.38754	8.23421	7.81385	7.56081	2.76435	2.06992	2.24273	2.55344
ENSG00000137563	GGH	-1.3683	4.82128	19.3442	1.09e-05	0.000335818	34.3688	42.5933	46.9511	43.6576	23.8524	12.1807	11.4457	9.82689
ENSG00000166451	CENPN	-1.37014	4.77559	24.1183	9.06e-07	3.49e-05	35.855	49.2555	44.9806	31.3814	17.297	14.8079	14.5391	9.67214
ENSG00000187325	TAF9B	-1.37299	4.26308	13.6738	0.000217462	0.00478543	35.4834	20.4358	29.8285	27.8043	7.34528	5.1748	17.2458	8.89837
ENSG00000138668	HNRNPD	-1.37561	7.07315	28.6572	8.64e-08	3.84e-06	156.115	242.834	194.599	192.841	74.0847	73.5617	75.1701	66.7764
ENSG00000101868	POLA1	-1.38385	4.22867	20.4793	6.03e-06	0.000200651	18.0204	37.8025	29.4209	26.2596	8.21408	10.5884	10.2083	8.20197
ENSG00000140848	CPNE2	-1.38582	4.18548	17.1312	3.49e-05	0.000947027	14.7383	38.8505	31.799	23.4954	7.74019	12.8972	9.28026	5.49377
ENSG00000185347	C14orf80	-1.38775	2.64069	14.5522	0.000136328	0.00315242	6.44027	11.6027	10.9394	7.23561	3.31722	2.94565	3.4801	2.63082
ENSG00000029993	HMGB3	-1.39168	4.61495	26.7509	2.31e-07	9.64e-06	34.3068	47.0098	34.5169	30.6497	12.4791	13.9321	13.147	8.66624
ENSG00000123136	DDX39A	-1.39686	5.16612	30.6961	3.02e-08	1.43e-06	36.9696	66.0234	54.1534	54.7955	15.6383	21.6545	20.5712	16.1718
ENSG00000132646	PCNA	-1.39985	6.30378	23.5887	1.19e-06	4.57e-05	77.1594	168.427	116.732	103.412	34.8309	59.3907	37.7397	33.04
ENSG00000149554	CHEK1	-1.40704	4.17047	24.527	7.32769e-07	2.89015e-05	22.0455	31.7391	27.1107	27.2352	6.87139	10.5088	9.04825	8.20197
ENSG00000115884	SDC1	-1.42495	5.23834	16.2989	5.40958e-05	0.00137235	38.4559	76.4284	39.1372	69.0229	10.8205	32.8002	12.2963	21.8203
ENSG00000123975	CKS2	-1.42552	4.97904	18.249	1.94e-05	0.000565883	41.7379	68.7931	35.1963	41.7064	27.7225	12.6583	13.7657	9.44001
ENSG00000178966	RMI1	-1.42744	3.71135	19.7727	8.72e-06	0.000277927	13.8094	26.3495	20.384	18.3736	3.55417	8.04084	7.42421	5.57115
ENSG00000165379	LRFN5	-1.43017	3.32489	10.4993	0.00119422	0.0203622	27.2473	16.4684	5.70751	11.138	6.71343	5.41363	3.01608	3.01771
ENSG00000151503	NCAPD3	-1.43807	5.25066	29.651	5.17271e-08	2.37128e-06	40.1279	77.4016	59.725	50.6493	18.4817	20.7788	19.7206	16.4039
ENSG00000197905	TEAD4	-1.43857	3.28763	10.6071	0.00112652	0.0194921	3.40591	17.8907	23.1018	14.7151	2.44843	5.49324	6.57352	3.24984
ENSG00000198554	WDHD1	-1.44475	4.63495	27.0148	2.02e-07	8.48e-06	29.7863	50.603	34.4489	34.9586	10.9784	15.0467	11.9097	9.74952
ENSG00000119397	CNTRL	-1.4575	3.37103	21.2695	3.99e-06	0.000137647	11.0228	20.9598	15.7636	14.3086	4.265	5.73208	5.41349	4.02361
ENSG00000178295	GEN1	-1.45938	3.58172	23.0676	1.56403e-06	5.90154e-05	14.181	23.0558	19.2968	15.6094	5.05482	6.44859	5.95483	4.87476
ENSG00000196460	RFX8	-1.47026	3.01732	8.84642	0.00293664	0.0411997	6.5022	18.265	5.09599	19.2679	1.50065	6.13014	1.54671	5.33902
ENSG00000116962	NID1	-1.47362	7.08679	22.9596	1.65e-06	6.2e-05	174.321	195.226	275.116	150.484	62.7903	82.1598	98.4481	47.5869
ENSG00000132436	FIGNL1	-1.47447	3.97432	27.088	1.94398e-07	8.22609e-06	20.7451	29.0443	24.121	21.3816	7.10834	7.32433	8.81625	5.88066
ENSG00000077942	FBLN1	-1.47849	6.81086	9.77228	0.00177163	0.0281566	61.4303	295.908	151.861	160.078	21.0091	117.985	57.0736	31.6472
ENSG00000183814	LIN9	-1.48371	2.66461	14.6826	0.000127213	0.00296132	6.31642	13.549	8.83305	8.69899	3.55417	2.86604	3.09342	2.55344
ENSG00000168393	DTYMK	-1.48423	4.53436	28.1307	1.13e-07	4.96e-06	23.9652	43.5665	35.0604	35.4464	8.37204	12.0214	14.5391	11.1423
ENSG00000213853	EMP2	-1.49091	4.80813	16.0981	6.01e-05	0.00151113	33.6257	51.0521	45.3204	38.0479	27.1696	10.4292	11.059	6.11279
ENSG00000149636	DSN1	-1.50015	3.20907	21.8319	2.97608e-06	0.000106164	9.84619	19.6124	12.9098	13.333	3.87009	5.09518	4.25345	3.79148
ENSG00000101945	SUV39H1	-1.50793	3.20993	19.8497	8.38e-06	0.000268598	9.10308	18.5644	16.1033	12.3574	4.02806	4.37867	5.56816	2.63082
ENSG00000181938	GINS3	-1.51846	2.99575	21.8063	3.01601e-06	0.000106859	12.1374	11.6776	13.8611	10.6502	3.55417	4.69712	3.17076	2.7082
ENSG00000177084	POLE	-1.54602	5.05452	27.013	2.02e-07	8.48e-06	30.5913	70.4399	60.8122	41.7877	9.47778	19.505	17.5552	14.3921
ENSG00000185480	PARPBP	-1.54735	3.22017	22.4564	2.14968e-06	7.91143e-05	10.1558	18.1153	14.8803	13.4143	4.02806	4.93596	5.18148	2.55344
ENSG00000146263	MMS22L	-1.57145	3.94086	25.4355	4.57e-07	1.84e-05	16.7199	31.5146	25.1402	21.1377	6.08158	8.35929	7.65621	4.95213
ENSG00000031691	CENPQ	-1.57885	3.34209	24.8614	6.16039e-07	2.44823e-05	15.6672	17.0673	14.4726	14.8777	4.97584	4.29906	5.18148	3.24984
ENSG00000253250	C8orf88	-1.59127	2.42335	15.5169	8.18e-05	0.00200158	5.82102	11.2285	6.79466	9.34939	1.50065	3.02527	1.70138	2.24394
ENSG00000183023	SLC8A1	-1.59519	4.86013	14.2482	0.000160216	0.00365628	23.7175	67.0714	27.2466	62.1124	6.23954	16.4001	8.12023	20.2728
ENSG00000138092	CENPO	-1.6026	4.79618	32.3358	1.3e-08	6.42e-07	30.034	57.6395	41.1756	41.7064	12.1632	15.8428	11.8323	10.6007
ENSG00000101224	CDC25B	-1.60449	6.07733	28.9662	7.37e-08	3.29e-06	57.5909	132.87	139.63	84.7949	23.8524	26.1924	43.6172	30.3318
ENSG00000158270	COLEC12	-1.61273	6.35362	21.154	4.24e-06	0.000144764	159.025	89.9774	104.162	149.428	59.4731	24.0429	51.1961	15.5528
ENSG00000100749	VRK1	-1.61357	3.64693	26.8856	2.15867e-07	9.02496e-06	15.2337	24.6278	20.1801	17.3167	4.42297	6.28937	6.88286	3.94623
ENSG00000129534	MIS18BP1	-1.62463	4.9024	30.4652	3.4e-08	1.59e-06	37.2793	68.4188	37.3027	42.682	13.4269	17.1962	11.059	10.6007
ENSG00000161692	DBF4B	-1.62869	2.8793	21.8193	2.99578e-06	0.000106503	8.73152	16.7678	10.8035	9.02419	2.76435	3.74178	2.93875	2.78558
ENSG00000198830	HMGN2	-1.64299	6.10166	29.1501	6.7e-08	3e-06	53.8134	150.686	103.551	115.445	22.1148	36.9401	30.3155	35.284
ENSG00000143815	LBR	-1.64899	4.75337	31.8242	1.69e-08	8.28e-07	30.9629	53.8218	43.4858	37.1536	15.0065	10.9865	12.915	10.1364
ENSG00000119403	PHF19	-1.66497	4.77499	31.0583	2.5e-08	1.2e-06	25.4515	54.7201	44.7768	46.0965	7.74019	13.4545	12.1417	13.3862
ENSG00000076003	MCM6	-1.66631	5.50739	31.781	1.73e-08	8.43e-07	39.5086	88.7049	79.8372	74.3073	17.9288	24.6002	21.9633	15.7849
ENSG00000162607	USP1	-1.6742	5.38136	36.8378	1.28e-09	6.88e-08	44.9581	86.6838	66.8594	60.9743	14.4536	21.4157	20.1846	16.6361
ENSG00000049541	RFC2	-1.67733	4.13776	29.2877	6.24e-08	2.81e-06	18.8254	39.4493	29.0811	22.845	7.02936	8.59812	8.35223	5.33902
ENSG00000013573	DDX11	-1.67805	3.05843	20.146	7.17e-06	0.000234351	7.49301	17.741	14.6765	11.6258	2.1325	3.10488	4.25345	4.33312
ENSG00000105486	LIG1	-1.68582	4.36483	24.2652	8.39e-07	3.26e-05	16.8438	43.1173	35.604	34.1456	4.42297	12.4991	7.42421	9.51738
ENSG00000054654	SYNE2	-1.68723	3.09175	14.4117	0.000146889	0.00336684	5.26368	20.4358	19.2289	8.2112	4.265	4.77673	3.09342	1.62492
ENSG00000136928	GABBR2	-1.69135	3.83568	21.6784	3.22e-06	0.000113081	17.9585	23.6546	33.2259	13.9021	8.92491	5.41363	5.8775	3.86886
ENSG00000173207	CKS1B	-1.69708	3.23755	24.3097	8.2e-07	3.2e-05	10.4035	22.3821	12.9778	13.4956	2.52741	5.89131	3.40276	3.09508
ENSG00000164985	PSIP1	-1.7069	5.81079	24.3705	7.95e-07	3.11e-05	58.0863	131.972	67.8107	91.3801	12.4791	38.0547	23.3553	24.6833
ENSG00000170779	CDCA4	-1.71244	4.11259	30.7187	2.98e-08	1.42e-06	15.7911	35.5568	32.3426	25.2027	5.92361	8.27967	7.42421	6.57705
ENSG00000185697	MYBL1	-1.71717	3.4901	21.2449	4.04e-06	0.000138966	11.8897	27.8466	15.0162	16.3411	1.89556	5.41363	3.78944	6.4223
ENSG00000131351	HAUS8	-1.72319	2.50704	22.098	2.59e-06	9.34e-05	6.9976	11.1536	9.37662	7.39821	1.50065	2.54759	3.09342	2.08918
ENSG00000128944	KNSTRN	-1.74287	4.49311	34.8222	3.61e-09	1.87e-07	25.1418	50.1538	32.0028	34.9586	8.21408	8.59812	9.66694	10.1364
ENSG00000167325	RRM1	-1.7429	6.6342	38.5007	5.47e-10	3.09e-08	119.888	201.139	161.373	138.29	29.5391	55.0121	47.7933	40.3135
ENSG00000130816	DNMT1	-1.74507	6.62675	47.3958	5.8e-12	4.24e-10	110.537	192.231	161.645	151.785	36.9634	45.2198	48.2574	42.6348
ENSG00000213186	TRIM59	-1.74869	2.49633	18.6489	1.57141e-05	0.000465279	5.13983	12.7256	7.74591	9.51198	1.97454	2.54759	2.01072	2.24394
ENSG00000176974	SHMT1	-1.74929	3.03777	22.8752	1.72864e-06	6.43859e-05	7.05953	16.2438	15.6957	12.3574	1.18472	4.06022	5.02681	2.78558
ENSG00000062822	POLD1	-1.75383	3.94874	32.7844	1.03e-08	5.2e-07	15.4814	31.2151	29.285	21.9507	6.23954	6.44859	6.80552	4.79738
ENSG00000111445	RFC5	-1.75569	3.49969	29.8545	4.66e-08	2.14e-06	12.8186	25.0021	16.1033	17.3167	4.18602	5.89131	4.25345	3.63672
ENSG00000010292	NCAPD2	-1.76052	6.36881	35.9363	2.04e-09	1.08e-07	77.1594	187.291	124.954	127.233	25.669	46.0159	38.7451	32.8079
ENSG00000138658	ZGRF1	-1.7642	2.69571	20.0635	7.49e-06	0.000243167	7.30723	13.549	11.0753	8.4551	3.47519	2.94565	2.16539	1.54754
ENSG00000124795	DEK	-1.7745	6.76109	42.0819	8.75e-11	5.58e-09	130.477	229.585	138.135	180.565	46.915	53.8975	39.6731	47.2
ENSG00000149503	INCENP	-1.77563	4.95336	37.2748	1.03e-09	5.61e-08	37.2793	75.605	47.9023	35.6903	11.1364	13.7729	15.9311	9.20788
ENSG00000176619	LMNB2	-1.78021	7.26616	37.5339	8.98e-10	4.94e-08	157.415	326.374	218.244	250.645	66.4235	78.9753	65.7352	66.3896
ENSG00000162745	OLFML2B	-1.78153	3.25277	13.4441	0.000245782	0.00530768	18.2681	16.9924	4.82421	20.406	5.76565	4.69712	1.77872	2.24394
ENSG00000163918	RFC4	-1.78311	3.68097	29.5245	5.52e-08	2.52e-06	14.4287	29.194	19.6366	17.9671	4.73889	6.36898	5.10414	3.86886
ENSG00000107562	CXCL12	-1.78907	4.96059	8.92211	0.00281738	0.0398525	5.13983	46.411	99.134	46.8282	14.8485	9.23502	23.046	3.17246
ENSG00000127586	CHTF18	-1.7945	3.92096	31.4697	2.03e-08	9.76e-07	13.1282	31.4397	32.4105	19.9996	3.94908	7.48355	5.72283	5.72591
ENSG00000119333	WDR34	-1.79751	4.89047	32.8329	1e-08	5.1e-07	23.2221	67.3708	47.087	50.6493	8.53	15.1263	13.0697	10.9875
ENSG00000221829	FANCG	-1.80131	3.82319	32.6065	1.13e-08	5.62e-07	15.2956	28.8197	26.8389	19.2679	3.55417	6.68743	7.42421	4.02361
ENSG00000156802	ATAD2	-1.80348	5.73632	39.734	2.91015e-10	1.76842e-08	63.6596	120.219	83.2345	70.3236	18.3237	30.3323	18.4058	20.6597
ENSG00000182481	KPNA2	-1.80633	7.05098	38.8056	4.68e-10	2.7e-08	168.995	277.717	229.32	154.224	62.8693	61.7791	66.1992	38.379
ENSG00000228716	DHFR	-1.80926	2.37493	22.1326	2.54e-06	9.23e-05	6.44027	10.929	8.83305	6.09743	2.05352	3.2641	1.39204	1.16066
ENSG00000133739	LRRCC1	-1.81233	2.78282	23.4518	1.28083e-06	4.86807e-05	6.44027	13.2496	12.4342	11.3006	1.10574	4.29906	3.09342	1.85705
ENSG00000004777	ARHGAP33	-1.81511	2.83969	22.673	1.92e-06	7.09e-05	5.75909	16.6181	12.0265	10.4876	2.29046	2.94565	3.01608	2.86295
ENSG00000172167	MTBP	-1.82132	2.38253	24.5024	7.42164e-07	2.9162e-05	7.05953	9.80619	8.35743	7.39821	1.97454	2.54759	1.93339	1.31541
ENSG00000147536	GINS4	-1.82307	3.21449	31.149	2.39e-08	1.15e-06	11.5182	19.6872	14.6085	13.0891	3.71213	4.13984	3.63477	2.55344
ENSG00000168496	FEN1	-1.83096	4.99025	38.6453	5.08e-10	2.9e-08	45.3296	68.7931	55.8521	32.7635	13.4269	15.8428	13.2244	7.66033
ENSG00000128567	PODXL	-1.84442	6.11785	11.1724	0.000830228	0.0149355	47.6209	195.675	152.608	46.4217	4.18602	53.8179	38.3584	15.5528
ENSG00000164087	POC1A	-1.84502	3.21329	25.4249	4.6e-07	1.84e-05	7.86456	24.2535	12.2983	15.2029	2.05352	5.25441	3.17076	2.86295
ENSG00000138346	DNA2	-1.88707	2.47147	21.5424	3.46e-06	0.000120181	6.5022	9.2822	11.6189	7.56081	1.89556	1.99031	2.16539	2.0118
ENSG00000166845	C18orf54	-1.89699	3.13549	28.2652	1.06e-07	4.68e-06	9.84619	20.8101	14.5406	11.7884	1.97454	4.45829	3.17076	2.39869
ENSG00000123374	CDK2	-1.92204	4.86233	38.2017	6.38e-10	3.57e-08	41.2425	59.1366	53.5419	33.8204	11.7682	14.3302	12.0643	5.4164
ENSG00000139618	BRCA2	-1.93116	3.38109	21.9185	2.8448e-06	0.000101828	10.032	25.0021	17.3264	15.1216	2.1325	5.09518	1.54671	5.80328
ENSG00000112118	MCM3	-1.93249	5.75034	38.58	5.26e-10	2.99e-08	46.7539	122.39	92.815	85.1201	18.5607	26.9089	22.814	14.0053
ENSG00000136122	BORA	-1.93478	2.93603	27.5577	1.52e-07	6.59e-06	10.837	16.3936	10.0561	11.7071	3.31722	3.42333	1.77872	2.39869
ENSG00000132780	NASP	-1.94393	5.73594	60.9874	5.74e-15	6.75e-13	81.7419	106.67	78.5462	76.8276	23.5365	21.1769	20.4166	16.0944
ENSG00000104738	MCM4	-1.94798	6.04874	46.6714	8.39e-12	5.97e-10	62.6069	153.83	110.957	100.16	21.7199	31.9245	25.9847	21.124
ENSG00000097046	CDC7	-1.95117	2.93904	24.6454	6.89e-07	2.73e-05	6.31642	18.4895	12.774	11.6258	1.42167	3.50294	4.09878	1.85705
ENSG00000079616	KIF22	-1.95581	4.89954	36.7553	1.34e-09	7.14e-08	26.2565	77.9256	46.0678	43.4137	7.18732	13.2952	12.683	10.678
ENSG00000091651	ORC6	-1.95637	3.02292	35.6865	2.32e-09	1.22e-07	11.8278	14.8964	14.8123	11.138	2.05352	3.98061	2.47474	2.47607
ENSG00000167670	CHAF1A	-1.96086	4.47312	47.9047	4.47e-12	3.34e-10	27.1854	48.6567	37.7783	31.1375	7.89815	8.83696	8.19756	6.65443
ENSG00000100629	CEP128	-1.96576	2.65325	28.136	1.13e-07	4.96e-06	7.67879	15.3456	8.901	8.4551	1.34269	3.66216	1.77872	1.85705
ENSG00000164032	H2AFZ	-1.96927	6.94814	44.6611	2.34e-11	1.56e-09	121.684	282.508	192.764	193.817	50.4692	59.2315	47.484	38.6112
ENSG00000184445	KNTC1	-1.97111	4.62136	49.4487	2.04e-12	1.61e-10	30.2817	48.2824	40.2923	41.6251	6.79241	11.2253	8.35223	8.74361
ENSG00000125885	MCM8	-1.98556	4.10204	38.6552	5.06e-10	2.9e-08	21.6121	36.6048	28.4696	24.8775	5.52871	8.51851	6.72819	3.7141
ENSG00000109685	NSD2	-1.99618	6.52227	39.0946	4.04e-10	2.36e-08	88.4299	218.506	134.602	157.72	21.0881	47.2101	33.2543	33.2722
ENSG00000137404	NRM	-1.99952	3.5566	38.2143	6.34e-10	3.56e-08	12.1374	26.4243	19.4327	18.6988	2.52741	5.65247	3.78944	4.17836
ENSG00000096060	FKBP5	-2.02232	3.78943	17.7784	2.48e-05	0.000697308	5.07791	34.8831	21.5391	29.2676	1.65861	8.51851	4.17612	4.33312
ENSG00000186638	KIF24	-2.04812	2.57758	27.9465	1.25e-07	5.43e-06	6.44027	13.4742	11.0073	7.64211	1.50065	3.74178	1.70138	0.928525
ENSG00000136108	CKAP2	-2.04815	6.08448	39.6216	3.08e-10	1.86e-08	70.6572	180.703	86.6319	106.339	20.5352	35.7459	20.8806	20.118
ENSG00000066248	NGEF	-2.06432	4.69538	9.3817	0.00219162	0.0335386	3.03436	79.8718	27.8581	57.3971	0.868797	20.0623	6.88286	10.2138
ENSG00000188486	H2AFX	-2.06856	5.98815	47.4429	5.66e-12	4.17e-10	59.6345	165.657	109.19	81.299	14.2957	30.0934	26.7581	19.5764
ENSG00000073111	MCM2	-2.13099	5.14254	43.2884	4.72e-11	3.05e-09	30.7151	89.3786	61.2878	52.5192	10.5835	16.2409	13.147	7.4282
ENSG00000140534	TICRR	-2.14185	2.94029	30.4894	3.36e-08	1.57e-06	8.29804	17.741	13.2496	11.3006	1.50065	4.13984	1.23737	2.63082
ENSG00000104889	RNASEH2A	-2.14954	4.11746	40.5119	1.95e-10	1.21e-08	17.525	42.9676	27.6542	27.1539	2.84333	8.4389	5.80016	5.18427
ENSG00000160957	RECQL4	-2.1512	3.79019	42.9094	5.73e-11	3.68e-09	12.509	31.0654	27.1786	21.0564	2.84333	6.20976	4.40812	4.10099
ENSG00000131470	PSMC3IP	-2.15919	3.65956	44.1569	3.03e-11	2e-09	19.3827	25.7506	21.4711	17.7232	2.52741	6.28937	3.24809	3.32722
ENSG00000111602	TIMELESS	-2.17171	4.83784	53.3071	2.85e-13	2.59e-11	35.7311	63.8525	47.3588	43.8202	6.47648	12.5787	11.059	6.57705
ENSG00000133119	RFC3	-2.17463	3.7701	39.3182	3.6e-10	2.15e-08	15.6672	32.2631	24.121	19.1866	3.31722	6.60782	3.86678	2.78558
ENSG00000126215	XRCC3	-2.19542	2.64052	30.2822	3.74e-08	1.74e-06	5.32561	15.645	10.5317	9.34939	1.42167	2.46798	2.3974	1.47017
ENSG00000101412	E2F1	-2.2052	3.60365	43.4257	4.40358e-11	2.87664e-09	13.2521	26.7238	25.48	15.6094	3.39621	5.09518	3.32543	3.01771
ENSG00000123473	STIL	-2.23472	4.14234	45.3282	1.67e-11	1.15e-09	20.1878	41.9196	33.2259	23.4141	4.50195	7.08549	4.48546	5.10689
ENSG00000006634	DBF4	-2.23839	3.67314	38.9522	4.34e-10	2.52e-08	16.4722	28.8946	22.5583	17.0728	5.37074	4.21945	3.94411	2.16656
ENSG00000012048	BRCA1	-2.27126	4.5572	45.6934	1.38e-11	9.7e-10	23.1602	59.3612	38.7295	37.804	4.265	10.27	7.57888	5.88066
ENSG00000186767	SPIN4	-2.3176	2.24456	30.5432	3.27e-08	1.54e-06	6.2545	10.405	6.59082	7.47951	1.10574	1.83108	1.39204	1.54754
ENSG00000077152	UBE2T	-2.32107	3.74283	39.12	3.99e-10	2.34e-08	17.525	32.6374	24.8684	15.3655	3.63315	6.05053	3.86678	1.77967
ENSG00000106462	EZH2	-2.32668	3.67011	41.4243	1.23e-10	7.67e-09	14.5525	31.4397	21.5391	18.5362	4.50195	4.21945	3.09342	2.63082
ENSG00000162073	PAQR4	-2.34022	3.42269	45.26	1.7254e-11	1.17869e-09	11.7659	21.1095	22.7621	16.4224	3.15926	3.50294	4.02145	1.7023
ENSG00000080839	RBL1	-2.34532	3.87594	47.5046	5.49e-12	4.07e-10	16.9676	35.1825	25.2082	22.4385	2.36945	6.84665	3.78944	3.32722
ENSG00000112312	GMNN	-2.36849	3.65165	45.0655	1.91e-11	1.29e-09	16.7199	28.2209	22.5583	17.3167	4.73889	3.98061	3.17076	2.47607
ENSG00000163535	SGO2	-2.36892	4.98782	53.5	2.59e-13	2.39e-11	39.199	84.3632	44.9806	47.316	7.89815	13.5341	8.42957	6.80919
ENSG00000203760	CENPW	-2.3803	3.0708	38.0894	6.76e-10	3.74e-08	9.66041	18.0404	14.8803	14.2273	2.60639	2.46798	2.24273	1.77967
ENSG00000106333	PCOLCE	-2.38854	7.61038	55.2324	1.07e-13	1.04e-11	271.606	326.898	274.98	432.592	45.4934	71.9695	51.8921	86.585
ENSG00000165490	DDIAS	-2.41672	3.3221	39.2245	3.78e-10	2.23e-08	12.7567	24.4032	19.7045	11.3819	1.97454	4.69712	2.62941	1.08328
ENSG00000106624	AEBP1	-2.47004	6.86952	66.8309	2.96e-16	4.55e-14	145.525	193.504	267.234	189.671	20.2193	47.6081	43.7719	26.5403
ENSG00000123219	CENPK	-2.47509	3.66319	50.3109	1.31e-12	1.06e-10	20.3116	29.4186	18.5494	19.3492	2.68537	5.41363	2.16539	2.08918
ENSG00000146918	NCAPG2	-2.49118	5.38943	56.601	5.34e-14	5.52e-12	51.2745	99.5591	69.1696	68.779	9.16186	19.505	9.74427	6.80919
ENSG00000140525	FANCI	-2.51345	5.18859	75.8655	3.04e-18	6.24e-16	43.9053	86.5341	64.889	56.015	8.37204	13.136	10.131	7.4282
ENSG00000162063	CCNF	-2.51369	3.99753	54.2155	1.8e-13	1.68e-11	16.658	42.2939	30.4401	20.8125	3.79111	5.09518	4.33079	3.01771
ENSG00000121957	GPSM2	-2.52428	4.01333	40.3554	2.12e-10	1.3e-08	13.9333	44.3899	19.8404	33.4952	2.68537	5.73208	2.93875	4.95213
ENSG00000071539	TRIP13	-2.54771	4.8424	52.1207	5.22e-13	4.51e-11	34.1211	73.8833	50.4163	41.4625	4.18602	12.2603	7.81089	4.02361
ENSG00000087586	AURKA	-2.55526	4.93565	51.5209	7.08e-13	5.97e-11	32.7587	88.7049	46.5434	44.2267	7.74019	12.1011	6.49618	4.95213
ENSG00000153044	CENPH	-2.55736	3.15092	45.7261	1.36e-11	9.6e-10	11.3324	23.7295	13.1816	12.9265	1.02676	3.74178	2.70674	1.08328
ENSG00000160949	TONSL	-2.56556	3.46651	54.6114	1.47e-13	1.38e-11	11.8278	27.2477	22.2185	15.0403	1.89556	4.06022	2.24273	2.55344
ENSG00000051180	RAD51	-2.5756	2.9697	49.3239	2.17e-12	1.69e-10	9.90811	16.5433	16.1713	11.138	1.50065	3.02527	2.01072	1.0059
ENSG00000094804	CDC6	-2.57732	4.32893	57.3846	3.58e-14	3.86e-12	27.495	39.2248	41.3115	31.544	4.50195	8.4389	4.33079	2.55344
ENSG00000120802	TMPO	-2.58812	6.29393	67.1316	2.54e-16	4.02e-14	84.4047	207.577	133.787	116.989	19.1925	29.775	20.4166	14.2374
ENSG00000163507	KIAA1524	-2.60963	4.66037	61.1488	5.29e-15	6.29e-13	34.4926	62.7297	37.3027	42.1129	5.37074	8.4389	5.41349	5.10689
ENSG00000113810	SMC4	-2.6186	6.97101	53.2923	2.87e-13	2.59e-11	140.571	326	199.287	205.605	21.9569	48.3246	31.7076	28.8617
ENSG00000166508	MCM7	-2.62078	6.07955	88.204	5.9e-21	2.47e-18	78.1502	157.797	128.487	105.526	19.5874	22.1322	16.0858	11.9161
ENSG00000134222	PSRC1	-2.65324	3.0277	39.8296	2.77e-10	1.69e-08	7.36916	23.5049	14.1329	11.5445	2.1325	2.54759	1.39204	1.31541
ENSG00000121621	KIF18A	-2.6964	3.77142	55.5989	8.89e-14	8.68e-12	19.5685	35.1077	21.675	19.5931	2.36945	4.5379	2.62941	2.39869
ENSG00000135476	ESPL1	-2.71051	3.75033	53.162	3.07e-13	2.74e-11	17.3392	32.6374	26.0235	18.1297	3.79111	3.02527	3.40276	1.93443
ENSG00000154146	NRGN	-2.72071	2.35003	27.3458	1.7e-07	7.23e-06	7.98842	8.68335	11.8227	5.93483	0.710834	1.43302	2.55207	0.232131
ENSG00000112029	FBXO5	-2.7436	4.13877	51.1557	8.53e-13	7.02e-11	19.3208	44.5396	34.5848	26.2596	3.0013	6.76704	2.16539	2.94033
ENSG00000161800	RACGAP1	-2.76459	5.77557	59.8072	1.05e-14	1.2e-12	60.4395	145.446	87.6511	92.5996	8.37204	22.9283	11.059	8.4341
ENSG00000100297	MCM5	-2.78345	5.32777	73.701	9.09e-18	1.73e-15	36.3504	100.308	78.4103	68.779	5.60769	12.8972	8.81625	8.82099
ENSG00000119969	HELLS	-2.80007	3.19516	47.968	4.33e-12	3.28e-10	12.2613	24.1786	15.3559	12.3574	1.73759	2.14953	2.70674	1.16066
ENSG00000151725	CENPU	-2.80442	3.80716	39.298	3.64e-10	2.16e-08	10.032	40.1979	33.7694	14.5525	1.34269	4.85635	4.17612	1.7023
ENSG00000164109	MAD2L1	-2.81511	4.51188	65.8931	4.76e-16	6.91e-14	28.7335	60.9331	37.3027	34.8773	3.47519	7.96122	4.64013	3.24984
ENSG00000100479	POLE2	-2.86849	2.2501	37.1208	1.11e-09	6.01e-08	5.26368	10.1056	8.22153	9.10549	0.789815	0.955347	1.00536	1.31541
ENSG00000187741	FANCA	-2.87091	3.86987	56.9237	4.53e-14	4.74e-12	16.5342	39.4493	27.7222	20.4873	1.73759	5.73208	1.93339	2.0118
ENSG00000198056	PRIM1	-2.88928	2.38447	39.5725	3.16e-10	1.9e-08	5.32561	12.8753	10.4638	7.15431	0.631852	1.51263	1.85605	0.619017
ENSG00000165304	MELK	-2.92543	4.94085	76.8374	1.86e-18	4.07e-16	33.9972	82.9409	53.0663	49.5924	3.71213	9.55347	6.1095	5.4164
ENSG00000164611	PTTG1	-2.9294	5.16582	104.162	1.86e-24	2.38e-21	58.2721	69.9908	53.4739	75.2829	7.58223	9.47386	7.1922	4.56525
ENSG00000144554	FANCD2	-2.9428	3.65649	59.0741	1.52e-14	1.71e-12	11.2705	33.6854	24.3249	20.3248	1.42167	3.901	3.09342	1.54754
ENSG00000138182	KIF20B	-2.94328	5.09868	66.7196	3.13e-16	4.74e-14	48.5497	94.3191	50.7561	51.2184	6.47648	11.5438	5.95483	3.94623
ENSG00000075702	WDR62	-2.97549	3.31244	51.2367	8.19e-13	6.79e-11	9.90811	29.8677	16.511	14.4712	1.02676	3.98061	1.39204	1.0059
ENSG00000122966	CIT	-3.00279	4.76363	61.8609	3.69e-15	4.59e-13	27.6189	73.8085	45.9319	47.5599	4.18602	9.63308	3.63477	3.63672
ENSG00000122952	ZWINT	-3.02042	4.84426	87.8119	7.2e-21	2.89e-18	37.7128	70.4399	56.3956	42.2755	4.02806	8.51851	5.33615	3.7141
ENSG00000139354	GAS2L3	-3.02395	3.30487	37.051	1.15e-09	6.2e-08	9.10308	30.242	13.3175	17.5606	2.21148	3.74178	1.16003	0.464263
ENSG00000184661	CDCA2	-3.02407	4.07256	46.7416	8.1e-12	5.84e-10	20.0639	45.7373	28.9452	25.6092	4.81787	4.21945	1.0827	2.78558
ENSG00000276043	UHRF1	-3.02921	4.31758	77.0039	1.71e-18	3.88e-16	19.5066	51.5012	41.7192	30.4871	3.0013	4.37867	3.32543	4.25574
ENSG00000198826	ARHGAP11A	-3.04214	5.37659	75.5973	3.48e-18	6.99e-16	50.7791	113.632	69.985	64.6327	6.3975	12.9768	5.64549	6.96394
ENSG00000068489	PRR11	-3.06035	4.28627	79.3687	5.15e-19	1.31e-16	29.7243	46.6356	31.5951	32.9261	2.84333	5.97092	3.01608	2.0118
ENSG00000176890	TYMS	-3.07142	5.69237	42.0496	8.9e-11	5.64e-09	39.9421	138.559	102.192	93.6565	2.92232	21.8138	6.80552	6.49968
ENSG00000146670	CDCA5	-3.09114	4.1912	75.8617	3.04e-18	6.24e-16	23.0364	45.887	34.2451	29.0237	2.52741	5.57286	2.86141	1.62492
ENSG00000118193	KIF14	-3.09212	4.29342	54.9258	1.25e-13	1.19e-11	18.33	63.7028	28.8093	30.9749	2.36945	6.20976	2.86141	2.32131
ENSG00000102384	CENPI	-3.11048	3.19131	56.9911	4.38e-14	4.62e-12	12.1374	24.4032	15.8995	12.8452	1.34269	1.83108	1.77872	1.47017
ENSG00000176208	ATAD5	-3.15628	2.43283	56.2163	6.49e-14	6.59e-12	7.30723	12.6507	10.4638	7.07301	1.02676	1.83108	0.850691	0.619017
ENSG00000131153	GINS2	-3.16075	3.14473	52.353	4.64e-13	4.04e-11	9.165	22.0827	18.0058	13.9021	0.789815	1.91069	2.93875	0.619017
ENSG00000101003	GINS1	-3.18422	2.33955	58.5179	2.01e-14	2.22e-12	6.44027	14.073	7.40617	7.15431	0.631852	1.99031	0.773355	0.696394
ENSG00000159259	CHAF1B	-3.19038	3.00675	62.7935	2.3e-15	3.08e-13	8.05034	22.3072	15.9674	10.9754	0.710834	2.6272	1.3147	1.0059
ENSG00000051341	POLQ	-3.19424	3.39996	47.9515	4.37e-12	3.29e-10	10.8989	28.3706	19.2968	17.1541	0.394908	4.45829	1.0827	1.47017
ENSG00000137807	KIF23	-3.19711	5.57603	62.9764	2.09e-15	2.92e-13	50.2837	142.826	81.4	72.7626	3.94908	16.1613	6.49618	6.4223
ENSG00000136492	BRIP1	-3.23729	3.05279	62.1358	3.21e-15	4.14e-13	11.1466	21.6335	17.1905	9.34939	0.868797	2.54759	1.62405	0.619017
ENSG00000123080	CDKN2C	-3.25104	4.01247	65.1155	7.06e-16	1.01e-13	14.3048	43.4167	32.6823	27.3165	2.05352	4.61751	2.08806	1.31541
ENSG00000138778	CENPE	-3.28367	5.6105	58.2848	2.27e-14	2.47e-12	65.827	135.864	80.3128	75.5268	3.47519	17.1166	6.80552	4.56525
ENSG00000164104	HMGB2	-3.31678	5.49436	66.2353	4e-16	5.89e-14	35.4834	137.062	90.0971	68.0473	4.73889	12.8176	4.7948	6.26755
ENSG00000171241	SHCBP1	-3.32488	5.23892	55.8431	7.85e-14	7.81e-12	51.4603	94.1694	71.3439	60.4865	1.89556	14.4098	3.24809	3.7141
ENSG00000112742	TTK	-3.3304	4.30227	48.0409	4.17e-12	3.18e-10	23.2221	58.6875	30.7118	32.6009	1.34269	6.92627	1.62405	1.39279
ENSG00000088325	TPX2	-3.34359	6.48921	70.8145	3.92e-17	6.84e-15	96.2945	269.483	148.395	142.924	8.21408	26.9089	15.7764	9.36263
ENSG00000134057	CCNB1	-3.3466	5.71181	68.9586	1.01e-16	1.64e-14	58.0244	152.632	82.3512	91.624	3.63315	16.639	7.26954	5.80328
ENSG00000138160	KIF11	-3.46237	5.69153	83.8307	5.39e-20	1.88e-17	61.6161	142.302	98.4546	78.6161	7.10834	13.5341	6.80552	3.63672
ENSG00000092470	WDR76	-3.4663	3.48949	77.0593	1.66e-18	3.85e-16	11.0228	29.1192	24.189	17.8858	1.18472	2.78643	1.54671	0.773771
ENSG00000138376	BARD1	-3.47045	3.07237	61.9238	3.57e-15	4.55e-13	7.24531	24.0289	17.3943	11.8697	0.789815	2.54759	1.39204	0.696394
ENSG00000111247	RAD51AP1	-3.49212	3.18793	68.3767	1.35e-16	2.17e-14	11.0228	23.5798	16.6469	14.7151	0.710834	3.10488	1.39204	0.386886
ENSG00000197299	BLM	-3.49431	2.98653	64.5359	9.48e-16	1.34e-13	9.28886	18.9387	18.8212	10.2437	1.02676	1.91069	1.39204	0.386886
ENSG00000013810	TACC3	-3.49598	5.55893	80.5593	2.82e-19	8.02e-17	52.513	137.96	80.5167	77.9657	3.87009	13.6137	5.25881	4.10099
ENSG00000076382	SPAG5	-3.501	4.89497	88.2791	5.68e-21	2.47e-18	33.4399	78.8238	53.6778	54.3077	2.36945	8.12045	3.01608	2.94033
ENSG00000167513	CDT1	-3.52122	3.27885	80.2752	3.26e-19	8.96e-17	9.28886	27.622	19.025	14.959	0.789815	2.38837	1.0827	1.16066
ENSG00000164045	CDC25A	-3.53723	2.85681	71.8085	2.37e-17	4.43e-15	8.54575	17.741	17.3264	8.4551	0.631852	2.06992	1.16003	0.619017
ENSG00000093009	CDC45	-3.5797	3.49322	62.3283	2.91e-15	3.8e-13	13.376	28.146	25.8876	15.1216	1.02676	3.66216	1.16003	0.309508
ENSG00000111665	CDCA3	-3.60783	3.77878	81.7722	1.53e-19	4.69e-17	13.4998	38.6259	22.5583	26.8287	0.947778	3.42333	1.16003	1.47017
ENSG00000117632	STMN1	-3.60987	6.40154	133.009	9e-31	3.14e-27	103.973	224.794	143.163	156.175	9.55676	17.1962	11.9097	8.20197
ENSG00000169679	BUB1	-3.63168	5.12014	55.9042	7.61e-14	7.65e-12	39.3847	99.2596	58.2981	62.3563	1.81658	11.3049	3.01608	1.47017
ENSG00000157456	CCNB2	-3.65259	4.42058	62.9325	2.14e-15	2.94e-13	22.9744	61.6069	34.8566	40.3243	0.868797	6.36898	1.54671	1.47017
ENSG00000137310	TCF19	-3.65602	4.71709	82.3136	1.16e-19	3.68e-17	24.7703	72.3862	50.4843	48.8607	1.73759	6.60782	2.62941	1.62492
ENSG00000075218	GTSE1	-3.67687	4.08822	69.8301	6.46e-17	1.07e-14	19.2589	51.3515	27.7222	28.2921	1.57963	4.13984	0.773355	1.62492
ENSG00000174371	EXO1	-3.69622	3.38877	84.831	3.25e-20	1.21e-17	12.8805	26.1249	21.3352	16.2598	0.631852	3.02527	1.00536	1.16066
ENSG00000085840	ORC1	-3.70265	2.75245	75.0753	4.53e-18	8.77e-16	8.73152	13.9982	14.8123	11.3006	0.789815	1.35341	1.16003	0.386886
ENSG00000171848	RRM2	-3.72547	5.01625	50.2845	1.33e-12	1.06e-10	46.1346	85.6358	65.9761	43.9828	2.05352	11.1457	1.54671	1.0059
ENSG00000165244	ZNF367	-3.73504	3.21567	58.7441	1.8e-14	2e-12	7.24531	25.4512	16.9187	18.5362	0.868797	3.02527	0.541349	0.464263
ENSG00000163808	KIF15	-3.75029	3.40131	80.5459	2.84e-19	8.02e-17	12.1374	30.5414	18.3456	16.8289	0.868797	1.91069	1.54671	1.0059
ENSG00000066279	ASPM	-3.77028	6.07008	51.531	7.05e-13	5.97e-11	68.5518	211.17	103.822	120.566	1.50065	16.7982	4.94947	8.82099
ENSG00000142731	PLK4	-3.80528	3.75241	89.5453	3e-21	1.54e-18	16.9057	36.3802	23.1698	23.4141	0.868797	2.94565	1.0827	1.7023
ENSG00000090889	KIF4A	-3.8056	4.54201	49.3502	2.14e-12	1.68e-10	31.2725	64.9005	41.7871	36.7471	0.947778	7.40394	1.3147	0.619017
ENSG00000126787	DLGAP5	-3.80775	5.17664	44.8074	2.17e-11	1.46e-09	42.2953	102.329	56.4636	70.6488	0.868797	12.0214	1.85605	1.54754
ENSG00000123485	HJURP	-3.82597	4.6449	78.2677	9e-19	2.24e-16	32.0156	69.3919	51.5035	34.4708	2.21148	6.28937	1.46937	1.39279
ENSG00000137812	KNL1	-3.83606	5.01509	70.1485	5.5e-17	9.27e-15	36.3504	100.308	52.5906	54.3077	1.34269	8.4389	2.55207	1.47017
ENSG00000171320	ESCO2	-3.8513	3.06236	76.8224	1.87e-18	4.07e-16	9.47463	25.6758	15.0162	10.8941	0.473889	2.46798	0.850691	0.619017
ENSG00000175305	CCNE2	-3.85301	3.04814	83.109	7.76e-20	2.54e-17	13.1902	18.6393	17.5982	11.2193	1.02676	1.67186	0.773355	0.619017
ENSG00000138180	CEP55	-3.85411	5.59444	76.5147	2.19e-18	4.66e-16	54.2469	146.045	76.7796	86.0956	1.65861	12.3399	4.56279	3.48197
ENSG00000170312	CDK1	-3.85468	4.92575	45.4814	1.54e-11	1.07e-09	37.9605	86.0849	59.725	45.1209	0.710834	9.15541	1.93339	1.08328
ENSG00000137804	NUSAP1	-3.85559	5.17898	55.041	1.18e-13	1.13e-11	42.543	104.874	63.8018	61.1368	1.02676	10.9865	2.78408	1.31541
ENSG00000105011	ASF1B	-3.85665	3.85611	61.4013	4.66e-15	5.59e-13	15.1099	40.6471	30.3042	21.8694	1.02676	4.21945	0.618684	0.696394
ENSG00000072571	HMMR	-3.88889	5.01744	52.0695	5.36e-13	4.59e-11	48.7975	90.9506	49.601	54.7142	0.868797	9.71269	1.62405	1.47017
ENSG00000156970	BUB1B	-3.89729	4.79491	66.6685	3.21e-16	4.8e-14	34.4926	83.7644	43.9614	47.0721	0.947778	7.32433	1.85605	1.31541
ENSG00000198901	PRC1	-3.89881	6.28354	57.1414	4.06e-14	4.33e-12	98.2142	222.174	124.75	140.891	2.68537	23.0876	6.57352	3.48197
ENSG00000092853	CLSPN	-3.90452	3.832	99.9629	1.55e-23	1.35e-20	17.0915	35.482	31.799	21.7881	0.868797	3.42333	1.46937	0.619017
ENSG00000117724	CENPF	-3.91237	6.30209	47.2815	6.15e-12	4.46e-10	87.4391	268.136	114.558	122.274	3.15926	25.3963	4.17612	4.79738
ENSG00000154839	SKA1	-3.92006	3.00666	79.5043	4.81e-19	1.26e-16	11.2705	22.7564	13.6573	11.138	0.236945	2.46798	1.0827	0.309508
ENSG00000134690	CDCA8	-3.93782	4.42225	97.6429	5.01e-23	3.74e-20	25.018	61.3074	39.0013	36.0968	1.89556	4.37867	1.46937	1.0059
ENSG00000169607	CKAP2L	-3.96207	4.77502	132.029	1.47e-30	3.85e-27	40.1898	67.0714	57.1431	42.3568	1.57963	5.1748	2.16539	1.93443
ENSG00000145386	CCNA2	-3.97006	5.51441	87.6287	7.9e-21	3.06e-18	57.5909	131.598	76.4399	80.0795	3.39621	10.1904	2.55207	2.47607
ENSG00000175063	UBE2C	-3.97148	4.75997	51.0216	9.14e-13	7.46e-11	32.4491	84.3632	48.9895	38.6983	0.236945	7.48355	1.70138	1.47017
ENSG00000080986	NDC80	-3.99247	4.34011	50.7499	1.05e-12	8.5e-11	22.3552	62.7297	34.381	33.0887	0.552871	5.65247	0.850691	1.08328
ENSG00000111206	FOXM1	-4.03682	5.70807	70.427	4.78e-17	8.18e-15	65.2078	153.381	91.7958	85.8517	1.97454	13.2952	3.09342	2.24394
ENSG00000142945	KIF2C	-4.04228	4.67439	66.8318	2.96e-16	4.55e-14	30.1578	77.177	48.4459	37.6414	1.10574	6.28937	1.16003	0.928525
ENSG00000143476	DTL	-4.045	4.36684	117.962	1.77e-27	3.69e-24	28.1143	51.7258	41.6512	34.0643	1.2637	4.13984	1.54671	1.16066
ENSG00000109805	NCAPG	-4.04558	5.3308	62.8538	2.23e-15	3.02e-13	53.6277	113.482	75.0809	62.8441	1.81658	9.79231	3.24809	0.696394
ENSG00000101447	FAM83D	-4.04675	4.19727	53.3307	2.82e-13	2.58e-11	19.8162	59.2863	32.6143	26.2596	0.315926	5.33402	1.16003	0.619017
ENSG00000113368	LMNB1	-4.0517	5.17119	92.7618	5.9e-22	3.63e-19	32.5729	114.081	64.9569	61.7059	2.21148	6.76704	2.55207	2.08918
ENSG00000112984	KIF20A	-4.06466	5.42252	35.4596	2.6e-09	1.37e-07	40.3136	139.158	66.2479	78.6974	0.236945	13.2952	2.16539	1.7023
ENSG00000158402	CDC25C	-4.07688	2.25206	75.4385	3.77e-18	7.43e-16	6.68798	13.1747	8.01769	6.26002	0.0789815	1.59224	0.464013	0.464263
ENSG00000143228	NUF2	-4.09507	4.02782	55.8118	7.97e-14	7.86e-12	18.1442	47.459	27.994	28.8611	0.236945	4.45829	0.69602	1.31541
ENSG00000131747	TOP2A	-4.09541	7.08767	41.8271	9.97e-11	6.28e-09	167.385	434.317	234.144	194.711	3.15926	40.9207	6.41885	5.72591
ENSG00000089685	BIRC5	-4.10193	5.15047	62.3669	2.85e-15	3.77e-13	41.2425	105.622	57.5507	65.1205	0.868797	9.39424	1.62405	1.39279
ENSG00000183856	IQGAP3	-4.1502	4.75241	46.6876	8.33e-12	5.96e-10	25.0799	86.0849	40.2923	53.0069	0.315926	7.48355	1.3147	0.773771
ENSG00000165480	SKA3	-4.15141	3.54475	89.1714	3.62e-21	1.68e-18	13.314	36.3802	16.9866	20.406	0.473889	2.78643	0.773355	0.928525
ENSG00000167900	TK1	-4.15346	4.7426	79.744	4.26e-19	1.14e-16	27.6808	66.7719	52.5227	56.1776	0.552871	6.05053	1.93339	1.16066
ENSG00000011426	ANLN	-4.16736	7.25469	48.4407	3.4e-12	2.62e-10	190.979	455.501	248.413	264.872	2.52741	40.1246	11.2136	6.73181
ENSG00000237649	KIFC1	-4.22588	4.70298	99.2639	2.21e-23	1.78e-20	27.2473	78.8987	50.0087	42.1129	1.42167	4.77673	1.62405	0.928525
ENSG00000121152	NCAPH	-4.25134	3.8835	71.6751	2.54e-17	4.64e-15	17.6488	46.3361	26.2953	20.8938	0.315926	3.82139	1.00536	0.386886
ENSG00000129195	PIMREG	-4.30227	3.79571	89.1332	3.69e-21	1.68e-18	15.2337	36.9791	26.9748	25.4466	0.236945	3.34371	0.69602	0.851148
ENSG00000186871	ERCC6L	-4.30438	3.27662	103.971	2.05e-24	2.38e-21	11.9517	27.9963	17.3264	15.1216	0.236945	1.91069	0.928026	0.696394
ENSG00000024526	DEPDC1	-4.32762	4.42145	71.3122	3.05e-17	5.4e-15	35.9169	59.436	34.381	33.3326	0.315926	4.69712	1.16003	0.773771
ENSG00000168078	PBK	-4.3496	4.58918	45.6579	1.41e-11	9.81e-10	29.4766	70.0656	40.3603	43.0885	0.157963	6.36898	0.928026	0.773771
ENSG00000127564	PKMYT1	-4.39618	3.57171	81.3871	1.86e-19	5.54e-17	10.5893	33.8351	28.4017	16.585	0.236945	2.94565	0.618684	0.54164
ENSG00000117399	CDC20	-4.44765	5.52707	77.521	1.31e-18	3.19e-16	48.8594	133.843	86.3601	84.6323	0.394908	8.51851	2.62941	2.32131
ENSG00000129810	SGO1	-4.47331	2.20688	89.4867	3.09e-21	1.54e-18	6.31642	12.2765	7.06644	7.9673	0.157963	1.2738	0.386678	0.154754
ENSG00000166851	PLK1	-4.49327	5.61969	61.772	3.86e-15	4.74e-13	53.38	156.675	85.8844	81.2177	0.631852	10.668	2.24273	1.31541
ENSG00000189057	FAM111B	-4.49805	3.0205	83.4019	6.7e-20	2.26e-17	10.032	23.1306	15.8315	11.951	0.868797	0.875735	0.541349	0.309508
ENSG00000100526	CDKN3	-4.50545	3.50686	109.009	1.62e-25	2.41e-22	12.3232	31.6643	16.3751	25.3653	0.394908	2.14953	0.850691	0.54164
ENSG00000101057	MYBL2	-4.60937	4.34594	94.7946	2.11e-22	1.47e-19	19.6924	58.6875	44.437	32.6009	0.157963	3.66216	1.0827	1.0059
ENSG00000148773	MKI67	-4.65862	5.52828	43.899	3.46e-11	2.27e-09	39.0132	153.306	78.5462	84.4697	0.157963	9.63308	1.3147	1.47017
ENSG00000117650	NEK2	-4.71771	3.54612	59.3996	1.29e-14	1.46e-12	13.8714	38.1768	16.4431	19.7557	0.0789815	3.18449	0.464013	0.154754
ENSG00000152253	SPC25	-4.80888	2.59968	89.7139	2.75e-21	1.51e-18	6.31642	17.217	9.58046	12.0323	0.236945	1.43302	0.232007	0.154754
ENSG00000231007	CDC20P1	-4.93205	2.61046	102.555	4.19e-24	4.38e-21	6.81183	16.693	11.0753	10.8941	0.0789815	1.51263	0.386678	0.0773771
ENSG00000186185	KIF18B	-4.94924	3.77973	77.3788	1.41e-18	3.35e-16	14.3048	44.7642	28.4696	17.3167	0.157963	2.78643	0.386678	0.309508
ENSG00000065328	MCM10	-5.01464	3.62291	138.608	5.37e-32	3.01e-28	15.1718	33.2363	26.9068	18.5362	0.631852	1.75147	0.464013	0.464263
ENSG00000115163	CENPA	-5.03383	2.50671	93.5145	4.03e-22	2.63e-19	5.51139	17.0673	8.96895	10.8128	0.236945	1.2738	0.232007	0.0773771
ENSG00000179750	APOBEC3B	-5.09702	2.10281	91.4601	1.14e-21	6.61e-19	5.20176	5.91366	9.37662	11.3006	0	0.875735	0.309342	0.0773771
ENSG00000135451	TROAP	-5.33557	3.2486	111.469	4.67e-26	8.14e-23	10.5274	27.9215	18.4135	15.4468	0.0789815	1.83108	0.386678	0.0773771
ENSG00000178999	AURKB	-5.4363	3.43557	138.466	5.76e-32	3.01e-28	13.314	29.3437	24.189	15.9346	0.394908	1.59224	0.232007	0.154754

## Sheet: SO up GO
source	term_name	term_id	adjusted_p_value	negative_log10_of_adjusted_p_value	term_size	query_size	intersection_size	effective_domain_size	intersections
GO:BP	ion transport	GO:0006811	0.00261889	2.58188	1726	258	50	17916	NEFL,CLCA2,RRAD,ICAM1,SFRP4,NMB,PPFIA4,GAS6,CACNA2D1,EPB41,MELTF,STRA6,AMIGO1,ABAT,PANX2,CYB5R1,PLIN2,SLC22A3,CA12,LYN,GRIA3,SLC41A2,SLC22A23,ABCC3,CACHD1,FTH1,ORAI3,SLC43A2,SLC39A8,SLC6A8,ITPR1,WFS1,ATP6V0A1,ABCA7,SLC46A1,KLHL24,KCNAB2,OSTM1,SLC17A5,SLC22A18,TPCN1,GLRX,SARAF,DMPK,PLTP,SLC25A23,PGRMC2,NIPAL3,ATP6V0E1,TMEM63B
GO:BP	regulation of biological quality	GO:0065008	0.00261889	2.58188	4100	258	92	17916	NEFL,NPPB,L1CAM,ANGPTL4,CYP26B1,TNFRSF11B,NOV,CALB2,ITGA7,SOD2,ICAM1,SFRP4,USP53,SCG5,IFI6,VTN,NMB,C3,AMPD3,PPFIA4,ENPP4,GAS6,ADM,GPC4,ZNF219,CDKN2A,CACNA2D1,EPAS1,EPB41,CLU,GCH1,BAMBI,C1QTNF1,CRYAB,MELTF,SYTL2,DPP4,AMIGO1,ERO1B,ABAT,PLIN2,RAB8B,SLC22A3,CA12,LYN,GRIA3,ADGRL1,CPE,DDR1,F8,PCSK5,DEPTOR,RDH10,FTH1,CDKN1A,ADGRB2,SQSTM1,FOXO4,LEPR,MXI1,SLC39A8,ITPR1,RND3,SYNGR1,WFS1,ATP6V0A1,MYEF2,ABCA…
GO:BP	extracellular structure organization	GO:0043062	0.00261889	2.58188	377	258	19	17916	TNFRSF11B,ITGA7,ICAM1,VTN,TNC,GAS6,MMP15,LAMA3,MELTF,DPP4,ERO1B,FMOD,DDR1,B4GALT1,MMP24,SLC39A8,LAMB3,COL8A1,RECK
GO:BP	extracellular matrix organization	GO:0030198	0.00261889	2.58188	376	258	19	17916	TNFRSF11B,ITGA7,ICAM1,VTN,TNC,GAS6,MMP15,LAMA3,MELTF,DPP4,ERO1B,FMOD,DDR1,B4GALT1,MMP24,SLC39A8,LAMB3,COL8A1,RECK
GO:BP	cell adhesion	GO:0007155	0.00842661	2.07435	1453	258	42	17916	CLCA2,CDH10,L1CAM,IGFBP2,NOV,TENM2,ITGA7,SERPINI1,ICAM1,VTN,TNC,PODXL2,ASS1,GAS6,GPC4,CDKN2A,LAMA3,IL32,C1QTNF1,MELTF,SVEP1,DPP4,AMIGO1,CYFIP2,ABAT,LYN,ADGRL1,DDR1,B4GALT1,NFASC,MMP24,SLC39A8,EPDR1,RND3,PCDHGA4,ADAM23,HLA-E,LAMB3,COL8A1,PLXNB1,FZD7,KANK1
GO:BP	biological adhesion	GO:0022610	0.00842661	2.07435	1460	258	42	17916	CLCA2,CDH10,L1CAM,IGFBP2,NOV,TENM2,ITGA7,SERPINI1,ICAM1,VTN,TNC,PODXL2,ASS1,GAS6,GPC4,CDKN2A,LAMA3,IL32,C1QTNF1,MELTF,SVEP1,DPP4,AMIGO1,CYFIP2,ABAT,LYN,ADGRL1,DDR1,B4GALT1,NFASC,MMP24,SLC39A8,EPDR1,RND3,PCDHGA4,ADAM23,HLA-E,LAMB3,COL8A1,PLXNB1,FZD7,KANK1
GO:BP	cation transport	GO:0006812	0.0154882	1.81	1207	258	36	17916	NEFL,RRAD,ICAM1,GAS6,CACNA2D1,EPB41,MELTF,AMIGO1,ABAT,PANX2,SLC22A3,LYN,GRIA3,SLC41A2,CACHD1,FTH1,ORAI3,SLC39A8,SLC6A8,ITPR1,WFS1,ATP6V0A1,SLC46A1,KLHL24,KCNAB2,SLC17A5,SLC22A18,TPCN1,GLRX,SARAF,DMPK,SLC25A23,PGRMC2,NIPAL3,ATP6V0E1,TMEM63B
GO:BP	endodermal cell differentiation	GO:0035987	0.0198919	1.70132	44	258	6	17916	ITGA7,VTN,MMP15,LAMA3,LAMB3,COL8A1
GO:BP	localization	GO:0051179	0.0204264	1.68981	6919	258	131	17916	NEFL,CLCA2,RRAD,NPPB,SCG2,TREM1,L1CAM,ABCA3,NOV,RAB6B,SOD2,ICAM1,SFRP4,FUCA1,SCG5,DNAJC6,VTN,NMB,C3,AMPD3,PPFIA4,ENPP4,PODXL2,GAS6,ADM,GPC4,CACNA2D1,GPR155,EPB41,CLU,LAMA3,BAMBI,SLC46A3,MYO1D,C1QTNF1,CRYAB,WNT5B,MELTF,MATN2,SYTL2,SORT1,SYNGR2,DPP4,STRA6,AMIGO1,CYFIP2,ABAT,PANX2,CYB5R1,PLIN2,RAB8B,SLC22A3,CA12,LYN,GRIA3,GAS1,CPE,PODN,DDR1,B4GALT1,F8,NFASC,SLC41A2,PCSK5,CREG1,SLC22A23,IGSF8,ABCC3,C…
GO:BP	transport	GO:0006810	0.0221809	1.65402	5355	258	106	17916	NEFL,CLCA2,RRAD,NPPB,SCG2,ABCA3,NOV,RAB6B,ICAM1,SFRP4,FUCA1,SCG5,DNAJC6,VTN,NMB,C3,AMPD3,PPFIA4,ENPP4,GAS6,ADM,CACNA2D1,GPR155,EPB41,CLU,SLC46A3,MYO1D,C1QTNF1,CRYAB,MELTF,SYTL2,SORT1,SYNGR2,DPP4,STRA6,AMIGO1,CYFIP2,ABAT,PANX2,CYB5R1,PLIN2,RAB8B,SLC22A3,CA12,LYN,GRIA3,GAS1,CPE,DDR1,B4GALT1,F8,NFASC,SLC41A2,PCSK5,CREG1,SLC22A23,ABCC3,CACHD1,FTH1,CDKN1A,SQSTM1,LEPR,ORAI3,SLC43A2,SLC39A8,SLC6A8,ABCA9…
GO:BP	transmembrane transport	GO:0055085	0.0221809	1.65402	1632	258	43	17916	NEFL,CLCA2,RRAD,ABCA3,C3,GAS6,CACNA2D1,GPR155,CLU,SLC46A3,SORT1,STRA6,AMIGO1,PANX2,SLC22A3,LYN,GRIA3,SLC41A2,SLC22A23,ABCC3,CACHD1,ORAI3,SLC43A2,SLC39A8,SLC6A8,ABCA9,ITPR1,ATP6V0A1,ABCA7,SLC46A1,KLHL24,KCNAB2,OSTM1,SLC17A5,SLC22A18,TPCN1,GLRX,RHOQ,SLC25A23,NIPAL3,ATP6V0E1,TMEM63B,ABCA8
GO:BP	export from cell	GO:0140352	0.0221809	1.65402	1634	258	43	17916	SCG2,NOV,FUCA1,SCG5,NMB,C3,AMPD3,PPFIA4,ENPP4,GAS6,ADM,CLU,C1QTNF1,SYTL2,SYNGR2,DPP4,ABAT,PANX2,CYB5R1,RAB8B,LYN,CPE,B4GALT1,F8,NFASC,PCSK5,CREG1,FTH1,ITPR1,SYNGR1,ASAH1,ATP6V0A1,KCNAB2,STXBP2,HLA-E,SLC22A18,SELENOM,ORMDL3,YPEL5,NCSTN,IFNGR1,CYSTM1,VPS41
GO:BP	secretion	GO:0046903	0.0221809	1.65402	1721	258	45	17916	NPPB,SCG2,NOV,FUCA1,SCG5,NMB,C3,AMPD3,PPFIA4,ENPP4,GAS6,ADM,CLU,C1QTNF1,SYTL2,SYNGR2,DPP4,ABAT,PANX2,CYB5R1,RAB8B,LYN,CPE,DDR1,B4GALT1,F8,NFASC,PCSK5,CREG1,ABCC3,FTH1,ITPR1,SYNGR1,ASAH1,ATP6V0A1,KCNAB2,STXBP2,HLA-E,SELENOM,ORMDL3,YPEL5,NCSTN,IFNGR1,CYSTM1,VPS41
GO:BP	secretion by cell	GO:0032940	0.0221809	1.65402	1583	258	42	17916	SCG2,NOV,FUCA1,SCG5,NMB,C3,AMPD3,PPFIA4,ENPP4,GAS6,ADM,CLU,C1QTNF1,SYTL2,SYNGR2,DPP4,ABAT,PANX2,CYB5R1,RAB8B,LYN,CPE,B4GALT1,F8,NFASC,PCSK5,CREG1,FTH1,ITPR1,SYNGR1,ASAH1,ATP6V0A1,KCNAB2,STXBP2,HLA-E,SELENOM,ORMDL3,YPEL5,NCSTN,IFNGR1,CYSTM1,VPS41
GO:BP	myotube differentiation	GO:0014902	0.0221809	1.65402	122	258	9	17916	CYP26B1,NOV,GDF15,RCAN1,SORT1,MYEF2,BHLHE41,SMO,DMPK
GO:BP	iron ion transport	GO:0006826	0.0276857	1.55775	76	258	7	17916	MELTF,FTH1,SLC39A8,ATP6V0A1,SLC46A1,PGRMC2,ATP6V0E1
GO:BP	endoderm formation	GO:0001706	0.0276857	1.55775	53	258	6	17916	ITGA7,VTN,MMP15,LAMA3,LAMB3,COL8A1
GO:BP	metal ion transport	GO:0030001	0.0400972	1.39689	925	258	28	17916	RRAD,ICAM1,GAS6,CACNA2D1,EPB41,MELTF,AMIGO1,LYN,SLC41A2,CACHD1,FTH1,ORAI3,SLC39A8,SLC6A8,ITPR1,WFS1,ATP6V0A1,SLC46A1,KLHL24,KCNAB2,TPCN1,GLRX,SARAF,DMPK,SLC25A23,PGRMC2,NIPAL3,ATP6V0E1
GO:BP	chemical homeostasis	GO:0048878	0.0400972	1.39689	1226	258	34	17916	NPPB,ANGPTL4,CYP26B1,CALB2,SOD2,ICAM1,SFRP4,IFI6,NMB,GAS6,ADM,CACNA2D1,EPAS1,C1QTNF1,MELTF,ERO1B,CA12,LYN,FTH1,FOXO4,LEPR,SLC39A8,ITPR1,WFS1,ATP6V0A1,SLC46A1,PDK2,TPCN1,CLN5,DMPK,ORMDL3,SLC25A23,ABHD4,ATP6V0E1
GO:BP	acute inflammatory response	GO:0002526	0.0412076	1.38502	111	258	8	17916	TREM1,ICAM1,C3,PTGES,ASS1,B4GALT1,F8,HLA-E
GO:BP	establishment of localization	GO:0051234	0.0412076	1.38502	5479	258	106	17916	NEFL,CLCA2,RRAD,NPPB,SCG2,ABCA3,NOV,RAB6B,ICAM1,SFRP4,FUCA1,SCG5,DNAJC6,VTN,NMB,C3,AMPD3,PPFIA4,ENPP4,GAS6,ADM,CACNA2D1,GPR155,EPB41,CLU,SLC46A3,MYO1D,C1QTNF1,CRYAB,MELTF,SYTL2,SORT1,SYNGR2,DPP4,STRA6,AMIGO1,CYFIP2,ABAT,PANX2,CYB5R1,PLIN2,RAB8B,SLC22A3,CA12,LYN,GRIA3,GAS1,CPE,DDR1,B4GALT1,F8,NFASC,SLC41A2,PCSK5,CREG1,SLC22A23,ABCC3,CACHD1,FTH1,CDKN1A,SQSTM1,LEPR,ORAI3,SLC43A2,SLC39A8,SLC6A8,ABCA9…
GO:CC	extracellular region	GO:0005576	3.16352e-09	8.49983	4574	275	118	18856	CHI3L2,CLCA2,LIPH,NPPB,SCG2,TREM1,L1CAM,ANGPTL4,IGFBP2,HIST1H2BC,HIST1H2AC,CD82,TNFRSF11B,ABCA3,NOV,GDF15,HIST1H2BD,CPA4,HIST2H2BE,SERPINI1,SOD2,HIST1H2BK,ICAM1,SFRP4,FUCA1,SCG5,VTN,NMB,PLOD2,C3,AMPD3,PDGFRL,ENPP4,TNC,ASS1,GAS6,ADM,GPC4,FNDC1,CACNA2D1,GPR155,EPB41,PSG5,MMP15,CLU,LAMA3,SLC46A3,IL32,MYO1D,C1QTNF1,CRYAB,WNT5B,MELTF,MATN2,SYNGR2,SVEP1,DPP4,CTSF,CYFIP2,SOD3,CYB5R1,PLIN2,RAB8B,GPX3,LYN…
GO:CC	lytic vacuole	GO:0000323	3.63932e-08	7.43898	702	275	35	18856	FUCA1,C3,ASS1,GPC4,SORT1,DPP4,CTSF,DRAM1,LYN,FMOD,B4GALT1,CREG1,FTH1,SQSTM1,SLC39A8,EPDR1,SYNGR1,ASAH1,ATP6V0A1,CTSO,STXBP2,OSTM1,SLC17A5,CPQ,TPCN1,CLN5,PON2,TMEM59,STS,IDUA,PLA2G15,NCSTN,PLBD2,VPS41,DNASE2
GO:CC	lysosome	GO:0005764	3.63932e-08	7.43898	702	275	35	18856	FUCA1,C3,ASS1,GPC4,SORT1,DPP4,CTSF,DRAM1,LYN,FMOD,B4GALT1,CREG1,FTH1,SQSTM1,SLC39A8,EPDR1,SYNGR1,ASAH1,ATP6V0A1,CTSO,STXBP2,OSTM1,SLC17A5,CPQ,TPCN1,CLN5,PON2,TMEM59,STS,IDUA,PLA2G15,NCSTN,PLBD2,VPS41,DNASE2
GO:CC	vacuole	GO:0005773	6.94344e-08	7.15843	802	275	37	18856	FUCA1,C3,ASS1,GPC4,SORT1,DPP4,CTSF,DRAM1,LYN,FMOD,B4GALT1,CREG1,FTH1,SQSTM1,TP53INP1,SLC39A8,EPDR1,SYNGR1,ASAH1,ATP6V0A1,CTSO,STXBP2,OSTM1,SLC17A5,CPQ,TPCN1,CLN5,PON2,TMEM59,STS,IDUA,PLA2G15,NCSTN,PIP4K2C,PLBD2,VPS41,DNASE2
GO:CC	extracellular space	GO:0005615	1.96681e-07	6.70624	3547	275	93	18856	CHI3L2,LIPH,NPPB,SCG2,ANGPTL4,IGFBP2,HIST1H2BC,HIST1H2AC,CD82,TNFRSF11B,ABCA3,GDF15,HIST1H2BD,CPA4,HIST2H2BE,SERPINI1,SOD2,HIST1H2BK,ICAM1,SFRP4,FUCA1,VTN,PLOD2,C3,ENPP4,TNC,ASS1,GAS6,ADM,GPC4,CACNA2D1,GPR155,MMP15,CLU,LAMA3,SLC46A3,IL32,MYO1D,C1QTNF1,CRYAB,WNT5B,MELTF,MATN2,SYNGR2,SVEP1,DPP4,CTSF,CYFIP2,SOD3,CYB5R1,RAB8B,GPX3,LYN,FMOD,CPE,PODN,DDR1,B4GALT1,F8,PCSK5,CREG1,IGSF8,FTH1,SQSTM1,MMP24,…
GO:CC	endomembrane system	GO:0012505	3.14454e-07	6.50244	4561	275	110	18856	CLCA2,SCG2,CYP26B1,ABCA3,GDF15,RAB6B,TENM2,SERPINI1,CCND2,FUCA1,SCG5,VTN,PLOD2,C3,AMPD3,LYNX1,ENPP4,TNC,PODXL2,TMTC1,PTGES,ASS1,GAS6,GPC4,CACNA2D1,CLU,LAMA3,GCH1,MYO1D,GALNT18,CRYAB,WNT5B,MELTF,SYTL2,SORT1,SYNGR2,ERO1B,GALNT5,SOD3,CYB5R1,PLIN2,RAB8B,QPCTL,FAXDC2,LYN,FMOD,CPE,PIGZ,B4GALT1,F8,NFASC,SH3BGRL2,PCSK5,CREG1,RDH10,FTH1,SQSTM1,CYB5D2,MMP24,RHBDD2,PIGV,ITPR1,RND3,SYNGR1,WFS1,ASAH1,ATP6V0A1…
GO:CC	intrinsic component of membrane	GO:0031224	6.36667e-07	6.19609	5839	275	130	18856	TMEM178B,CLCA2,CDH10,TREM1,L1CAM,TNFRSF10C,CD82,ABCA3,TENM2,ITGA7,ICAM1,IFI6,LYNX1,ENPP4,PODXL2,TMTC1,PTGES,ADGRF4,PIK3IP1,GPC4,ZNF219,CACNA2D1,GPR155,EPB41,MMP15,BAMBI,ADGRD1,SLC46A3,C1QTNF1,GALNT18,MELTF,SORT1,SYNGR2,DPP4,STRA6,SSTR1,AMIGO1,MFAP3L,GALNT5,PANX2,CYB5R1,DRAM1,QPCTL,TMEM45A,SLC22A3,CA12,FAXDC2,LYN,GRIA3,ADGRL1,GAS1,DDR1,PIGZ,B4GALT1,NFASC,SLC41A2,PCSK5,ANKRD29,CSMD2,MFSD6,SLC22A23,…
GO:CC	extracellular exosome	GO:0070062	9.19449e-07	6.03647	2144	275	64	18856	IGFBP2,HIST1H2BC,HIST1H2AC,CD82,GDF15,HIST1H2BD,HIST2H2BE,SERPINI1,SOD2,ICAM1,FUCA1,VTN,PLOD2,C3,ENPP4,ASS1,GAS6,GPC4,CACNA2D1,GPR155,CLU,LAMA3,SLC46A3,MYO1D,CRYAB,WNT5B,MELTF,SYNGR2,DPP4,CTSF,CYFIP2,SOD3,CYB5R1,RAB8B,GPX3,LYN,CPE,DDR1,B4GALT1,CREG1,IGSF8,FTH1,SQSTM1,MMP24,ASAH1,ATP6V0A1,STXBP2,CPQ,HLA-E,ZDHHC1,SMO,GLRX,CLN5,GNPTG,RHOQ,TMEM59,IDUA,PLA2G15,NCSTN,PIP4K2C,ITFG1,PLBD2,CYSTM1,DNASE2
GO:CC	extracellular organelle	GO:0043230	1.93922e-06	5.71237	2250	275	65	18856	IGFBP2,HIST1H2BC,HIST1H2AC,CD82,GDF15,HIST1H2BD,HIST2H2BE,SERPINI1,SOD2,ICAM1,FUCA1,VTN,PLOD2,C3,ENPP4,ASS1,GAS6,GPC4,CACNA2D1,GPR155,CLU,LAMA3,SLC46A3,MYO1D,CRYAB,WNT5B,MELTF,SYNGR2,DPP4,CTSF,CYFIP2,SOD3,CYB5R1,RAB8B,GPX3,LYN,CPE,DDR1,B4GALT1,CREG1,IGSF8,FTH1,SQSTM1,MMP24,ASAH1,ATP6V0A1,ARRDC4,STXBP2,CPQ,HLA-E,ZDHHC1,SMO,GLRX,CLN5,GNPTG,RHOQ,TMEM59,IDUA,PLA2G15,NCSTN,PIP4K2C,ITFG1,PLBD2,CYSTM1,D…
GO:CC	extracellular vesicle	GO:1903561	1.93922e-06	5.71237	2245	275	65	18856	IGFBP2,HIST1H2BC,HIST1H2AC,CD82,GDF15,HIST1H2BD,HIST2H2BE,SERPINI1,SOD2,ICAM1,FUCA1,VTN,PLOD2,C3,ENPP4,ASS1,GAS6,GPC4,CACNA2D1,GPR155,CLU,LAMA3,SLC46A3,MYO1D,CRYAB,WNT5B,MELTF,SYNGR2,DPP4,CTSF,CYFIP2,SOD3,CYB5R1,RAB8B,GPX3,LYN,CPE,DDR1,B4GALT1,CREG1,IGSF8,FTH1,SQSTM1,MMP24,ASAH1,ATP6V0A1,ARRDC4,STXBP2,CPQ,HLA-E,ZDHHC1,SMO,GLRX,CLN5,GNPTG,RHOQ,TMEM59,IDUA,PLA2G15,NCSTN,PIP4K2C,ITFG1,PLBD2,CYSTM1,D…
GO:CC	integral component of membrane	GO:0016021	4.86226e-06	5.31316	5689	275	124	18856	TMEM178B,CLCA2,CDH10,TREM1,L1CAM,CD82,ABCA3,TENM2,ITGA7,ICAM1,IFI6,ENPP4,PODXL2,TMTC1,PTGES,ADGRF4,PIK3IP1,ZNF219,CACNA2D1,GPR155,EPB41,MMP15,BAMBI,ADGRD1,SLC46A3,C1QTNF1,GALNT18,SORT1,SYNGR2,DPP4,STRA6,SSTR1,AMIGO1,MFAP3L,GALNT5,PANX2,CYB5R1,DRAM1,QPCTL,TMEM45A,SLC22A3,CA12,FAXDC2,LYN,GRIA3,ADGRL1,GAS1,DDR1,PIGZ,B4GALT1,NFASC,SLC41A2,PCSK5,ANKRD29,CSMD2,MFSD6,SLC22A23,IGSF8,ABCC3,CACHD1,RDH10,FT…
GO:CC	vesicle	GO:0031982	8.57281e-06	5.06688	4006	275	95	18856	SCG2,IGFBP2,HIST1H2BC,HIST1H2AC,CD82,ABCA3,GDF15,HIST1H2BD,RAB6B,HIST2H2BE,SERPINI1,SOD2,ICAM1,FUCA1,SCG5,DNAJC6,VTN,PLOD2,C3,AMPD3,ENPP4,ASS1,GAS6,GPC4,CACNA2D1,GPR155,CLU,LAMA3,GCH1,SLC46A3,MYO1D,CRYAB,WNT5B,MELTF,SYTL2,SORT1,SYNGR2,DPP4,CTSF,CYFIP2,SOD3,CYB5R1,RAB8B,GPX3,LYN,GRIA3,CPE,DDR1,B4GALT1,F8,NFASC,PCSK5,CREG1,IGSF8,FTH1,SQSTM1,TP53INP1,MMP24,ITPR1,RND3,SYNGR1,WFS1,ASAH1,ATP6V0A1,ARRDC…
GO:CC	membrane	GO:0016020	0.000242796	3.61476	9727	275	178	18856	TMEM178B,CLCA2,RRAD,LIPH,CDH10,TREM1,L1CAM,IGFBP2,RGS5,CYP26B1,TNFRSF10C,CD82,TNFRSF11B,ABCA3,CALB2,RAB6B,TENM2,ITGA7,CCND2,ICAM1,IFI6,VTN,PLOD2,C3,LYNX1,ENPP4,TNC,PODXL2,TMTC1,PTGES,ASS1,ADGRF4,PIK3IP1,GPC4,ZNF219,DLGAP1,CACNA2D1,GPR155,EPB41,MMP15,CLU,GCH1,BAMBI,ADGRD1,SLC46A3,IL32,DTNA,MYO1D,C1QTNF1,GALNT18,CRYAB,WNT5B,MELTF,SYTL2,SORT1,SYNGR2,SVEP1,DPP4,STRA6,SSTR1,AMIGO1,CYFIP2,ERO1B,MFAP3L,…
GO:CC	secretory vesicle	GO:0099503	0.000440855	3.3557	1012	275	33	18856	SCG2,ABCA3,SERPINI1,FUCA1,SCG5,C3,AMPD3,ENPP4,GAS6,CLU,SYTL2,SYNGR2,CYB5R1,RAB8B,CPE,B4GALT1,F8,NFASC,PCSK5,CREG1,FTH1,ITPR1,SYNGR1,WFS1,ASAH1,ATP6V0A1,KCNAB2,STXBP2,SLC17A5,ORMDL3,YPEL5,NCSTN,CYSTM1
GO:CC	bounding membrane of organelle	GO:0098588	0.000440855	3.3557	2112	275	55	18856	ABCA3,RAB6B,PLOD2,ENPP4,ASS1,GALNT18,WNT5B,SORT1,SYNGR2,DPP4,GALNT5,CYB5R1,RAB8B,DRAM1,QPCTL,GRIA3,CPE,B4GALT1,F8,NFASC,PCSK5,MMP24,RHBDD2,SLC39A8,ITPR1,RND3,SYNGR1,WFS1,ATP6V0A1,ABCA7,KCNAB2,STXBP2,OSTM1,SLC17A5,CHST7,HLA-E,ZDHHC1,SMO,TPCN1,CLN5,DMPK,ORMDL3,GNPTG,RHOQ,CLN8,LY96,TMEM59,FZD7,ATP6V0E1,RETSAT,NCSTN,KIAA0319L,CYSTM1,VPS41,CHST12
GO:CC	endoplasmic reticulum	GO:0005783	0.000530831	3.27504	1815	275	49	18856	SCG2,CYP26B1,TENM2,VTN,PLOD2,C3,LYNX1,TNC,TMTC1,ASS1,GAS6,CACNA2D1,CLU,LAMA3,MYO1D,WNT5B,MELTF,SORT1,ERO1B,PLIN2,PIGZ,F8,RDH10,SQSTM1,RHBDD2,PIGV,ITPR1,WFS1,MR1,ABCA7,ULBP2,CPQ,AHCYL2,ZDHHC1,COL8A1,SELENOM,SEC11C,CLN5,SARAF,DMPK,ORMDL3,CLN8,EIF2AK3,PDIA5,PGRMC2,STS,RETSAT,NCSTN,SIL1
GO:CC	intracellular vesicle	GO:0097708	0.000803017	3.09528	2388	275	59	18856	SCG2,IGFBP2,ABCA3,RAB6B,SERPINI1,FUCA1,SCG5,C3,AMPD3,ENPP4,GAS6,CLU,GCH1,MYO1D,WNT5B,SYTL2,SORT1,SYNGR2,DPP4,CYB5R1,RAB8B,GRIA3,CPE,B4GALT1,F8,NFASC,PCSK5,CREG1,FTH1,SQSTM1,TP53INP1,ITPR1,RND3,SYNGR1,WFS1,ASAH1,ATP6V0A1,ARRDC4,ABCA7,KCNAB2,STXBP2,SLC17A5,HLA-E,ZDHHC1,SMO,TPCN1,ORMDL3,RHOQ,LY96,YPEL5,TMEM59,FZD7,STS,IDUA,ATP6V0E1,NCSTN,KIAA0319L,CYSTM1,VPS41
GO:CC	cytoplasmic vesicle	GO:0031410	0.000803017	3.09528	2385	275	59	18856	SCG2,IGFBP2,ABCA3,RAB6B,SERPINI1,FUCA1,SCG5,C3,AMPD3,ENPP4,GAS6,CLU,GCH1,MYO1D,WNT5B,SYTL2,SORT1,SYNGR2,DPP4,CYB5R1,RAB8B,GRIA3,CPE,B4GALT1,F8,NFASC,PCSK5,CREG1,FTH1,SQSTM1,TP53INP1,ITPR1,RND3,SYNGR1,WFS1,ASAH1,ATP6V0A1,ARRDC4,ABCA7,KCNAB2,STXBP2,SLC17A5,HLA-E,ZDHHC1,SMO,TPCN1,ORMDL3,RHOQ,LY96,YPEL5,TMEM59,FZD7,STS,IDUA,ATP6V0E1,NCSTN,KIAA0319L,CYSTM1,VPS41
GO:CC	secretory granule	GO:0030141	0.00120646	2.91849	844	275	28	18856	SCG2,ABCA3,SERPINI1,FUCA1,SCG5,C3,AMPD3,ENPP4,GAS6,CLU,CYB5R1,CPE,B4GALT1,F8,NFASC,PCSK5,CREG1,FTH1,ITPR1,SYNGR1,ASAH1,ATP6V0A1,KCNAB2,STXBP2,ORMDL3,YPEL5,NCSTN,CYSTM1
GO:CC	endoplasmic reticulum lumen	GO:0005788	0.00120646	2.91849	307	275	15	18856	SCG2,VTN,C3,TNC,GAS6,CLU,WNT5B,MELTF,F8,WFS1,COL8A1,SELENOM,PDIA5,STS,SIL1
GO:CC	organelle membrane	GO:0031090	0.00164171	2.7847	3548	275	78	18856	CLCA2,CYP26B1,ABCA3,RAB6B,CCND2,IFI6,PLOD2,ENPP4,PTGES,ASS1,CLU,GCH1,GALNT18,WNT5B,SORT1,SYNGR2,DPP4,ERO1B,GALNT5,CYB5R1,RAB8B,DRAM1,QPCTL,FAXDC2,LYN,GRIA3,CPE,PIGZ,B4GALT1,F8,NFASC,SH3BGRL2,PCSK5,RDH10,MMP24,RHBDD2,SLC39A8,PIGV,ITPR1,RND3,SYNGR1,WFS1,ATP6V0A1,MR1,ABCA7,KCNAB2,STXBP2,OSTM1,SLC17A5,CHST7,HLA-E,ZDHHC1,SMO,SEC11C,TPCN1,CLN5,SARAF,DMPK,ORMDL3,GNPTG,RHOQ,CLN8,EIF2AK3,SLC25A23,PDIA5,LY…
GO:CC	lysosomal lumen	GO:0043202	0.00184226	2.73465	96	275	8	18856	FUCA1,GPC4,CTSF,FMOD,EPDR1,ASAH1,IDUA,PLBD2
GO:CC	Golgi lumen	GO:0005796	0.00216911	2.66372	99	275	8	18856	VTN,PODXL2,GAS6,GPC4,WNT5B,SOD3,FMOD,PCSK5
GO:CC	collagen-containing extracellular matrix	GO:0062023	0.00216911	2.66372	406	275	17	18856	L1CAM,NOV,GDF15,ICAM1,VTN,TNC,GPC4,CLU,LAMA3,WNT5B,MATN2,CTSF,SOD3,FMOD,PODN,LAMB3,COL8A1
GO:CC	extracellular matrix	GO:0031012	0.00232937	2.63276	533	275	20	18856	L1CAM,TNFRSF11B,NOV,GDF15,ICAM1,VTN,TNC,GPC4,MMP15,CLU,LAMA3,WNT5B,MATN2,CTSF,SOD3,FMOD,PODN,MMP24,LAMB3,COL8A1
GO:CC	secretory granule membrane	GO:0030667	0.0027796	2.55602	301	275	14	18856	ABCA3,ENPP4,CYB5R1,CPE,B4GALT1,NFASC,ITPR1,SYNGR1,ATP6V0A1,KCNAB2,STXBP2,ORMDL3,NCSTN,CYSTM1
GO:CC	vacuolar lumen	GO:0005775	0.00433176	2.36334	173	275	10	18856	FUCA1,C3,GPC4,CTSF,FMOD,CREG1,EPDR1,ASAH1,IDUA,PLBD2
GO:CC	Golgi apparatus	GO:0005794	0.00444037	2.35258	1591	275	41	18856	GDF15,RAB6B,TENM2,VTN,PODXL2,GAS6,GPC4,CLU,GALNT18,CRYAB,WNT5B,SORT1,GALNT5,SOD3,QPCTL,LYN,FMOD,CPE,B4GALT1,F8,PCSK5,MMP24,RHBDD2,RND3,ATP6V0A1,ABCA7,PTHLH,CHST7,CPQ,HLA-E,ZDHHC1,SMO,SELENOM,CLN5,GNPTG,TMEM59,STS,NCSTN,KIAA0319L,VPS41,CHST12
GO:CC	whole membrane	GO:0098805	0.00537437	2.26967	1715	275	43	18856	ABCA3,ICAM1,ENPP4,ASS1,MYO1D,WNT5B,SORT1,SYNGR2,DPP4,CYB5R1,RAB8B,DRAM1,LYN,GRIA3,CPE,B4GALT1,NFASC,SLC39A8,ITPR1,SYNGR1,WFS1,ATP6V0A1,ABCA7,KCNAB2,STXBP2,OSTM1,SLC17A5,HLA-E,ZDHHC1,SMO,TPCN1,CLN5,DMPK,ORMDL3,RHOQ,LY96,TMEM59,FZD7,ATP6V0E1,RETSAT,NCSTN,CYSTM1,VPS41
GO:CC	cytoplasmic vesicle membrane	GO:0030659	0.007997	2.09707	779	275	24	18856	ABCA3,ENPP4,WNT5B,SORT1,SYNGR2,CYB5R1,RAB8B,GRIA3,CPE,B4GALT1,NFASC,ITPR1,SYNGR1,WFS1,ATP6V0A1,KCNAB2,STXBP2,SLC17A5,HLA-E,SMO,ORMDL3,ATP6V0E1,NCSTN,CYSTM1
GO:CC	laminin-5 complex	GO:0005610	0.0101763	1.99241	3	275	2	18856	LAMA3,LAMB3
GO:CC	tertiary granule	GO:0070820	0.0103926	1.98328	163	275	9	18856	ENPP4,NFASC,FTH1,ASAH1,ATP6V0A1,KCNAB2,STXBP2,YPEL5,CYSTM1
GO:CC	vesicle membrane	GO:0012506	0.0107508	1.96856	801	275	24	18856	ABCA3,ENPP4,WNT5B,SORT1,SYNGR2,CYB5R1,RAB8B,GRIA3,CPE,B4GALT1,NFASC,ITPR1,SYNGR1,WFS1,ATP6V0A1,KCNAB2,STXBP2,SLC17A5,HLA-E,SMO,ORMDL3,ATP6V0E1,NCSTN,CYSTM1
GO:CC	lytic vacuole membrane	GO:0098852	0.0161646	1.79144	370	275	14	18856	SORT1,DPP4,DRAM1,B4GALT1,SLC39A8,SYNGR1,ATP6V0A1,OSTM1,SLC17A5,TPCN1,CLN5,TMEM59,NCSTN,VPS41
GO:CC	lysosomal membrane	GO:0005765	0.0161646	1.79144	370	275	14	18856	SORT1,DPP4,DRAM1,B4GALT1,SLC39A8,SYNGR1,ATP6V0A1,OSTM1,SLC17A5,TPCN1,CLN5,TMEM59,NCSTN,VPS41
GO:CC	cell periphery	GO:0071944	0.0207871	1.68221	5731	275	107	18856	CLCA2,RRAD,LIPH,CDH10,TREM1,L1CAM,IGFBP2,RGS5,TNFRSF10C,CD82,TNFRSF11B,ABCA3,CALB2,TENM2,ITGA7,ICAM1,IFI6,VTN,C3,LYNX1,ENPP4,PODXL2,PIK3IP1,GPC4,DLGAP1,CACNA2D1,EPB41,MMP15,CLU,BAMBI,ADGRD1,DTNA,MYO1D,C1QTNF1,CRYAB,WNT5B,MELTF,SYTL2,SORT1,DPP4,STRA6,SSTR1,AMIGO1,MFAP3L,DNAJB4,PANX2,CYB5R1,PLIN2,RAB8B,SLC22A3,CA12,LYN,GRIA3,ADGRL1,GAS1,CPE,DDR1,B4GALT1,F8,NFASC,SLC41A2,CSMD2,IGSF8,ABCC3,CACHD1,ADG…
GO:CC	plasma membrane	GO:0005886	0.0213474	1.67065	5611	275	105	18856	CLCA2,RRAD,LIPH,CDH10,TREM1,L1CAM,IGFBP2,RGS5,TNFRSF10C,CD82,TNFRSF11B,ABCA3,CALB2,TENM2,ITGA7,ICAM1,IFI6,VTN,C3,LYNX1,ENPP4,PODXL2,PIK3IP1,GPC4,DLGAP1,CACNA2D1,EPB41,MMP15,BAMBI,ADGRD1,DTNA,MYO1D,C1QTNF1,CRYAB,WNT5B,MELTF,SYTL2,SORT1,DPP4,STRA6,SSTR1,AMIGO1,MFAP3L,DNAJB4,PANX2,CYB5R1,PLIN2,RAB8B,SLC22A3,CA12,LYN,GRIA3,ADGRL1,GAS1,CPE,DDR1,B4GALT1,F8,NFASC,SLC41A2,CSMD2,IGSF8,ABCC3,CACHD1,ADGRB2,…
GO:CC	neurofibrillary tangle	GO:0097418	0.0271418	1.56636	5	275	2	18856	NEFM,CLU
GO:CC	basement membrane	GO:0005604	0.0382045	1.41788	97	275	6	18856	VTN,TNC,LAMA3,MATN2,LAMB3,COL8A1
KEGG	Lysosome	KEGG:04142	0.000621374	3.20665	128	139	12	7747	FUCA1,SORT1,CTSF,ASAH1,ATP6V0A1,CTSO,SLC17A5,CLN5,GNPTG,IDUA,PLA2G15,DNASE2
WP	Genotoxicity pathway	WP:WP4286	0.0375328	1.42559	63	128	7	6954	HIST1H2BC,CDKN1A,ITPR1,ARRDC4,RRM2B,CEBPD,GADD45A
TF	Factor: AP-2beta; motif: GCNNNGGSCNGVGGGN; match class: 1	TF:M01858_1	0.00314651	2.50217	3138	279	77	19940	TMEM178B,NEFL,NPPB,L1CAM,C11ORF96,CYP26B1,FBXO32,ABCA3,CCND2,FUCA1,PLOD2,NFE2L3,PODXL2,ASS1,GAS6,GPC4,FNDC1,NPTXR,CACNA2D1,EPAS1,GPR155,EPB41,GCH1,AK4,SORT1,SYNGR2,ERO1B,MFAP3L,PANX2,RAB8B,QPCTL,SLC22A3,LYN,ADGRL1,GAS1,PODN,ANKRD29,PWWP2B,SLC22A23,IGSF8,RDH10,ADGRB2,CTXN1,MMP24,SLC6A8,ITPR1,YPEL2,WFS1,NATD1,ABCA7,CREBRF,OSTM1,LACTB,CPQ,PDK2,LZTS3,ARHGEF25,LAMB3,SMO,COL8A1,IQSEC2,PLXNB1,TPCN1,SARA…
TF	Factor: AP-2beta; motif: GCNNNGGSCNGVGGGN; match class: 0	TF:M01858_0	0.00553511	2.25687	7430	279	142	19940	TMEM178B,NEFL,NPPB,L1CAM,C11ORF96,ANGPTL4,CYP26B1,FBXO32,ABCA3,RAB6B,SERPINI1,RFLNA,CCND2,SOD2,USP53,FUCA1,PLOD2,PPFIA4,PDGFRL,LYNX1,NFE2L3,PODXL2,TMTC1,ASS1,GAS6,PIK3IP1,GPC4,ZNF219,CDKN2A,FNDC1,NPTXR,CACNA2D1,EPAS1,GPR155,EPB41,MMP15,CLU,GCH1,BAMBI,IL32,CCDC69,AK4,WNT5B,SYTL2,SORT1,SYNGR2,AMIGO1,ERO1B,MFAP3L,PANX2,CYB5R1,RAB8B,QPCTL,SLC22A3,HSPB8,LYN,GRIA3,ADGRL1,GAS1,PODN,DDR1,ANKRD29,CSMD2,LM…
TF	Factor: AP-2beta; motif: GCNNNGGSCNGVGGGN	TF:M01858	0.00553511	2.25687	7430	279	142	19940	TMEM178B,NEFL,NPPB,L1CAM,C11ORF96,ANGPTL4,CYP26B1,FBXO32,ABCA3,RAB6B,SERPINI1,RFLNA,CCND2,SOD2,USP53,FUCA1,PLOD2,PPFIA4,PDGFRL,LYNX1,NFE2L3,PODXL2,TMTC1,ASS1,GAS6,PIK3IP1,GPC4,ZNF219,CDKN2A,FNDC1,NPTXR,CACNA2D1,EPAS1,GPR155,EPB41,MMP15,CLU,GCH1,BAMBI,IL32,CCDC69,AK4,WNT5B,SYTL2,SORT1,SYNGR2,AMIGO1,ERO1B,MFAP3L,PANX2,CYB5R1,RAB8B,QPCTL,SLC22A3,HSPB8,LYN,GRIA3,ADGRL1,GAS1,PODN,DDR1,ANKRD29,CSMD2,LM…
TF	Factor: Egr-1; motif: GCGCATGCG	TF:M04869	0.00553511	2.25687	11303	279	195	19940	TMEM178B,NEFL,CHI3L2,RRAD,NPPB,TREM1,C11ORF96,ANGPTL4,IGFBP2,CYP26B1,HIST1H2BC,HIST1H2AC,TNFRSF11B,FBXO32,ABCA3,NOV,CALB2,GDF15,HIST1H2BD,RAB6B,TENM2,HIST2H2BE,SERPINI1,CCND2,SOD2,HIST1H2BK,ICAM1,SFRP4,USP53,FUCA1,DNAJC6,NMB,PPFIA4,LYNX1,ENPP4,TNC,NEFM,NFE2L3,PFKFB4,PODXL2,TMTC1,ASS1,GAS6,ADM,GPC4,ZNF219,CDKN2A,FNDC1,NPTXR,CACNA2D1,EPAS1,EPB41,PSG5,MMP15,CLU,LAMA3,GCH1,BAMBI,ADGRD1,ZNF432,DTNA,CC…
TF	Factor: Egr-1; motif: GCGCATGCG; match class: 1	TF:M04869_1	0.00553511	2.25687	10294	279	182	19940	TMEM178B,NEFL,RRAD,NPPB,TREM1,C11ORF96,ANGPTL4,IGFBP2,CYP26B1,HIST1H2BC,HIST1H2AC,TNFRSF11B,FBXO32,ABCA3,NOV,CALB2,HIST1H2BD,RAB6B,HIST2H2BE,SERPINI1,CCND2,SOD2,HIST1H2BK,ICAM1,SFRP4,USP53,FUCA1,DNAJC6,NMB,LYNX1,ENPP4,NEFM,NFE2L3,PFKFB4,PODXL2,TMTC1,ASS1,GAS6,ADM,GPC4,ZNF219,CDKN2A,FNDC1,NPTXR,CACNA2D1,EPAS1,PSG5,MMP15,LAMA3,GCH1,BAMBI,ZNF432,DTNA,CCDC69,MYO1D,AK4,GALNT18,WNT5B,MELTF,SYTL2,SORT1,…
TF	Factor: Egr-1; motif: GCGCATGCG; match class: 0	TF:M04869_0	0.00553511	2.25687	11303	279	195	19940	TMEM178B,NEFL,CHI3L2,RRAD,NPPB,TREM1,C11ORF96,ANGPTL4,IGFBP2,CYP26B1,HIST1H2BC,HIST1H2AC,TNFRSF11B,FBXO32,ABCA3,NOV,CALB2,GDF15,HIST1H2BD,RAB6B,TENM2,HIST2H2BE,SERPINI1,CCND2,SOD2,HIST1H2BK,ICAM1,SFRP4,USP53,FUCA1,DNAJC6,NMB,PPFIA4,LYNX1,ENPP4,TNC,NEFM,NFE2L3,PFKFB4,PODXL2,TMTC1,ASS1,GAS6,ADM,GPC4,ZNF219,CDKN2A,FNDC1,NPTXR,CACNA2D1,EPAS1,EPB41,PSG5,MMP15,CLU,LAMA3,GCH1,BAMBI,ADGRD1,ZNF432,DTNA,CC…
TF	Factor: Kaiso; motif: GCMGGGRGCRGS; match class: 1	TF:M03876_1	0.00553511	2.25687	9130	279	167	19940	TMEM178B,RRAD,L1CAM,C11ORF96,ANGPTL4,IGFBP2,CYP26B1,TNFRSF10C,CD82,TNFRSF11B,FBXO32,ABCA3,NOV,CALB2,GDF15,RAB6B,ITGA7,SERPINI1,CCND2,SOD2,ICAM1,USP53,FUCA1,DNAJC6,VTN,PLOD2,PPFIA4,NFE2L3,PODXL2,TMTC1,PTGES,ASS1,GAS6,GPC4,FNDC1,NPTXR,CACNA2D1,EPAS1,GPR155,EPB41,MMP15,GCH1,BAMBI,IL32,DTNA,C1QTNF1,AK4,GALNT18,WNT5B,MELTF,SYTL2,SORT1,ACYP2,SYNGR2,SVEP1,DPP4,AMIGO1,CTSF,ERO1B,MFAP3L,PANX2,CYB5R1,DRAM1…
TF	Factor: ZF5; motif: NRNGNGCGCGCWN; match class: 1	TF:M00333_1	0.00562318	2.25002	12481	279	210	19940	TMEM178B,NEFL,CHI3L2,RRAD,CDH10,NPPB,L1CAM,C11ORF96,ANGPTL4,IGFBP2,CYP26B1,HIST1H2BC,TNFRSF10C,HIST1H2AC,TNFRSF11B,FBXO32,ABCA3,NOV,CALB2,GDF15,HIST1H2BD,RAB6B,ITGA7,HIST2H2BE,RFLNA,CCND2,SOD2,HIST1H2BK,ICAM1,SFRP4,USP53,FUCA1,DNAJC6,NMB,PLOD2,AMPD3,PPFIA4,PDGFRL,LYNX1,ENPP4,TNC,NEFM,NFE2L3,PODXL2,TMTC1,PTGES,ASS1,GAS6,ADM,PIK3IP1,GPC4,ZNF219,CDKN2A,FNDC1,NPTXR,CACNA2D1,EPAS1,MMP15,CLU,LAMA3,GCH1…
TF	Factor: E2F-2; motif: GCGCGCGCNCS; match class: 1	TF:M11529_1	0.00699011	2.15552	14561	279	235	19940	TMEM178B,NEFL,RRAD,CDH10,NPPB,L1CAM,C11ORF96,ANGPTL4,IGFBP2,CYP26B1,HIST1H2BC,TNFRSF10C,HIST1H2AC,CD82,TNFRSF11B,FBXO32,ABCA3,NOV,CALB2,GDF15,HIST1H2BD,CPA4,RAB6B,ITGA7,HIST2H2BE,SERPINI1,CCND2,SOD2,HIST1H2BK,ICAM1,SFRP4,USP53,FUCA1,DNAJC6,VTN,NMB,PLOD2,AMPD3,PPFIA4,PDGFRL,LYNX1,ENPP4,TNC,NEFM,NFE2L3,PFKFB4,PODXL2,TMTC1,PTGES,ASS1,GAS6,ADM,GPC4,ZNF219,CDKN2A,FNDC1,NPTXR,CACNA2D1,EPAS1,GPR155,EPB4…
TF	Factor: AP-2alpha; motif: NGCCYSNNGSN	TF:M01857	0.0129608	1.88737	9192	279	164	19940	TMEM178B,RRAD,L1CAM,C11ORF96,IGFBP2,CYP26B1,TNFRSF10C,CD82,FBXO32,ABCA3,NOV,CALB2,ITGA7,RFLNA,CCND2,SOD2,ICAM1,SFRP4,FUCA1,DNAJC6,VTN,NMB,PLOD2,PDGFRL,LYNX1,NEFM,NFE2L3,TMTC1,ASS1,PIK3IP1,GPC4,ZNF219,CDKN2A,FNDC1,NPTXR,CACNA2D1,EPAS1,GPR155,EPB41,MMP15,CLU,GCH1,BAMBI,SLC46A3,IL32,DTNA,CCDC69,MYO1D,AK4,GALNT18,WNT5B,SYTL2,SORT1,SYNGR2,SVEP1,DPP4,AMIGO1,CTSF,ERO1B,MFAP3L,PANX2,CYB5R1,PLIN2,RAB8B,QP…
TF	Factor: AP-2alpha; motif: NGCCYSNNGSN; match class: 0	TF:M01857_0	0.0129608	1.88737	9192	279	164	19940	TMEM178B,RRAD,L1CAM,C11ORF96,IGFBP2,CYP26B1,TNFRSF10C,CD82,FBXO32,ABCA3,NOV,CALB2,ITGA7,RFLNA,CCND2,SOD2,ICAM1,SFRP4,FUCA1,DNAJC6,VTN,NMB,PLOD2,PDGFRL,LYNX1,NEFM,NFE2L3,TMTC1,ASS1,PIK3IP1,GPC4,ZNF219,CDKN2A,FNDC1,NPTXR,CACNA2D1,EPAS1,GPR155,EPB41,MMP15,CLU,GCH1,BAMBI,SLC46A3,IL32,DTNA,CCDC69,MYO1D,AK4,GALNT18,WNT5B,SYTL2,SORT1,SYNGR2,SVEP1,DPP4,AMIGO1,CTSF,ERO1B,MFAP3L,PANX2,CYB5R1,PLIN2,RAB8B,QP…
TF	Factor: HIC1; motif: NSNNNNTGCCCSSNN	TF:M01072	0.0166384	1.77889	4172	279	88	19940	TMEM178B,RRAD,NPPB,C11ORF96,ANGPTL4,TNFRSF11B,FBXO32,ABCA3,NOV,HIST2H2BE,SERPINI1,SOD2,HIST1H2BK,ICAM1,FUCA1,NMB,LYNX1,TNC,NEFM,TMTC1,GAS6,CDKN2A,FNDC1,NPTXR,CACNA2D1,EPAS1,CLU,LAMA3,GCH1,DTNA,CCDC69,C1QTNF1,AK4,MATN2,ACYP2,ABAT,MFAP3L,DRAM1,QPCTL,LYN,GRIA3,ADGRL1,GAS1,PIGZ,ANKRD29,DEPTOR,CSMD2,MFSD6,CREG1,PWWP2B,SLC22A23,CACHD1,RDH10,CDKN1A,SQSTM1,LEPR,TP53INP1,MXI1,SLC43A2,MMP24,SLC6A8,ITPR1,SY…
TF	Factor: HIC1; motif: NSNNNNTGCCCSSNN; match class: 0	TF:M01072_0	0.0166384	1.77889	4172	279	88	19940	TMEM178B,RRAD,NPPB,C11ORF96,ANGPTL4,TNFRSF11B,FBXO32,ABCA3,NOV,HIST2H2BE,SERPINI1,SOD2,HIST1H2BK,ICAM1,FUCA1,NMB,LYNX1,TNC,NEFM,TMTC1,GAS6,CDKN2A,FNDC1,NPTXR,CACNA2D1,EPAS1,CLU,LAMA3,GCH1,DTNA,CCDC69,C1QTNF1,AK4,MATN2,ACYP2,ABAT,MFAP3L,DRAM1,QPCTL,LYN,GRIA3,ADGRL1,GAS1,PIGZ,ANKRD29,DEPTOR,CSMD2,MFSD6,CREG1,PWWP2B,SLC22A23,CACHD1,RDH10,CDKN1A,SQSTM1,LEPR,TP53INP1,MXI1,SLC43A2,MMP24,SLC6A8,ITPR1,SY…
TF	Factor: ctcf; motif: CCNCNAGRKGGCRSTN	TF:M07249	0.0236108	1.62689	6749	279	127	19940	TMEM178B,RRAD,L1CAM,C11ORF96,CYP26B1,HIST1H2BC,TNFRSF10C,HIST1H2AC,FBXO32,ABCA3,CALB2,GDF15,RAB6B,HIST2H2BE,SOD2,SFRP4,IFI6,DNAJC6,NMB,PLOD2,PPFIA4,PDGFRL,NEFM,NFE2L3,PFKFB4,TMTC1,PTGES,ASS1,GAS6,PIK3IP1,FNDC1,NPTXR,CACNA2D1,EPAS1,MMP15,LAMA3,GCH1,DTNA,MYO1D,GALNT18,WNT5B,MELTF,SYTL2,SORT1,SYNGR2,DPP4,AMIGO1,ERO1B,MFAP3L,PANX2,RAB8B,DRAM1,QPCTL,SLC22A3,HSPB8,GPX3,FAXDC2,LYN,ADGRL1,GAS1,CPE,PIGZ,B…
TF	Factor: ctcf; motif: CCNCNAGRKGGCRSTN; match class: 0	TF:M07249_0	0.0236108	1.62689	6749	279	127	19940	TMEM178B,RRAD,L1CAM,C11ORF96,CYP26B1,HIST1H2BC,TNFRSF10C,HIST1H2AC,FBXO32,ABCA3,CALB2,GDF15,RAB6B,HIST2H2BE,SOD2,SFRP4,IFI6,DNAJC6,NMB,PLOD2,PPFIA4,PDGFRL,NEFM,NFE2L3,PFKFB4,TMTC1,PTGES,ASS1,GAS6,PIK3IP1,FNDC1,NPTXR,CACNA2D1,EPAS1,MMP15,LAMA3,GCH1,DTNA,MYO1D,GALNT18,WNT5B,MELTF,SYTL2,SORT1,SYNGR2,DPP4,AMIGO1,ERO1B,MFAP3L,PANX2,RAB8B,DRAM1,QPCTL,SLC22A3,HSPB8,GPX3,FAXDC2,LYN,ADGRL1,GAS1,CPE,PIGZ,B…
TF	Factor: CKROX; motif: SCCCTCCCC	TF:M01175	0.0293305	1.53268	7336	279	135	19940	TMEM178B,CHI3L2,RRAD,CDH10,NPPB,L1CAM,C11ORF96,IGFBP2,CYP26B1,CD82,FBXO32,NOV,RAB6B,ITGA7,CCND2,ICAM1,SCG5,DNAJC6,NMB,PPFIA4,LYNX1,NEFM,PFKFB4,ASS1,ADM,GPC4,ZNF219,CDKN2A,NPTXR,GPR155,EPB41,MMP15,CLU,LAMA3,SLC46A3,IL32,DTNA,MYO1D,AK4,WNT5B,MELTF,MATN2,SYNGR2,DPP4,STRA6,AMIGO1,ERO1B,GALNT5,PANX2,CYB5R1,PLIN2,RAB8B,CA12,HSPB8,FAXDC2,LYN,FMOD,GRIA3,ADGRL1,GAS1,PODN,PIGZ,B4GALT1,NFASC,PCSK5,CSMD2,LMC…
TF	Factor: CKROX; motif: SCCCTCCCC; match class: 0	TF:M01175_0	0.0293305	1.53268	7336	279	135	19940	TMEM178B,CHI3L2,RRAD,CDH10,NPPB,L1CAM,C11ORF96,IGFBP2,CYP26B1,CD82,FBXO32,NOV,RAB6B,ITGA7,CCND2,ICAM1,SCG5,DNAJC6,NMB,PPFIA4,LYNX1,NEFM,PFKFB4,ASS1,ADM,GPC4,ZNF219,CDKN2A,NPTXR,GPR155,EPB41,MMP15,CLU,LAMA3,SLC46A3,IL32,DTNA,MYO1D,AK4,WNT5B,MELTF,MATN2,SYNGR2,DPP4,STRA6,AMIGO1,ERO1B,GALNT5,PANX2,CYB5R1,PLIN2,RAB8B,CA12,HSPB8,FAXDC2,LYN,FMOD,GRIA3,ADGRL1,GAS1,PODN,PIGZ,B4GALT1,NFASC,PCSK5,CSMD2,LMC…
TF	Factor: Churchill; motif: CGGGNN; match class: 0	TF:M00986_0	0.0314167	1.50284	14279	279	228	19940	TMEM178B,NEFL,RRAD,CDH10,NPPB,TREM1,L1CAM,C11ORF96,ANGPTL4,IGFBP2,CYP26B1,TNFRSF10C,HIST1H2AC,CD82,TNFRSF11B,FBXO32,ABCA3,NOV,CALB2,HIST1H2BD,RAB6B,ITGA7,HIST2H2BE,SERPINI1,CCND2,SOD2,ICAM1,USP53,DNAJC6,NMB,PLOD2,PPFIA4,PDGFRL,LYNX1,TNC,NEFM,NFE2L3,PFKFB4,PODXL2,TMTC1,PTGES,ASS1,GAS6,ADM,PIK3IP1,GPC4,ZNF219,CDKN2A,FNDC1,NPTXR,CACNA2D1,EPAS1,GPR155,EPB41,MMP15,CLU,LAMA3,GCH1,BAMBI,ZNF432,IL32,DTNA…
TF	Factor: Sp1; motif: GGGGCGGGGT; match class: 0	TF:M00008_0	0.0314167	1.50284	10121	279	174	19940	TMEM178B,NEFL,RRAD,CDH10,NPPB,L1CAM,ANGPTL4,IGFBP2,RGS5,CYP26B1,TNFRSF10C,CD82,FBXO32,ABCA3,NOV,GDF15,RAB6B,ITGA7,SERPINI1,SOD2,USP53,SCG5,DNAJC6,NMB,C3,PPFIA4,PDGFRL,LYNX1,ENPP4,NEFM,NFE2L3,PFKFB4,TMTC1,PTGES,ASS1,ADM,GPC4,ZNF219,FNDC1,NPTXR,CACNA2D1,EPAS1,GPR155,EPB41,MMP15,LAMA3,BAMBI,SLC46A3,MYO1D,C1QTNF1,AK4,GALNT18,MELTF,MATN2,SYTL2,SORT1,SYNGR2,ABLIM1,SSTR1,AMIGO1,CTSF,CYFIP2,ERO1B,ABAT,PA…
TF	Factor: Sp1; motif: GGGGCGGGGT	TF:M00008	0.0314167	1.50284	10121	279	174	19940	TMEM178B,NEFL,RRAD,CDH10,NPPB,L1CAM,ANGPTL4,IGFBP2,RGS5,CYP26B1,TNFRSF10C,CD82,FBXO32,ABCA3,NOV,GDF15,RAB6B,ITGA7,SERPINI1,SOD2,USP53,SCG5,DNAJC6,NMB,C3,PPFIA4,PDGFRL,LYNX1,ENPP4,NEFM,NFE2L3,PFKFB4,TMTC1,PTGES,ASS1,ADM,GPC4,ZNF219,FNDC1,NPTXR,CACNA2D1,EPAS1,GPR155,EPB41,MMP15,LAMA3,BAMBI,SLC46A3,MYO1D,C1QTNF1,AK4,GALNT18,MELTF,MATN2,SYTL2,SORT1,SYNGR2,ABLIM1,SSTR1,AMIGO1,CTSF,CYFIP2,ERO1B,ABAT,PA…
TF	Factor: Churchill; motif: CGGGNN	TF:M00986	0.0314167	1.50284	14279	279	228	19940	TMEM178B,NEFL,RRAD,CDH10,NPPB,TREM1,L1CAM,C11ORF96,ANGPTL4,IGFBP2,CYP26B1,TNFRSF10C,HIST1H2AC,CD82,TNFRSF11B,FBXO32,ABCA3,NOV,CALB2,HIST1H2BD,RAB6B,ITGA7,HIST2H2BE,SERPINI1,CCND2,SOD2,ICAM1,USP53,DNAJC6,NMB,PLOD2,PPFIA4,PDGFRL,LYNX1,TNC,NEFM,NFE2L3,PFKFB4,PODXL2,TMTC1,PTGES,ASS1,GAS6,ADM,PIK3IP1,GPC4,ZNF219,CDKN2A,FNDC1,NPTXR,CACNA2D1,EPAS1,GPR155,EPB41,MMP15,CLU,LAMA3,GCH1,BAMBI,ZNF432,IL32,DTNA…
TF	Factor: Kaiso; motif: GCMGGGRGCRGS; match class: 0	TF:M03876_0	0.0338364	1.47062	13735	279	221	19940	TMEM178B,RRAD,NPPB,L1CAM,C11ORF96,ANGPTL4,IGFBP2,CYP26B1,HIST1H2BC,TNFRSF10C,HIST1H2AC,CD82,TNFRSF11B,FBXO32,ABCA3,NOV,CALB2,GDF15,RAB6B,ITGA7,SERPINI1,CCND2,SOD2,ICAM1,USP53,FUCA1,SCG5,IFI6,DNAJC6,VTN,NMB,PLOD2,C3,PPFIA4,LYNX1,ENPP4,NEFM,NFE2L3,PFKFB4,PODXL2,TMTC1,PTGES,ASS1,GAS6,ADM,GPC4,ZNF219,CDKN2A,FNDC1,NPTXR,CACNA2D1,EPAS1,GPR155,EPB41,MMP15,LAMA3,GCH1,BAMBI,ZNF432,IL32,DTNA,CCDC69,MYO1D,C…
TF	Factor: Kaiso; motif: GCMGGGRGCRGS	TF:M03876	0.0338364	1.47062	13735	279	221	19940	TMEM178B,RRAD,NPPB,L1CAM,C11ORF96,ANGPTL4,IGFBP2,CYP26B1,HIST1H2BC,TNFRSF10C,HIST1H2AC,CD82,TNFRSF11B,FBXO32,ABCA3,NOV,CALB2,GDF15,RAB6B,ITGA7,SERPINI1,CCND2,SOD2,ICAM1,USP53,FUCA1,SCG5,IFI6,DNAJC6,VTN,NMB,PLOD2,C3,PPFIA4,LYNX1,ENPP4,NEFM,NFE2L3,PFKFB4,PODXL2,TMTC1,PTGES,ASS1,GAS6,ADM,GPC4,ZNF219,CDKN2A,FNDC1,NPTXR,CACNA2D1,EPAS1,GPR155,EPB41,MMP15,LAMA3,GCH1,BAMBI,ZNF432,IL32,DTNA,CCDC69,MYO1D,C…
TF	Factor: CPBP; motif: GNNRGGGHGGGGNNGGGRN	TF:M09973	0.0346568	1.46021	10903	279	184	19940	TMEM178B,NEFL,RRAD,CDH10,NPPB,L1CAM,C11ORF96,CYP26B1,CD82,TNFRSF11B,FBXO32,ABCA3,NOV,CALB2,GDF15,HIST1H2BD,RAB6B,ITGA7,SERPINI1,RFLNA,CCND2,SOD2,ICAM1,SCG5,DNAJC6,NMB,PPFIA4,PDGFRL,LYNX1,NEFM,NFE2L3,PFKFB4,PODXL2,TMTC1,PTGES,GAS6,ADM,GPC4,CDKN2A,FNDC1,NPTXR,CACNA2D1,EPAS1,GPR155,EPB41,PSG5,MMP15,CLU,LAMA3,GCH1,BAMBI,SLC46A3,IL32,DTNA,MYO1D,C1QTNF1,AK4,GALNT18,WNT5B,MELTF,SYTL2,SYNGR2,DPP4,STRA6,A…
TF	Factor: CPBP; motif: GNNRGGGHGGGGNNGGGRN; match class: 0	TF:M09973_0	0.0346568	1.46021	10903	279	184	19940	TMEM178B,NEFL,RRAD,CDH10,NPPB,L1CAM,C11ORF96,CYP26B1,CD82,TNFRSF11B,FBXO32,ABCA3,NOV,CALB2,GDF15,HIST1H2BD,RAB6B,ITGA7,SERPINI1,RFLNA,CCND2,SOD2,ICAM1,SCG5,DNAJC6,NMB,PPFIA4,PDGFRL,LYNX1,NEFM,NFE2L3,PFKFB4,PODXL2,TMTC1,PTGES,GAS6,ADM,GPC4,CDKN2A,FNDC1,NPTXR,CACNA2D1,EPAS1,GPR155,EPB41,PSG5,MMP15,CLU,LAMA3,GCH1,BAMBI,SLC46A3,IL32,DTNA,MYO1D,C1QTNF1,AK4,GALNT18,WNT5B,MELTF,SYTL2,SYNGR2,DPP4,STRA6,A…
TF	Factor: ZNF787; motif: TGCCTCAGTTTMCCN; match class: 0	TF:M12089_0	0.0355814	1.44878	18	279	4	19940	ADGRD1,MFAP3L,SLC43A2,SLC25A23
TF	Factor: GEMIN3; motif: NCWGGRARRGRGNGNG	TF:M09727	0.0355814	1.44878	8616	279	152	19940	TMEM178B,CHI3L2,RRAD,NPPB,L1CAM,ANGPTL4,RGS5,CYP26B1,TNFRSF10C,TNFRSF11B,NOV,RAB6B,ITGA7,SERPINI1,CCND2,SOD2,ICAM1,SFRP4,FUCA1,IFI6,DNAJC6,VTN,PLOD2,C3,PPFIA4,ENPP4,PFKFB4,TMTC1,PTGES,ASS1,GAS6,ADM,GPC4,ZNF219,CDKN2A,NPTXR,CACNA2D1,EPAS1,GPR155,RCAN1,EPB41,PSG5,CLU,GCH1,SLC46A3,C1QTNF1,WNT5B,MELTF,SYTL2,SORT1,SYNGR2,ABLIM1,SVEP1,STRA6,CTSF,CYFIP2,ERO1B,ABAT,MFAP3L,GALNT5,SOD3,PANX2,CYB5R1,RAB8B,D…
TF	Factor: GEMIN3; motif: NCWGGRARRGRGNGNG; match class: 0	TF:M09727_0	0.0355814	1.44878	8616	279	152	19940	TMEM178B,CHI3L2,RRAD,NPPB,L1CAM,ANGPTL4,RGS5,CYP26B1,TNFRSF10C,TNFRSF11B,NOV,RAB6B,ITGA7,SERPINI1,CCND2,SOD2,ICAM1,SFRP4,FUCA1,IFI6,DNAJC6,VTN,PLOD2,C3,PPFIA4,ENPP4,PFKFB4,TMTC1,PTGES,ASS1,GAS6,ADM,GPC4,ZNF219,CDKN2A,NPTXR,CACNA2D1,EPAS1,GPR155,RCAN1,EPB41,PSG5,CLU,GCH1,SLC46A3,C1QTNF1,WNT5B,MELTF,SYTL2,SORT1,SYNGR2,ABLIM1,SVEP1,STRA6,CTSF,CYFIP2,ERO1B,ABAT,MFAP3L,GALNT5,SOD3,PANX2,CYB5R1,RAB8B,D…
TF	Factor: ZNF787; motif: TGCCTCAGTTTMCCN	TF:M12089	0.0355814	1.44878	18	279	4	19940	ADGRD1,MFAP3L,SLC43A2,SLC25A23
TF	Factor: AP-2; motif: SNNNCCNCAGGCN; match class: 1	TF:M00915_1	0.0355814	1.44878	4557	279	91	19940	TMEM178B,NPPB,C11ORF96,ANGPTL4,IGFBP2,CYP26B1,TNFRSF10C,TNFRSF11B,FBXO32,ABCA3,ITGA7,CCND2,SOD2,FUCA1,DNAJC6,VTN,LYNX1,NFE2L3,PODXL2,ASS1,GAS6,FNDC1,CACNA2D1,MMP15,LAMA3,GCH1,BAMBI,DTNA,AK4,WNT5B,SYTL2,SORT1,SYNGR2,CTSF,ERO1B,PANX2,QPCTL,LYN,ADGRL1,GAS1,CPE,PODN,DDR1,PIGZ,B4GALT1,CSMD2,MFSD6,PWWP2B,SLC22A23,IGSF8,CACHD1,RDH10,CTXN1,TP53INP1,ORAI3,SLC43A2,MMP24,SLC39A8,EPDR1,SLC6A8,FAM162A,SYNGR1,…
TF	Factor: ZNF511; motif: GGRRGRGGCWGNG; match class: 0	TF:M09738_0	0.0355814	1.44878	10955	279	184	19940	TMEM178B,CHI3L2,RRAD,LIPH,NPPB,TREM1,L1CAM,ANGPTL4,IGFBP2,CYP26B1,TNFRSF10C,CD82,FBXO32,NOV,CALB2,GDF15,RAB6B,ITGA7,SERPINI1,CCND2,SOD2,ICAM1,FUCA1,SCG5,VTN,NMB,C3,AMPD3,PPFIA4,PDGFRL,LYNX1,NEFM,NFE2L3,TMTC1,PTGES,ASS1,GAS6,ADM,PIK3IP1,GPC4,ZNF219,FNDC1,NPTXR,CACNA2D1,EPAS1,GPR155,EPB41,PSG5,MMP15,CLU,GCH1,ZNF432,IL32,DTNA,CCDC69,CRYAB,WNT5B,MELTF,MATN2,SYTL2,SORT1,SYNGR2,SVEP1,STRA6,SSTR1,AMIGO1…
TF	Factor: ZF5; motif: NRNGNGCGCGCWN	TF:M00333	0.0355814	1.44878	15183	279	238	19940	TMEM178B,NEFL,CHI3L2,RRAD,CDH10,NPPB,SCG2,TREM1,L1CAM,C11ORF96,ANGPTL4,IGFBP2,CYP26B1,HIST1H2BC,TNFRSF10C,HIST1H2AC,CD82,TNFRSF11B,FBXO32,ABCA3,NOV,CALB2,GDF15,HIST1H2BD,RAB6B,ITGA7,HIST2H2BE,SERPINI1,RFLNA,CCND2,SOD2,HIST1H2BK,ICAM1,SFRP4,USP53,FUCA1,SCG5,DNAJC6,VTN,NMB,PLOD2,AMPD3,PPFIA4,PDGFRL,LYNX1,ENPP4,TNC,NEFM,NFE2L3,PFKFB4,PODXL2,TMTC1,PTGES,ASS1,ADGRF4,GAS6,ADM,PIK3IP1,GPC4,ZNF219,CDKN2A…
TF	Factor: BTEB1; motif: GGGGGCGGGGCNGSGGGNGS; match class: 1	TF:M09723_1	0.0355814	1.44878	5982	279	113	19940	TMEM178B,RRAD,L1CAM,IGFBP2,CYP26B1,CD82,FBXO32,NOV,HIST1H2BD,RAB6B,ITGA7,CCND2,SOD2,DNAJC6,PPFIA4,LYNX1,NEFM,NFE2L3,PFKFB4,TMTC1,ASS1,ADM,CDKN2A,CACNA2D1,EPAS1,GPR155,EPB41,BAMBI,DTNA,GALNT18,MELTF,SORT1,SYNGR2,AMIGO1,ERO1B,PANX2,CYB5R1,RAB8B,GRIA3,ADGRL1,PODN,DDR1,B4GALT1,DEPTOR,CSMD2,LMCD1,MFSD6,CREG1,PWWP2B,SLC22A23,IGSF8,ZNF470,RDH10,FTH1,SQSTM1,LEPR,CDKN2B,CTXN1,CYB5D2,MMP24,RHBDD2,SLC6A8,FA…
TF	Factor: ZNF511; motif: GGRRGRGGCWGNG	TF:M09738	0.0355814	1.44878	10955	279	184	19940	TMEM178B,CHI3L2,RRAD,LIPH,NPPB,TREM1,L1CAM,ANGPTL4,IGFBP2,CYP26B1,TNFRSF10C,CD82,FBXO32,NOV,CALB2,GDF15,RAB6B,ITGA7,SERPINI1,CCND2,SOD2,ICAM1,FUCA1,SCG5,VTN,NMB,C3,AMPD3,PPFIA4,PDGFRL,LYNX1,NEFM,NFE2L3,TMTC1,PTGES,ASS1,GAS6,ADM,PIK3IP1,GPC4,ZNF219,FNDC1,NPTXR,CACNA2D1,EPAS1,GPR155,EPB41,PSG5,MMP15,CLU,GCH1,ZNF432,IL32,DTNA,CCDC69,CRYAB,WNT5B,MELTF,MATN2,SYTL2,SORT1,SYNGR2,SVEP1,STRA6,SSTR1,AMIGO1…
TF	Factor: ZF5; motif: NRNGNGCGCGCWN; match class: 0	TF:M00333_0	0.0355814	1.44878	15183	279	238	19940	TMEM178B,NEFL,CHI3L2,RRAD,CDH10,NPPB,SCG2,TREM1,L1CAM,C11ORF96,ANGPTL4,IGFBP2,CYP26B1,HIST1H2BC,TNFRSF10C,HIST1H2AC,CD82,TNFRSF11B,FBXO32,ABCA3,NOV,CALB2,GDF15,HIST1H2BD,RAB6B,ITGA7,HIST2H2BE,SERPINI1,RFLNA,CCND2,SOD2,HIST1H2BK,ICAM1,SFRP4,USP53,FUCA1,SCG5,DNAJC6,VTN,NMB,PLOD2,AMPD3,PPFIA4,PDGFRL,LYNX1,ENPP4,TNC,NEFM,NFE2L3,PFKFB4,PODXL2,TMTC1,PTGES,ASS1,ADGRF4,GAS6,ADM,PIK3IP1,GPC4,ZNF219,CDKN2A…
TF	Factor: KLF15; motif: RCCMCRCCCMCN; match class: 1	TF:M12160_1	0.0445966	1.3507	8192	279	145	19940	RRAD,L1CAM,C11ORF96,ANGPTL4,IGFBP2,CYP26B1,TNFRSF10C,CD82,FBXO32,NOV,CALB2,HIST1H2BD,RAB6B,ITGA7,CCND2,SOD2,ICAM1,USP53,DNAJC6,PPFIA4,NEFM,NFE2L3,PFKFB4,PODXL2,TMTC1,ASS1,GAS6,ADM,GPC4,ZNF219,CDKN2A,NPTXR,CACNA2D1,EPAS1,GPR155,EPB41,CLU,LAMA3,BAMBI,MYO1D,AK4,GALNT18,MELTF,SORT1,SYNGR2,DPP4,STRA6,AMIGO1,ERO1B,MFAP3L,PANX2,CYB5R1,PLIN2,RAB8B,CA12,GRIA3,ADGRL1,PODN,DDR1,PIGZ,B4GALT1,NFASC,PCSK5,DEPT…
MIRNA	hsa-miR-335-5p	MIRNA:hsa-miR-335-5p	0.000503119	3.29833	2527	244	74	14714	CHI3L2,RRAD,L1CAM,IGFBP2,ABCA3,CALB2,GDF15,CCND2,ICAM1,VTN,AMPD3,PPFIA4,TNC,NEFM,PFKFB4,PODXL2,PTGES,FNDC1,NPTXR,RCAN1,GCH1,SLC46A3,CCDC69,C1QTNF1,ABLIM1,CTSF,ERO1B,ABAT,GALNT5,CA12,CPE,PODN,DDR1,ANKRD29,LMCD1,MFSD6,ABCC3,CDKN1A,SQSTM1,FOXO4,IGIP,LEPR,CTXN1,TP53INP1,ORAI3,MXI1,ITPR1,YPEL2,ASAH1,ATP6V0A1,ABCA7,BHLHE41,CREBRF,KLHL24,DCAKD,SLC17A5,LZTS3,SLC22A18,PNRC1,JMY,TPCN1,DMPK,RHOQ,PLTP,EIF2AK…

## Sheet: SO down GO
source	term_name	term_id	adjusted_p_value	negative_log10_of_adjusted_p_value	term_size	query_size	intersection_size	effective_domain_size	intersections
GO:MF	protein binding	GO:0005515	3.70234e-27	26.4315	12784	458	421	18134	RABL6,EXOSC10,ILF2,TRA2B,POLE3,DAZAP1,NUP50,EML4,SACS,NUP88,CDK4,SMARCB1,SMCHD1,STK24,NUP205,CNOT9,SNRPD1,SYNJ2,EFHD2,EWSR1,PKIA,ACTL6A,KHSRP,SRRT,ODF2,CTDSPL2,HNRNPH1,SAE1,UTP20,PBX1,TRIM28,SET,H2AFV,SEPHS1,MAZ,IPO9,FAM111A,G2E3,MDC1,PAICS,DCPS,OXCT1,AGPAT5,MCMBP,SLFN11,RNF26,CCDC88A,SF3B3,RBM12,SRSF1,NUDT21,HNRNPF,SNRPA,TWIST2,ALMS1,ACD,LSM2,TFDP1,DCK,MZT1,NUP62,SNRPB,CEP192,CCHCR1,HPRT1,TELO2,…
GO:MF	catalytic activity, acting on DNA	GO:0140097	2.5411e-23	22.595	209	458	42	18134	POLE3,XRCC1,HMGA1,MGME1,FANCM,POLD3,POLA2,DCLRE1B,POLA1,PCNA,GEN1,POLE,MCM6,RFC2,DDX11,LIG1,DNMT1,POLD1,RFC5,RFC4,CHTF18,GINS4,FEN1,DNA2,MCM3,MCM4,MCM8,MCM2,RECQL4,RFC3,XRCC3,RAD51,MCM7,MCM5,POLE2,GINS2,POLQ,BRIP1,BLM,EXO1,TOP2A,ERCC6L
GO:MF	chromatin binding	GO:0003682	4.38327e-22	21.3582	560	458	64	18134	POLE3,SMARCB1,ACTL6A,TRIM28,MCMBP,NUDT21,NUP62,RBMX,NPM3,H3F3B,CBX5,RAD21,HMGA1,NUCKS1,SMC3,FANCM,SFPQ,MSH6,SSRP1,RUNX2,MSH2,SMC1A,NCAPH2,FUS,HNRNPD,POLA1,PCNA,CKS2,NCAPD3,WDHD1,SUV39H1,POLE,VRK1,HMGN2,PHF19,DDX11,DNMT1,POLD1,NCAPD2,ATAD2,CHAF1A,MCM8,NSD2,TICRR,UBE2T,EZH2,RBL1,GMNN,RAD51,HELLS,UHRF1,CDCA5,CHAF1B,POLQ,BRIP1,CDT1,CDC45,EXO1,ORC1,CDK1,CENPF,TOP2A,NCAPH,CENPA
GO:MF	DNA-dependent ATPase activity	GO:0008094	7.60179e-18	17.1191	114	458	28	18134	TTF2,FANCM,MSH6,MSH2,MCM6,RFC2,DDX11,RFC5,RFC4,CHTF18,GINS4,DNA2,MCM3,MCM4,MCM8,MCM2,RECQL4,RFC3,XRCC3,RAD51,MCM7,MCM5,GINS2,POLQ,BRIP1,BLM,TOP2A,ERCC6L
GO:MF	ATPase activity	GO:0016887	1.73262e-17	16.7613	428	458	50	18134	SMCHD1,SLFN11,TTF2,FANCM,MYO19,MSH6,MSH2,DDX39A,FIGNL1,MCM6,RFC2,DDX11,RFC5,RFC4,CHTF18,ATAD2,GINS4,DNA2,MCM3,MCM4,KIF22,MCM8,KIF24,MCM2,RECQL4,RFC3,XRCC3,RAD51,MCM7,KIF18A,MCM5,HELLS,KIF20B,KIF14,ATAD5,GINS2,POLQ,KIF23,BRIP1,CENPE,KIF11,BLM,KIF15,KIF4A,KIF2C,KIF20A,TOP2A,KIFC1,ERCC6L,KIF18B
GO:MF	DNA helicase activity	GO:0003678	6.88673e-17	16.162	76	458	23	18134	FANCM,MCM6,RFC2,DDX11,RFC5,RFC4,CHTF18,GINS4,DNA2,MCM3,MCM4,MCM8,MCM2,RECQL4,RFC3,RAD51,MCM7,MCM5,GINS2,POLQ,BRIP1,BLM,ERCC6L
GO:MF	DNA binding	GO:0003677	1.07698e-15	14.9678	2485	458	132	18134	ILF2,POLE3,SMARCB1,SMCHD1,ACTL6A,KHSRP,SRRT,PBX1,TRIM28,SET,H2AFV,MAZ,TWIST2,ACD,TFDP1,TELO2,XRCC1,RBMX,H3F3B,HMGA1,NUCKS1,TTF2,PRDM8,KIAA1841,E2F7,FOSL1,ILF3,HNRNPDL,FANCM,SFPQ,TOPBP1,HNRNPA2B1,PARP1,SMC2,MSH6,SSRP1,RUNX2,MSH2,HNRNPA1,DOT1L,SUV39H2,TCF7,HMGB1,FUS,POLA2,DCLRE1B,ARNTL2,HNRNPD,POLA1,HMGB3,PCNA,TEAD4,WDHD1,GEN1,RFX8,LIN9,SUV39H1,POLE,PARPBP,MIS18BP1,HMGN2,LBR,PHF19,MCM6,RFC2,DDX11,L…
GO:MF	ATP binding	GO:0005524	2.51068e-15	14.6002	1499	458	95	18134	ILF2,CDK4,SMCHD1,STK24,SEPHS1,PAICS,SLFN11,DCK,GMPS,PRPS2,DARS2,TTF2,SMC3,YES1,SMC6,FANCM,MTHFD1,SMC2,MYO19,MSH6,RUNX2,MSH2,SMC1A,UBE2S,MASTL,PFAS,PASK,DDX39A,CHEK1,FIGNL1,DTYMK,VRK1,MCM6,RFC2,DDX11,LIG1,RRM1,RFC5,RFC4,CHTF18,ATAD2,DNA2,CDK2,MCM3,MCM4,CDC7,KIF22,MCM8,KIF24,MCM2,RECQL4,XRCC3,UBE2T,TRIP13,AURKA,RAD51,CDC6,SMC4,MCM7,KIF18A,MCM5,HELLS,MELK,KIF20B,CIT,KIF14,ATAD5,POLQ,KIF23,BRIP1,CENP…
GO:MF	adenyl ribonucleotide binding	GO:0032559	8.86147e-15	14.0525	1557	458	96	18134	ILF2,CDK4,SMCHD1,STK24,SEPHS1,PAICS,SLFN11,DCK,GMPS,PRPS2,SLC19A1,DARS2,TTF2,SMC3,YES1,SMC6,FANCM,MTHFD1,SMC2,MYO19,MSH6,RUNX2,MSH2,SMC1A,UBE2S,MASTL,PFAS,PASK,DDX39A,CHEK1,FIGNL1,DTYMK,VRK1,MCM6,RFC2,DDX11,LIG1,RRM1,RFC5,RFC4,CHTF18,ATAD2,DNA2,CDK2,MCM3,MCM4,CDC7,KIF22,MCM8,KIF24,MCM2,RECQL4,XRCC3,UBE2T,TRIP13,AURKA,RAD51,CDC6,SMC4,MCM7,KIF18A,MCM5,HELLS,MELK,KIF20B,CIT,KIF14,ATAD5,POLQ,KIF23,BR…
GO:MF	adenyl nucleotide binding	GO:0030554	1.26134e-14	13.8992	1568	458	96	18134	ILF2,CDK4,SMCHD1,STK24,SEPHS1,PAICS,SLFN11,DCK,GMPS,PRPS2,SLC19A1,DARS2,TTF2,SMC3,YES1,SMC6,FANCM,MTHFD1,SMC2,MYO19,MSH6,RUNX2,MSH2,SMC1A,UBE2S,MASTL,PFAS,PASK,DDX39A,CHEK1,FIGNL1,DTYMK,VRK1,MCM6,RFC2,DDX11,LIG1,RRM1,RFC5,RFC4,CHTF18,ATAD2,DNA2,CDK2,MCM3,MCM4,CDC7,KIF22,MCM8,KIF24,MCM2,RECQL4,XRCC3,UBE2T,TRIP13,AURKA,RAD51,CDC6,SMC4,MCM7,KIF18A,MCM5,HELLS,MELK,KIF20B,CIT,KIF14,ATAD5,POLQ,KIF23,BR…
GO:MF	heterocyclic compound binding	GO:1901363	1.31361e-14	13.8815	6270	458	243	18134	RABL6,EXOSC10,ILF2,TRA2B,POLE3,DAZAP1,CDK4,SMARCB1,SMCHD1,STK24,SNRPD1,SYNJ2,EWSR1,IDH2,ACTL6A,KHSRP,SRRT,HNRNPH1,UTP20,PBX1,UGDH,TRIM28,SET,H2AFV,SEPHS1,MAZ,PAICS,DCPS,SLFN11,SF3B3,RBM12,SRSF1,NUDT21,HNRNPF,SNRPA,TWIST2,ACD,LSM2,TFDP1,DCK,SNRPB,GMPS,HPRT1,TELO2,XRCC1,RBMX,NPM3,PRPS2,SLC19A1,H3F3B,EXOSC2,HMGA1,DARS2,HNRNPM,NUCKS1,NRAS,TTF2,SRSF7,HNRNPR,RPL22L1,SMC3,PRDM8,KIAA1841,YES1,SMC6,E2F7,E…
GO:MF	organic cyclic compound binding	GO:0097159	6.68514e-14	13.1749	6355	458	243	18134	RABL6,EXOSC10,ILF2,TRA2B,POLE3,DAZAP1,CDK4,SMARCB1,SMCHD1,STK24,SNRPD1,SYNJ2,EWSR1,IDH2,ACTL6A,KHSRP,SRRT,HNRNPH1,UTP20,PBX1,UGDH,TRIM28,SET,H2AFV,SEPHS1,MAZ,PAICS,DCPS,SLFN11,SF3B3,RBM12,SRSF1,NUDT21,HNRNPF,SNRPA,TWIST2,ACD,LSM2,TFDP1,DCK,SNRPB,GMPS,HPRT1,TELO2,XRCC1,RBMX,NPM3,PRPS2,SLC19A1,H3F3B,EXOSC2,HMGA1,DARS2,HNRNPM,NUCKS1,NRAS,TTF2,SRSF7,HNRNPR,RPL22L1,SMC3,PRDM8,KIAA1841,YES1,SMC6,E2F7,E…
GO:MF	single-stranded DNA binding	GO:0003697	6.68514e-14	13.1749	115	458	24	18134	NUCKS1,HNRNPA2B1,SMC2,MSH2,HNRNPA1,HMGB1,POLA1,MCM6,DDX11,BRCA2,MCM3,MCM4,MCM8,MCM2,RAD51,SMC4,MCM7,MCM5,PRIM1,HMGB2,RAD51AP1,BLM,CDC45,MCM10
GO:MF	DNA replication origin binding	GO:0003688	7.47938e-14	13.1261	23	458	13	18134	POLA1,MCM6,DDX11,MCM3,MCM4,MCM8,MCM2,CDC6,MCM7,MCM5,CDC45,ORC1,MCM10
GO:MF	nucleotide binding	GO:0000166	1.34302e-13	12.8719	2164	458	115	18134	RABL6,EXOSC10,ILF2,CDK4,SMCHD1,STK24,IDH2,UGDH,SEPHS1,PAICS,SLFN11,DCK,GMPS,HPRT1,PRPS2,SLC19A1,DARS2,NRAS,TTF2,SMC3,YES1,SMC6,FANCM,MTHFD1,PARP1,SMC2,MYO19,MSH6,RUNX2,MSH2,SMC1A,UBE2S,MASTL,PFAS,TUBB4B,TUBA1B,PASK,POLA1,DDX39A,CHEK1,RMI1,FIGNL1,DTYMK,POLE,VRK1,LBR,MCM6,RFC2,DDX11,LIG1,RRM1,DNMT1,POLD1,RFC5,RFC4,CHTF18,ATAD2,DHFR,DNA2,CDK2,MCM3,MCM4,CDC7,KIF22,MCM8,KIF24,MCM2,RECQL4,XRCC3,UBE2T,G…
GO:MF	nucleoside phosphate binding	GO:1901265	1.34302e-13	12.8719	2165	458	115	18134	RABL6,EXOSC10,ILF2,CDK4,SMCHD1,STK24,IDH2,UGDH,SEPHS1,PAICS,SLFN11,DCK,GMPS,HPRT1,PRPS2,SLC19A1,DARS2,NRAS,TTF2,SMC3,YES1,SMC6,FANCM,MTHFD1,PARP1,SMC2,MYO19,MSH6,RUNX2,MSH2,SMC1A,UBE2S,MASTL,PFAS,TUBB4B,TUBA1B,PASK,POLA1,DDX39A,CHEK1,RMI1,FIGNL1,DTYMK,POLE,VRK1,LBR,MCM6,RFC2,DDX11,LIG1,RRM1,DNMT1,POLD1,RFC5,RFC4,CHTF18,ATAD2,DHFR,DNA2,CDK2,MCM3,MCM4,CDC7,KIF22,MCM8,KIF24,MCM2,RECQL4,XRCC3,UBE2T,G…
GO:MF	helicase activity	GO:0004386	2.12404e-13	12.6728	160	458	27	18134	SLFN11,TTF2,FANCM,DDX39A,MCM6,RFC2,DDX11,RFC5,RFC4,CHTF18,GINS4,DNA2,MCM3,MCM4,MCM8,MCM2,RECQL4,RFC3,RAD51,MCM7,MCM5,HELLS,GINS2,POLQ,BRIP1,BLM,ERCC6L
GO:MF	nucleic acid binding	GO:0003676	2.01061e-12	11.6967	4338	458	181	18134	EXOSC10,ILF2,TRA2B,POLE3,DAZAP1,SMARCB1,SMCHD1,SNRPD1,SYNJ2,EWSR1,ACTL6A,KHSRP,SRRT,HNRNPH1,UTP20,PBX1,TRIM28,SET,H2AFV,MAZ,DCPS,SLFN11,SF3B3,RBM12,SRSF1,NUDT21,HNRNPF,SNRPA,TWIST2,ACD,LSM2,TFDP1,SNRPB,TELO2,XRCC1,RBMX,NPM3,H3F3B,EXOSC2,HMGA1,DARS2,HNRNPM,NUCKS1,TTF2,SRSF7,HNRNPR,RPL22L1,PRDM8,KIAA1841,E2F7,EXOSC8,FOSL1,ILF3,HNRNPDL,FANCM,SFPQ,ALYREF,TOPBP1,HNRNPA2B1,SRSF2,POP1,PARP1,SMC2,MSH6,SS…
GO:MF	tubulin binding	GO:0015631	4.88495e-12	11.3111	345	458	37	18134	EML4,CCDC88A,ALMS1,CACYBP,NDE1,SMC3,SKA2,EZR,CENPJ,HAUS8,BRCA2,KIF22,KIF24,BRCA1,PSRC1,KIF18A,RACGAP1,KIF20B,GAS2L3,KIF14,KIF23,CENPE,KIF11,SPAG5,STMN1,KIF15,KIF4A,NUSAP1,PRC1,SKA1,KIF2C,FAM83D,KIF20A,BIRC5,KIFC1,PLK1,KIF18B
GO:MF	purine ribonucleoside triphosphate binding	GO:0035639	9.01949e-12	11.0448	1845	458	99	18134	RABL6,ILF2,CDK4,SMCHD1,STK24,SEPHS1,PAICS,SLFN11,DCK,GMPS,PRPS2,DARS2,NRAS,TTF2,SMC3,YES1,SMC6,FANCM,MTHFD1,SMC2,MYO19,MSH6,RUNX2,MSH2,SMC1A,UBE2S,MASTL,PFAS,TUBB4B,TUBA1B,PASK,DDX39A,CHEK1,FIGNL1,DTYMK,VRK1,MCM6,RFC2,DDX11,LIG1,RRM1,RFC5,RFC4,CHTF18,ATAD2,DNA2,CDK2,MCM3,MCM4,CDC7,KIF22,MCM8,KIF24,MCM2,RECQL4,XRCC3,UBE2T,TRIP13,AURKA,RAD51,CDC6,SMC4,MCM7,KIF18A,MCM5,HELLS,MELK,KIF20B,CIT,KIF14,AT…
GO:MF	microtubule binding	GO:0008017	1.49695e-11	10.8248	254	458	31	18134	EML4,CCDC88A,ALMS1,NDE1,SKA2,EZR,HAUS8,KIF22,KIF24,PSRC1,KIF18A,RACGAP1,KIF20B,GAS2L3,KIF14,KIF23,CENPE,KIF11,SPAG5,KIF15,KIF4A,NUSAP1,PRC1,SKA1,KIF2C,FAM83D,KIF20A,BIRC5,KIFC1,PLK1,KIF18B
GO:MF	purine nucleotide binding	GO:0017076	1.65099e-11	10.7823	1923	458	101	18134	RABL6,ILF2,CDK4,SMCHD1,STK24,SEPHS1,PAICS,SLFN11,DCK,GMPS,PRPS2,SLC19A1,DARS2,NRAS,TTF2,SMC3,YES1,SMC6,FANCM,MTHFD1,SMC2,MYO19,MSH6,RUNX2,MSH2,SMC1A,UBE2S,MASTL,PFAS,TUBB4B,TUBA1B,PASK,POLA1,DDX39A,CHEK1,FIGNL1,DTYMK,VRK1,MCM6,RFC2,DDX11,LIG1,RRM1,RFC5,RFC4,CHTF18,ATAD2,DNA2,CDK2,MCM3,MCM4,CDC7,KIF22,MCM8,KIF24,MCM2,RECQL4,XRCC3,UBE2T,TRIP13,AURKA,RAD51,CDC6,SMC4,MCM7,KIF18A,MCM5,HELLS,MELK,KIF20…
GO:MF	purine ribonucleotide binding	GO:0032555	2.58982e-11	10.5867	1910	458	100	18134	RABL6,ILF2,CDK4,SMCHD1,STK24,SEPHS1,PAICS,SLFN11,DCK,GMPS,PRPS2,SLC19A1,DARS2,NRAS,TTF2,SMC3,YES1,SMC6,FANCM,MTHFD1,SMC2,MYO19,MSH6,RUNX2,MSH2,SMC1A,UBE2S,MASTL,PFAS,TUBB4B,TUBA1B,PASK,DDX39A,CHEK1,FIGNL1,DTYMK,VRK1,MCM6,RFC2,DDX11,LIG1,RRM1,RFC5,RFC4,CHTF18,ATAD2,DNA2,CDK2,MCM3,MCM4,CDC7,KIF22,MCM8,KIF24,MCM2,RECQL4,XRCC3,UBE2T,TRIP13,AURKA,RAD51,CDC6,SMC4,MCM7,KIF18A,MCM5,HELLS,MELK,KIF20B,CIT,…
GO:MF	binding	GO:0005488	3.07521e-11	10.5121	15960	458	445	18134	RABL6,EXOSC10,ILF2,TRA2B,POLE3,DAZAP1,NUP50,EML4,SACS,NUP88,CDK4,SMARCB1,SMCHD1,STK24,NUP205,CNOT9,SNRPD1,SYNJ2,EFHD2,EWSR1,IDH2,PKIA,ACTL6A,KHSRP,SRRT,ODF2,CTDSPL2,HNRNPH1,SAE1,UTP20,PBX1,UGDH,TRIM28,SET,H2AFV,SEPHS1,MAZ,IPO9,FAM111A,G2E3,MDC1,PAICS,DCPS,OXCT1,AGPAT5,MCMBP,SLFN11,RNF26,CCDC88A,SF3B3,RBM12,SRSF1,NUDT21,HNRNPF,SNRPA,TWIST2,ALMS1,ACD,LSM2,TFDP1,DCK,MZT1,NUP62,SNRPB,CEP192,GMPS,CCHC…
GO:MF	ribonucleotide binding	GO:0032553	3.9514e-11	10.4032	1926	458	100	18134	RABL6,ILF2,CDK4,SMCHD1,STK24,SEPHS1,PAICS,SLFN11,DCK,GMPS,PRPS2,SLC19A1,DARS2,NRAS,TTF2,SMC3,YES1,SMC6,FANCM,MTHFD1,SMC2,MYO19,MSH6,RUNX2,MSH2,SMC1A,UBE2S,MASTL,PFAS,TUBB4B,TUBA1B,PASK,DDX39A,CHEK1,FIGNL1,DTYMK,VRK1,MCM6,RFC2,DDX11,LIG1,RRM1,RFC5,RFC4,CHTF18,ATAD2,DNA2,CDK2,MCM3,MCM4,CDC7,KIF22,MCM8,KIF24,MCM2,RECQL4,XRCC3,UBE2T,TRIP13,AURKA,RAD51,CDC6,SMC4,MCM7,KIF18A,MCM5,HELLS,MELK,KIF20B,CIT,…
GO:MF	histone binding	GO:0042393	4.69106e-11	10.3287	202	458	27	18134	SET,IPO9,NPM3,CBX5,MSH6,SSRP1,ANP32B,ANP32E,PTMA,CKS2,NCAPD3,VRK1,PHF19,CKS1B,NCAPD2,DEK,ATAD2,NASP,H2AFX,MCM2,SPIN4,NCAPG2,TONSL,UHRF1,CHAF1B,HJURP,ASF1B
GO:MF	single-stranded DNA helicase activity	GO:0017116	4.71962e-11	10.3261	17	458	10	18134	MCM6,RFC2,RFC5,RFC4,CHTF18,DNA2,RFC3,RAD51,MCM7,POLQ
GO:MF	DNA secondary structure binding	GO:0000217	3.71905e-10	9.42957	26	458	11	18134	FANCM,MSH6,MSH2,HMGB1,HMGB3,GEN1,RECQL4,XRCC3,HMGB2,BLM,CLSPN
GO:MF	nucleoside-triphosphatase activity	GO:0017111	5.49719e-10	9.25986	807	458	55	18134	SMCHD1,SLFN11,NRAS,TTF2,SMC3,FANCM,MYO19,MSH6,MSH2,TUBB4B,NUDT1,TUBA1B,DDX39A,FIGNL1,MCM6,RFC2,DDX11,RFC5,RFC4,CHTF18,ATAD2,GINS4,DNA2,MCM3,MCM4,KIF22,MCM8,KIF24,MCM2,RECQL4,RFC3,XRCC3,RAD51,MCM7,KIF18A,MCM5,HELLS,KIF20B,KIF14,ATAD5,GINS2,POLQ,KIF23,BRIP1,CENPE,KIF11,BLM,KIF15,KIF4A,KIF2C,KIF20A,TOP2A,KIFC1,ERCC6L,KIF18B
GO:MF	pyrophosphatase activity	GO:0016462	6.63453e-10	9.17819	860	458	57	18134	SMCHD1,DCPS,SLFN11,GMPS,NRAS,TTF2,SMC3,FANCM,MYO19,MSH6,MSH2,TUBB4B,NUDT1,TUBA1B,DDX39A,FIGNL1,MCM6,RFC2,DDX11,RFC5,RFC4,CHTF18,ATAD2,GINS4,DNA2,MCM3,MCM4,KIF22,MCM8,KIF24,MCM2,RECQL4,RFC3,XRCC3,RAD51,MCM7,KIF18A,MCM5,HELLS,KIF20B,KIF14,ATAD5,GINS2,POLQ,KIF23,BRIP1,CENPE,KIF11,BLM,KIF15,KIF4A,KIF2C,KIF20A,TOP2A,KIFC1,ERCC6L,KIF18B
GO:MF	hydrolase activity, acting on acid anhydrides, in phosphorus-containing anhydrides	GO:0016818	7.28159e-10	9.13777	864	458	57	18134	SMCHD1,DCPS,SLFN11,GMPS,NRAS,TTF2,SMC3,FANCM,MYO19,MSH6,MSH2,TUBB4B,NUDT1,TUBA1B,DDX39A,FIGNL1,MCM6,RFC2,DDX11,RFC5,RFC4,CHTF18,ATAD2,GINS4,DNA2,MCM3,MCM4,KIF22,MCM8,KIF24,MCM2,RECQL4,RFC3,XRCC3,RAD51,MCM7,KIF18A,MCM5,HELLS,KIF20B,KIF14,ATAD5,GINS2,POLQ,KIF23,BRIP1,CENPE,KIF11,BLM,KIF15,KIF4A,KIF2C,KIF20A,TOP2A,KIFC1,ERCC6L,KIF18B
GO:MF	hydrolase activity, acting on acid anhydrides	GO:0016817	7.28159e-10	9.13777	864	458	57	18134	SMCHD1,DCPS,SLFN11,GMPS,NRAS,TTF2,SMC3,FANCM,MYO19,MSH6,MSH2,TUBB4B,NUDT1,TUBA1B,DDX39A,FIGNL1,MCM6,RFC2,DDX11,RFC5,RFC4,CHTF18,ATAD2,GINS4,DNA2,MCM3,MCM4,KIF22,MCM8,KIF24,MCM2,RECQL4,RFC3,XRCC3,RAD51,MCM7,KIF18A,MCM5,HELLS,KIF20B,KIF14,ATAD5,GINS2,POLQ,KIF23,BRIP1,CENPE,KIF11,BLM,KIF15,KIF4A,KIF2C,KIF20A,TOP2A,KIFC1,ERCC6L,KIF18B
GO:MF	small molecule binding	GO:0036094	7.28159e-10	9.13777	2576	458	118	18134	RABL6,EXOSC10,ILF2,CDK4,SMCHD1,STK24,IDH2,UGDH,SEPHS1,PAICS,SLFN11,DCK,GMPS,HPRT1,PRPS2,SLC19A1,DARS2,NRAS,TTF2,SMC3,YES1,SMC6,FANCM,MTHFD1,PARP1,SMC2,MYO19,MSH6,RUNX2,MSH2,SMC1A,UBE2S,MASTL,PFAS,TUBB4B,TUBA1B,PASK,POLA1,DDX39A,CHEK1,RMI1,FIGNL1,DTYMK,POLE,COLEC12,VRK1,LBR,MCM6,RFC2,DDX11,LIG1,RRM1,DNMT1,SHMT1,POLD1,RFC5,RFC4,CHTF18,ATAD2,DHFR,DNA2,CDK2,MCM3,MCM4,CDC7,KIF22,MCM8,KIF24,MCM2,RECQL4…
GO:MF	3'-5' DNA helicase activity	GO:0043138	8.91109e-10	9.05007	16	458	9	18134	FANCM,MCM6,GINS4,MCM2,RECQL4,MCM7,MCM5,GINS2,BLM
GO:MF	damaged DNA binding	GO:0003684	1.63206e-09	8.78727	66	458	15	18134	XRCC1,MSH6,MSH2,HMGB1,DCLRE1B,PCNA,POLD1,FANCG,FEN1,H2AFX,RECQL4,BRCA1,POLQ,HMGB2,BLM
GO:MF	four-way junction DNA binding	GO:0000400	1.74859e-09	8.75731	17	458	9	18134	FANCM,MSH6,MSH2,HMGB1,HMGB3,GEN1,XRCC3,HMGB2,BLM
GO:MF	carbohydrate derivative binding	GO:0097367	3.09513e-09	8.50932	2270	458	106	18134	RABL6,ILF2,CDK4,SMCHD1,STK24,SEPHS1,PAICS,SLFN11,DCK,GMPS,PRPS2,SLC19A1,DARS2,NRAS,TTF2,SMC3,YES1,SMC6,FANCM,MTHFD1,SMC2,MYO19,MSH6,RUNX2,MSH2,SMC1A,UBE2S,MASTL,PFAS,HMGB1,TUBB4B,BGN,TUBA1B,PASK,POLA1,DDX39A,CHEK1,NID1,FIGNL1,DTYMK,VRK1,MCM6,RFC2,DDX11,LIG1,RRM1,RFC5,RFC4,CHTF18,ATAD2,DNA2,CDK2,MCM3,MCM4,CDC7,KIF22,MCM8,KIF24,MCM2,RECQL4,XRCC3,UBE2T,PCOLCE,TRIP13,AURKA,RAD51,CDC6,SMC4,MCM7,KIF18A…
GO:MF	enzyme binding	GO:0019899	1.49932e-08	7.8241	2242	458	103	18134	CNOT9,PKIA,SAE1,TRIM28,IPO9,CCDC88A,SRSF1,NUDT21,ACD,LSM2,CEP192,TELO2,XRCC1,PLEKHG2,CBX5,CACYBP,HMGA1,SPDL1,YES1,SMC6,CSE1L,SFPQ,RANBP1,SRSF2,PARP1,MSH6,ANP32B,FBL,CEP152,MSH2,MASTL,HMGB1,DIAPH3,SLF1,USP13,EZR,ECT2,SRSF3,CENPJ,TUBA1B,HNRNPD,POLA1,PCNA,CKS2,EMP2,CDC25B,VRK1,DBF4B,RFC2,CKS1B,POLD1,RFC5,RFC4,KPNA2,ARHGAP33,BRCA2,BORA,MCM8,NGEF,H2AFX,MCM2,E2F1,BRCA1,UBE2T,GMNN,FANCI,CCNF,AURKA,RAD51…
GO:MF	microtubule motor activity	GO:0003777	1.80619e-08	7.74324	78	458	15	18134	SMC3,KIF22,KIF24,KIF18A,KIF20B,KIF14,KIF23,CENPE,KIF11,KIF15,KIF4A,KIF2C,KIF20A,KIFC1,KIF18B
GO:MF	kinase binding	GO:0019900	1.10284e-06	5.95749	743	458	45	18134	CNOT9,PKIA,CCDC88A,TELO2,SRSF2,PARP1,CEP152,MSH2,EZR,CENPJ,POLA1,PCNA,CKS2,EMP2,CDC25B,VRK1,DBF4B,CKS1B,ARHGAP33,BORA,E2F1,CCNF,AURKA,CDC6,FBXO5,RACGAP1,KIF14,CDKN2C,TPX2,CCNB1,KIF11,BARD1,CDC25A,CCNB2,CCNE2,PRC1,CCNA2,FOXM1,FAM83D,KIF20A,CDC25C,TOP2A,SGO1,PLK1,AURKB
GO:MF	histone kinase activity	GO:0035173	1.91146e-06	5.71863	17	458	7	18134	CHEK1,VRK1,CDK2,AURKA,CCNB1,CDK1,AURKB
GO:MF	DNA polymerase binding	GO:0070182	2.98711e-06	5.52475	18	458	7	18134	ACD,HMGB1,PCNA,FANCI,RAD51,FANCD2,CDT1
GO:MF	double-stranded DNA binding	GO:0003690	4.13563e-06	5.38346	1022	458	54	18134	SMARCB1,ACTL6A,PBX1,MAZ,TWIST2,TFDP1,RBMX,H3F3B,HMGA1,NUCKS1,E2F7,FOSL1,HNRNPDL,SFPQ,PARP1,MSH6,RUNX2,MSH2,SUV39H2,TCF7,HMGB1,ARNTL2,HNRNPD,POLA1,HMGB3,PCNA,RFX8,SUV39H1,MCM6,DDX11,PSIP1,MYBL1,FEN1,MCM3,MCM4,MCM8,MCM2,E2F1,EZH2,AEBP1,RAD51,CDC6,MCM7,MCM5,UHRF1,HMGB2,RAD51AP1,CDC45,ORC1,FOXM1,KIF2C,LMNB1,MYBL2,MCM10
GO:MF	protein kinase binding	GO:0019901	4.80912e-06	5.31793	656	458	40	18134	PKIA,CCDC88A,TELO2,SRSF2,PARP1,CEP152,MSH2,EZR,CENPJ,POLA1,PCNA,CKS2,EMP2,CDC25B,VRK1,DBF4B,CKS1B,ARHGAP33,BORA,E2F1,CCNF,AURKA,FBXO5,RACGAP1,KIF14,CDKN2C,TPX2,CCNB1,KIF11,CDC25A,CCNB2,CCNE2,PRC1,CCNA2,FOXM1,FAM83D,KIF20A,CDC25C,TOP2A,PLK1
GO:MF	structural constituent of nuclear pore	GO:0017056	5.29176e-06	5.2764	28	458	8	18134	NUP188,NUP88,NUP205,NUP62,NUP155,NUP85,NUP107,NDC1
GO:MF	motor activity	GO:0003774	5.29176e-06	5.2764	135	458	16	18134	SMC3,MYO19,KIF22,KIF24,KIF18A,KIF20B,KIF14,KIF23,CENPE,KIF11,KIF15,KIF4A,KIF2C,KIF20A,KIFC1,KIF18B
GO:MF	DNA-directed DNA polymerase activity	GO:0003887	5.29176e-06	5.2764	28	458	8	18134	POLE3,POLD3,POLA2,POLA1,POLE,POLD1,POLE2,POLQ
GO:MF	anion binding	GO:0043168	5.3653e-06	5.27041	2847	458	113	18134	RABL6,ILF2,CDK4,SMCHD1,STK24,SEPHS1,PAICS,SLFN11,CCDC88A,DCK,NUP62,GMPS,PRPS2,SLC19A1,DARS2,NRAS,TTF2,SMC3,YES1,SMC6,FANCM,MTHFD1,SMC2,MYO19,MSH6,RUNX2,MSH2,SMC1A,UBE2S,MASTL,PFAS,HMGB1,TUBB4B,TUBA1B,PASK,CPNE2,DDX39A,CHEK1,FIGNL1,DTYMK,VRK1,LBR,MCM6,RFC2,DDX11,LIG1,RRM1,SHMT1,RFC5,RFC4,CHTF18,ATAD2,DHFR,ARHGAP33,DNA2,CDK2,MCM3,MCM4,CDC7,KIF22,MCM8,KIF24,MCM2,RECQL4,XRCC3,UBE2T,PCOLCE,TRIP13,AURK…
GO:MF	anaphase-promoting complex binding	GO:0010997	8.64587e-06	5.06319	8	458	5	18134	UBE2S,FBXO5,CLSPN,CDC20,PLK1
GO:MF	DNA clamp loader activity	GO:0003689	1.83018e-05	4.73751	9	458	5	18134	RFC2,RFC5,RFC4,CHTF18,RFC3
GO:MF	protein-DNA loading ATPase activity	GO:0033170	1.83018e-05	4.73751	9	458	5	18134	RFC2,RFC5,RFC4,CHTF18,RFC3
GO:MF	DNA polymerase activity	GO:0034061	2.44568e-05	4.6116	34	458	8	18134	POLE3,POLD3,POLA2,POLA1,POLE,POLD1,POLE2,POLQ
GO:MF	cyclin-dependent protein serine/threonine kinase regulator activity	GO:0016538	3.38519e-05	4.47042	47	458	9	18134	CDK4,CKS2,CKS1B,CCNF,CDKN2C,CCNB1,CCNB2,CCNE2,CCNA2
GO:MF	oxidized DNA binding	GO:0032356	3.38519e-05	4.47042	10	458	5	18134	XRCC1,MSH6,MSH2,RECQL4,BLM
GO:MF	deoxyribonuclease activity	GO:0004536	4.62737e-05	4.33467	62	458	10	18134	XRCC1,MGME1,DCLRE1B,GEN1,POLE,POLD1,FEN1,DNA2,XRCC3,EXO1
GO:MF	protein C-terminus binding	GO:0008022	9.85008e-05	4.00656	190	458	17	18134	SAE1,MDC1,TOPBP1,MSH2,SCLT1,EZR,PCNA,SDC1,FBLN1,BRCA2,GPSM2,RAD51,MAD2L1,CENPF,TOP2A,CDC20,MKI67
GO:MF	kinetochore binding	GO:0043515	0.000185955	3.73059	7	458	4	18134	SPDL1,CENPH,CENPE,TTK
GO:MF	exonuclease activity, active with either ribo- or deoxyribonucleic acids and producing 5'-phosphomonoesters	GO:0016796	0.000189586	3.72219	58	458	9	18134	EXOSC10,EXOSC2,MGME1,EXOSC9,DCLRE1B,POLE,POLD1,FEN1,EXO1
GO:MF	RNA binding	GO:0003723	0.000211847	3.67398	1922	458	78	18134	EXOSC10,ILF2,TRA2B,DAZAP1,SNRPD1,SYNJ2,EWSR1,KHSRP,SRRT,HNRNPH1,UTP20,TRIM28,MAZ,DCPS,SLFN11,RBM12,SRSF1,NUDT21,HNRNPF,SNRPA,LSM2,SNRPB,RBMX,NPM3,EXOSC2,DARS2,HNRNPM,NUCKS1,SRSF7,HNRNPR,RPL22L1,EXOSC8,ILF3,HNRNPDL,SFPQ,ALYREF,HNRNPA2B1,SRSF2,POP1,PARP1,SSRP1,HNRNPA3,FBL,HNRNPA1,SMC1A,EXOSC9,HMGB1,FUS,EZR,SRSF3,TUBB4B,NUDT1,TUBA1B,HNRNPD,HMGB3,DDX39A,HMGN2,LBR,DDX11,PSIP1,DNMT1,SHMT1,ZGRF1,DEK,KPN…
GO:MF	exodeoxyribonuclease activity, producing 5'-phosphomonoesters	GO:0016895	0.000291983	3.53464	24	458	6	18134	MGME1,DCLRE1B,POLE,POLD1,FEN1,EXO1
GO:MF	sequence-specific double-stranded DNA binding	GO:1990837	0.000291983	3.53464	930	458	45	18134	SMARCB1,ACTL6A,PBX1,MAZ,TWIST2,TFDP1,RBMX,H3F3B,HMGA1,E2F7,FOSL1,HNRNPDL,SFPQ,PARP1,RUNX2,MSH2,SUV39H2,TCF7,ARNTL2,HNRNPD,POLA1,RFX8,SUV39H1,MCM6,DDX11,MYBL1,MCM3,MCM4,MCM8,MCM2,E2F1,EZH2,AEBP1,CDC6,MCM7,MCM5,UHRF1,HMGB2,CDC45,ORC1,FOXM1,KIF2C,LMNB1,MYBL2,MCM10
GO:MF	exodeoxyribonuclease activity	GO:0004529	0.000291983	3.53464	24	458	6	18134	MGME1,DCLRE1B,POLE,POLD1,FEN1,EXO1
GO:MF	nuclease activity	GO:0004518	0.000291983	3.53464	208	458	17	18134	EXOSC10,DCPS,XRCC1,EXOSC2,MGME1,FANCM,POP1,EXOSC9,DCLRE1B,GEN1,POLE,POLD1,FEN1,DNA2,RNASEH2A,XRCC3,EXO1
GO:MF	5'-flap endonuclease activity	GO:0017108	0.000324613	3.48863	8	458	4	18134	GEN1,FEN1,DNA2,EXO1
GO:MF	mRNA 3'-UTR AU-rich region binding	GO:0035925	0.000463767	3.3337	26	458	6	18134	KHSRP,NUDT21,EXOSC8,ILF3,EXOSC9,HNRNPD
GO:MF	exonuclease activity	GO:0004527	0.000489243	3.31048	82	458	10	18134	EXOSC10,DCPS,EXOSC2,MGME1,EXOSC9,DCLRE1B,POLE,POLD1,FEN1,EXO1
GO:MF	sequence-specific DNA binding	GO:0043565	0.000494417	3.30591	1221	458	54	18134	SMARCB1,ACTL6A,PBX1,TRIM28,MAZ,TWIST2,ACD,TFDP1,TELO2,RBMX,H3F3B,HMGA1,E2F7,FOSL1,HNRNPDL,SFPQ,HNRNPA2B1,PARP1,RUNX2,MSH2,HNRNPA1,SUV39H2,TCF7,ARNTL2,HNRNPD,POLA1,TEAD4,RFX8,SUV39H1,MCM6,DDX11,MYBL1,DNMT1,MCM3,MCM4,MCM8,NSD2,MCM2,E2F1,EZH2,AEBP1,CDC6,MCM7,MCM5,UHRF1,HMGB2,BLM,CDC45,ORC1,FOXM1,KIF2C,LMNB1,MYBL2,MCM10
GO:MF	oxidized purine DNA binding	GO:0032357	0.000531141	3.27479	9	458	4	18134	MSH6,MSH2,RECQL4,BLM
GO:MF	flap endonuclease activity	GO:0048256	0.000531141	3.27479	9	458	4	18134	GEN1,FEN1,DNA2,EXO1
GO:MF	AU-rich element binding	GO:0017091	0.000541948	3.26604	27	458	6	18134	KHSRP,NUDT21,EXOSC8,ILF3,EXOSC9,HNRNPD
GO:MF	cytoskeletal protein binding	GO:0008092	0.000563781	3.24889	990	458	46	18134	EML4,CCDC88A,ALMS1,NUP62,CACYBP,NDE1,SMC3,MYO19,SKA2,DIAPH3,FUS,EZR,CENPJ,CNTRL,SLC8A1,SYNE2,HAUS8,BRCA2,KIF22,KIF24,BRCA1,PSRC1,KIF18A,RACGAP1,KIF20B,GAS2L3,KIF14,KIF23,CENPE,KIF11,SPAG5,STMN1,KIF15,KIF4A,NUSAP1,PRC1,SKA1,KIF2C,FAM83D,KIF20A,BIRC5,IQGAP3,ANLN,KIFC1,PLK1,KIF18B
GO:MF	transferase activity, transferring phosphorus-containing groups	GO:0016772	0.000758741	3.11991	1003	458	46	18134	POLE3,CDK4,STK24,PKIA,TRIM28,SEPHS1,DCK,PRPS2,YES1,POLD3,MASTL,POLA2,PASK,POLA1,CHEK1,DTYMK,POLE,VRK1,CKS1B,POLD1,CDK2,CDC7,CCNF,AURKA,NRGN,POLE2,PRIM1,MELK,CIT,POLQ,CDKN2C,TTK,CCNB1,BUB1,CCNB2,PLK4,CCNE2,CDK1,BUB1B,CCNA2,TK1,PBK,PKMYT1,PLK1,NEK2,AURKB
GO:MF	ATP-dependent microtubule motor activity, plus-end-directed	GO:0008574	0.000957055	3.01906	19	458	5	18134	KIF18A,KIF20B,KIF14,KIF11,KIF18B
GO:MF	mismatch repair complex binding	GO:0032404	0.00124587	2.90453	11	458	4	18134	MSH6,MSH2,PCNA,MCM8
GO:MF	mRNA 3'-UTR binding	GO:0003730	0.0014994	2.82408	95	458	10	18134	DAZAP1,KHSRP,NUDT21,HNRNPR,EXOSC8,ILF3,HNRNPA2B1,EXOSC9,FUS,HNRNPD
GO:MF	protein-containing complex binding	GO:0044877	0.0014994	2.82408	1249	458	53	18134	SACS,CDK4,SMARCB1,SNRPD1,ACTL6A,CCDC88A,SF3B3,SNRPA,ACD,NUP62,SNRPB,TELO2,H3F3B,CBX5,NRAS,GNB4,SMC3,HGF,MYO19,MSH6,SSRP1,FBL,MSH2,ITGA6,SMC1A,UBE2S,HMGB1,SLF1,USP13,EZR,DCLRE1B,PCNA,NID1,FBLN1,EMP2,COLEC12,VRK1,HMGN2,SYNE2,CXCL12,MCM8,EZH2,PCOLCE,AEBP1,GPSM2,FBXO5,UHRF1,CDCA5,CLSPN,CENPF,NUF2,CDC20,PLK1
GO:MF	supercoiled DNA binding	GO:0097100	0.00158264	2.80062	5	458	3	18134	HMGB1,PSIP1,HMGB2
GO:MF	U1 snRNP binding	GO:1990446	0.00158264	2.80062	5	458	3	18134	SNRPD1,SNRPA,SNRPB
GO:MF	telomeric DNA binding	GO:0042162	0.00260702	2.58386	36	458	6	18134	ACD,TELO2,HNRNPA2B1,HNRNPA1,HNRNPD,BLM
GO:MF	DNA insertion or deletion binding	GO:0032135	0.002884	2.54	6	458	3	18134	MSH6,MSH2,PCNA
GO:MF	four-way junction helicase activity	GO:0009378	0.002884	2.54	6	458	3	18134	FANCM,RECQL4,BLM
GO:MF	histone serine kinase activity	GO:0035174	0.002884	2.54	6	458	3	18134	VRK1,AURKA,AURKB
GO:MF	MutLalpha complex binding	GO:0032405	0.002884	2.54	6	458	3	18134	MSH6,MSH2,PCNA
GO:MF	chromo shadow domain binding	GO:0070087	0.002884	2.54	6	458	3	18134	TRIM28,LBR,CHAF1A
GO:MF	ATP-dependent microtubule motor activity	GO:1990939	0.0032909	2.48269	38	458	6	18134	KIF18A,KIF20B,KIF14,KIF11,KIFC1,KIF18B
GO:MF	protein serine/threonine kinase activator activity	GO:0043539	0.00431117	2.3654	40	458	6	18134	CKS2,DBF4B,CKS1B,INCENP,DBF4,CCNB1
GO:MF	hydrolase activity	GO:0016787	0.00431117	2.3654	2541	458	90	18134	EXOSC10,SMCHD1,SYNJ2,CTDSPL2,DCPS,SLFN11,NUDT21,TEX30,GMPS,XRCC1,EXOSC2,MGME1,NRAS,TTF2,SMC3,HGF,FANCM,MTHFD1,POP1,MYO19,MSH6,MMP16,MSH2,EXOSC9,ANPEP,USP13,TUBB4B,DCLRE1B,NUDT1,TUBA1B,GGH,DDX39A,PCNA,GEN1,FIGNL1,POLE,CDC25B,MCM6,USP1,RFC2,DDX11,SHMT1,POLD1,RFC5,RFC4,CHTF18,ATAD2,GINS4,FEN1,DNA2,MCM3,MCM4,KIF22,MCM8,KIF24,MCM2,RNASEH2A,RECQL4,RFC3,XRCC3,AEBP1,RAD51,MCM7,KIF18A,ESPL1,MCM5,HELLS,KIF…
GO:MF	snRNP binding	GO:0070990	0.00472726	2.32539	7	458	3	18134	SNRPD1,SNRPA,SNRPB
GO:MF	kinase activity	GO:0016301	0.00477454	2.32107	824	458	37	18134	CDK4,STK24,PKIA,TRIM28,SEPHS1,DCK,PRPS2,YES1,MASTL,PASK,CHEK1,DTYMK,VRK1,CKS1B,CDK2,CDC7,CCNF,AURKA,NRGN,MELK,CIT,CDKN2C,TTK,CCNB1,BUB1,CCNB2,PLK4,CCNE2,CDK1,BUB1B,CCNA2,TK1,PBK,PKMYT1,PLK1,NEK2,AURKB
GO:MF	endodeoxyribonuclease activity	GO:0004520	0.00542394	2.26569	42	458	6	18134	XRCC1,GEN1,FEN1,DNA2,XRCC3,EXO1
GO:MF	single thymine insertion binding	GO:0032143	0.00560286	2.25159	2	458	2	18134	MSH6,MSH2
GO:MF	4 iron, 4 sulfur cluster binding	GO:0051539	0.00603678	2.21919	43	458	6	18134	POLA1,POLE,DDX11,POLD1,DNA2,BRIP1
GO:MF	endodeoxyribonuclease activity, producing 5'-phosphomonoesters	GO:0016888	0.00633826	2.19803	17	458	4	18134	GEN1,FEN1,DNA2,EXO1
GO:MF	protein kinase regulator activity	GO:0019887	0.00637917	2.19524	182	458	13	18134	CDK4,PKIA,CKS2,DBF4B,CKS1B,INCENP,DBF4,CCNF,CDKN2C,CCNB1,CCNB2,CCNE2,CCNA2
GO:MF	endonuclease activity, active with either ribo- or deoxyribonucleic acids and producing 5'-phosphomonoesters	GO:0016893	0.00662692	2.17869	44	458	6	18134	POP1,GEN1,FEN1,DNA2,RNASEH2A,EXO1
GO:MF	RNA-DNA hybrid ribonuclease activity	GO:0004523	0.00673333	2.17177	8	458	3	18134	FEN1,RNASEH2A,EXO1
GO:MF	bubble DNA binding	GO:0000405	0.00673333	2.17177	8	458	3	18134	HMGB1,RECQL4,BLM
GO:MF	catalytic activity	GO:0003824	0.00779874	2.10798	5837	458	179	18134	EXOSC10,ILF2,POLE3,CDK4,SMCHD1,STK24,SYNJ2,IDH2,PKIA,CTDSPL2,SAE1,UGDH,TRIM28,SEPHS1,G2E3,PAICS,DCPS,OXCT1,AGPAT5,SLFN11,RNF26,NUDT21,DCK,TEX30,GMPS,HPRT1,XRCC1,PRPS2,GPD2,FH,EXOSC2,HMGA1,MGME1,DARS2,NRAS,TTF2,SMC3,PRDM8,YES1,LRR1,HGF,FANCM,MTHFD1,HYI,POP1,PARP1,KDELC2,MYO19,MSH6,MMP16,FBL,MSH2,POLD3,UBR7,EXOSC9,DOT1L,UBE2S,SUV39H2,MASTL,PFAS,RFWD3,ANPEP,HMGB1,USP13,TUBB4B,POLA2,DCLRE1B,NUDT1,TUB…
GO:MF	cyclin-dependent protein serine/threonine kinase activator activity	GO:0061575	0.00971087	2.01274	9	458	3	18134	CKS2,CKS1B,CCNB1
GO:MF	protein domain specific binding	GO:0019904	0.0100866	1.99625	713	458	32	18134	TRA2B,CNOT9,SYNJ2,TRIM28,MDC1,CCDC88A,TFDP1,NUP62,SSX2IP,RBMX,CACYBP,HNRNPM,NDE1,SRSF7,RUNX2,HNRNPA1,EZR,CENPJ,CHEK1,LBR,RRM1,CDK2,CHAF1A,GPSM2,PTTG1,KIF20B,CIT,KIF14,HMGB2,SHCBP1,CCNA2,CDC25C
GO:MF	DNA binding, bending	GO:0008301	0.011189	1.95121	20	458	4	18134	HMGB1,HMGB3,HMGB2,TOP2A
GO:MF	single-stranded RNA binding	GO:0003727	0.0114898	1.93969	86	458	8	18134	EXOSC10,DAZAP1,HNRNPH1,HNRNPF,ILF3,HNRNPDL,HNRNPA1,DDX11
GO:MF	nucleosome binding	GO:0031491	0.0114898	1.93969	67	458	7	18134	SMARCB1,ACTL6A,H3F3B,SSRP1,VRK1,HMGN2,UHRF1
GO:MF	methylated histone binding	GO:0035064	0.0122709	1.91112	68	458	7	18134	CBX5,MSH6,NCAPD3,PHF19,SPIN4,NCAPG2,UHRF1
GO:MF	methylation-dependent protein binding	GO:0140034	0.0122709	1.91112	68	458	7	18134	CBX5,MSH6,NCAPD3,PHF19,SPIN4,NCAPG2,UHRF1
GO:MF	identical protein binding	GO:0042802	0.01255	1.90136	1786	458	65	18134	TRA2B,SMCHD1,CNOT9,EWSR1,SEPHS1,MDC1,PAICS,OXCT1,CCDC88A,NUDT21,SNRPA,DCK,HPRT1,RBMX,PRPS2,CBX5,CACYBP,DARS2,NDE1,ARL6IP1,E2F7,EXOSC8,HGF,SFPQ,TOPBP1,PARP1,MSH2,FUS,EZR,ECT2,CENPJ,DCLRE1B,DDX39A,PCNA,SDC1,GEN1,FBLN1,MCM6,RRM1,SHMT1,BRCA2,CHAF1A,KIF24,STIL,BRCA1,GPSM2,TRIP13,RAD51,MAD2L1,KIF20B,UHRF1,TYMS,BARD1,BLM,RRM2,PLK4,HJURP,CEP55,CENPF,NDC80,TOP2A,BIRC5,TK1,PLK1,MCM10
GO:MF	single-stranded DNA exodeoxyribonuclease activity	GO:0008297	0.0125957	1.89978	10	458	3	18134	MGME1,POLE,EXO1
GO:MF	guanine/thymine mispair binding	GO:0032137	0.0131924	1.87968	3	458	2	18134	MSH6,MSH2
GO:MF	ribonucleoside-diphosphate reductase activity, thioredoxin disulfide as acceptor	GO:0004748	0.0131924	1.87968	3	458	2	18134	RRM1,RRM2
GO:MF	single-stranded 3'-5' DNA helicase activity	GO:1990518	0.0131924	1.87968	3	458	2	18134	MCM6,MCM7
GO:MF	oxidoreductase activity, acting on CH or CH2 groups, disulfide as acceptor	GO:0016728	0.0131924	1.87968	3	458	2	18134	RRM1,RRM2
GO:MF	ribonucleoside-diphosphate reductase activity	GO:0061731	0.0131924	1.87968	3	458	2	18134	RRM1,RRM2
GO:MF	single guanine insertion binding	GO:0032142	0.0131924	1.87968	3	458	2	18134	MSH6,MSH2
GO:MF	dinucleotide insertion or deletion binding	GO:0032139	0.0131924	1.87968	3	458	2	18134	MSH2,PCNA
GO:MF	protein kinase activity	GO:0004672	0.0141475	1.84932	615	458	28	18134	CDK4,STK24,TRIM28,YES1,MASTL,PASK,CHEK1,VRK1,CDK2,CDC7,CCNF,AURKA,MELK,CIT,TTK,CCNB1,BUB1,CCNB2,PLK4,CCNE2,CDK1,BUB1B,CCNA2,PBK,PKMYT1,PLK1,NEK2,AURKB
GO:MF	folic acid binding	GO:0005542	0.0156773	1.80473	11	458	3	18134	SLC19A1,DHFR,TYMS
GO:MF	histone methyltransferase activity	GO:0042054	0.0159283	1.79783	54	458	6	18134	FBL,DOT1L,SUV39H2,SUV39H1,NSD2,EZH2
GO:MF	histone deacetylase binding	GO:0042826	0.0184483	1.73404	116	458	9	18134	NUDT21,CBX5,SFPQ,PARP1,HNRNPD,KPNA2,GMNN,TOP2A,CDC20
GO:MF	kinase regulator activity	GO:0019207	0.0198079	1.70316	212	458	13	18134	CDK4,PKIA,CKS2,DBF4B,CKS1B,INCENP,DBF4,CCNF,CDKN2C,CCNB1,CCNB2,CCNE2,CCNA2
GO:MF	sequence-specific mRNA binding	GO:1990825	0.0198298	1.70268	12	458	3	18134	SRSF3,DHFR,TYMS
GO:MF	single base insertion or deletion binding	GO:0032138	0.0238512	1.62249	4	458	2	18134	MSH6,MSH2
GO:MF	D-loop DNA binding	GO:0062037	0.0238512	1.62249	4	458	2	18134	RECQL4,BLM
GO:MF	telomeric D-loop binding	GO:0061821	0.0238512	1.62249	4	458	2	18134	RECQL4,BLM
GO:MF	double-stranded DNA exodeoxyribonuclease activity	GO:0008309	0.0238512	1.62249	4	458	2	18134	FEN1,EXO1
GO:MF	histone-lysine N-methyltransferase activity	GO:0018024	0.0281408	1.55066	43	458	5	18134	DOT1L,SUV39H2,SUV39H1,NSD2,EZH2
GO:MF	protein serine/threonine kinase activity	GO:0004674	0.0333386	1.47705	449	458	21	18134	CDK4,STK24,MASTL,PASK,CHEK1,VRK1,CDK2,CDC7,AURKA,MELK,CIT,TTK,BUB1,PLK4,CDK1,BUB1B,PBK,PKMYT1,PLK1,NEK2,AURKB
GO:MF	iron-sulfur cluster binding	GO:0051536	0.0361712	1.44164	65	458	6	18134	POLA1,POLE,DDX11,POLD1,DNA2,BRIP1
GO:MF	deoxynucleoside kinase activity	GO:0019136	0.0361712	1.44164	5	458	2	18134	DCK,TK1
GO:MF	metal cluster binding	GO:0051540	0.0361712	1.44164	65	458	6	18134	POLA1,POLE,DDX11,POLD1,DNA2,BRIP1
GO:MF	translation repressor activity, mRNA regulatory element binding	GO:0000900	0.0361712	1.44164	15	458	3	18134	SHMT1,DHFR,TYMS
GO:MF	mismatched DNA binding	GO:0030983	0.0361712	1.44164	15	458	3	18134	MSH6,MSH2,PCNA
GO:MF	DNA topoisomerase binding	GO:0044547	0.0361712	1.44164	5	458	2	18134	SRSF1,NCAPH
GO:MF	mediator complex binding	GO:0036033	0.0361712	1.44164	5	458	2	18134	SMC3,SMC1A
GO:MF	nucleosomal histone binding	GO:0031493	0.0361712	1.44164	5	458	2	18134	VRK1,UHRF1
GO:MF	GDP-dissociation inhibitor activity	GO:0005092	0.0416261	1.38063	16	458	3	18134	CCDC88A,RANBP1,GPSM2
GO:MF	ribonuclease activity	GO:0004540	0.0420588	1.37614	111	458	8	18134	EXOSC10,DCPS,EXOSC2,POP1,EXOSC9,FEN1,RNASEH2A,EXO1
GO:MF	endoribonuclease activity, producing 5'-phosphomonoesters	GO:0016891	0.0430516	1.36601	31	458	4	18134	POP1,FEN1,RNASEH2A,EXO1
GO:MF	nucleotidyltransferase activity	GO:0016779	0.0446765	1.34992	136	458	9	18134	POLE3,POLD3,POLA2,POLA1,POLE,POLD1,POLE2,PRIM1,POLQ
GO:BP	cell cycle	GO:0007049	1.50949e-117	116.821	1902	461	248	17916	POLE3,EML4,NUP88,CDK4,SMARCB1,STK24,CNOT9,PKIA,ODF2,PBX1,MDC1,MCMBP,SLFN11,ALMS1,TFDP1,MZT1,NUP62,CEP192,SSX2IP,CBX5,RAD21,NDE1,SPDL1,SMC3,E2F7,FOSL1,HGF,FANCM,SFPQ,DONSON,RANBP1,TOPBP1,SRSF2,SMC2,MYO19,MSH6,HAUS1,CEP152,NDC1,MSH2,SKA2,POLD3,ZWILCH,SMC1A,DOT1L,UBE2S,SUV39H2,HAUS5,MASTL,RFWD3,NCAPH2,SLF1,EZR,ECT2,TUBB4B,RHNO1,CENPJ,POLA2,DCLRE1B,MIS18A,CEP78,TUBA1B,POLA1,PCNA,CHEK1,CKS2,RMI1,NCAPD…
GO:BP	mitotic cell cycle	GO:0000278	3.16195e-110	109.5	1083	461	192	17916	POLE3,EML4,NUP88,CDK4,STK24,CNOT9,PKIA,ODF2,PBX1,MDC1,SLFN11,ALMS1,TFDP1,MZT1,NUP62,CEP192,RAD21,NDE1,SPDL1,SMC3,E2F7,HGF,DONSON,RANBP1,TOPBP1,SRSF2,SMC2,HAUS1,CEP152,MSH2,SKA2,ZWILCH,SMC1A,UBE2S,HAUS5,MASTL,RFWD3,NCAPH2,SLF1,ECT2,TUBB4B,CENPJ,POLA2,DCLRE1B,CEP78,TUBA1B,POLA1,PCNA,CHEK1,CKS2,NCAPD3,WDHD1,CNTRL,GEN1,DSN1,POLE,CDC25B,VRK1,DBF4B,MCM6,LIG1,CKS1B,MYBL1,HAUS8,KNSTRN,RRM1,NCAPD2,INCENP,…
GO:BP	cell cycle process	GO:0022402	1.52963e-107	106.815	1403	461	210	17916	POLE3,CDK4,CNOT9,PKIA,ODF2,PBX1,MDC1,MCMBP,SLFN11,ALMS1,TFDP1,MZT1,NUP62,CEP192,SSX2IP,CBX5,RAD21,NDE1,SPDL1,SMC3,E2F7,FANCM,SFPQ,DONSON,RANBP1,TOPBP1,SMC2,MYO19,MSH6,HAUS1,CEP152,NDC1,MSH2,POLD3,ZWILCH,SMC1A,UBE2S,HAUS5,MASTL,RFWD3,NCAPH2,SLF1,EZR,ECT2,TUBB4B,RHNO1,CENPJ,POLA2,DCLRE1B,CEP78,POLA1,PCNA,CHEK1,CKS2,RMI1,NCAPD3,CNTRL,GEN1,FIGNL1,DSN1,POLE,CENPQ,CDC25B,VRK1,DBF4B,MCM6,RFC2,DDX11,LIG1…
GO:BP	mitotic cell cycle process	GO:1903047	6.73545e-107	106.172	892	461	175	17916	POLE3,CDK4,CNOT9,PKIA,ODF2,PBX1,MDC1,SLFN11,ALMS1,TFDP1,MZT1,NUP62,CEP192,RAD21,NDE1,SPDL1,SMC3,E2F7,DONSON,RANBP1,TOPBP1,SMC2,HAUS1,CEP152,MSH2,ZWILCH,SMC1A,UBE2S,HAUS5,MASTL,RFWD3,NCAPH2,SLF1,ECT2,TUBB4B,CENPJ,POLA2,DCLRE1B,CEP78,POLA1,PCNA,CHEK1,CKS2,NCAPD3,CNTRL,GEN1,DSN1,POLE,CDC25B,VRK1,DBF4B,MCM6,LIG1,HAUS8,KNSTRN,NCAPD2,INCENP,DHFR,MTBP,POC1A,DNA2,CDK2,BRCA2,MCM3,BORA,NASP,MCM4,CDC7,KIF22…
GO:BP	chromosome organization	GO:0051276	8.36293e-81	80.0776	1247	461	174	17916	EXOSC10,POLE3,SMARCB1,SMCHD1,ACTL6A,TRIM28,SET,H2AFV,MCMBP,ACD,NUP62,TELO2,XRCC1,NPM3,H3F3B,NUP155,RAD21,HMGA1,NUCKS1,SPDL1,SMC3,SMC6,NUP107,FANCM,SFPQ,HNRNPA2B1,PARP1,SMC2,SSRP1,ANP32B,FBL,NDC1,MSH2,POLD3,HNRNPA1,SMC1A,DOT1L,ANP32E,SUV39H2,RFWD3,HMGB1,NCAPH2,PTMA,SLF1,POLA2,DCLRE1B,HIRIP3,MIS18A,CENPP,CENPN,HNRNPD,POLA1,HMGB3,PCNA,CHEK1,NCAPD3,GEN1,DSN1,SUV39H1,POLE,CENPQ,CENPO,VRK1,MIS18BP1,PHF…
GO:BP	DNA replication	GO:0006260	2.47457e-70	69.6065	279	461	89	17916	POLE3,SET,FAM111A,MCMBP,SLFN11,CCDC88A,CACYBP,HMGA1,MGME1,NUCKS1,SMC3,E2F7,FANCM,DONSON,TOPBP1,PTMS,SSRP1,POLD3,RFWD3,RHNO1,POLA2,POLA1,PCNA,CHEK1,RMI1,WDHD1,GEN1,GINS3,POLE,MMS22L,DBF4B,MCM6,RFC2,DDX11,LIG1,RRM1,POLD1,RFC5,RFC4,CHTF18,GINS4,FEN1,DNA2,CDK2,BRCA2,MCM3,NASP,MCM4,CDC7,ORC6,CHAF1A,MCM8,MCM2,TICRR,RNASEH2A,RECQL4,TIMELESS,RFC3,DBF4,BRCA1,GMNN,TONSL,RAD51,CDC6,MCM7,FBXO5,MCM5,POLE2,PRI…
GO:BP	cell division	GO:0051301	8.32492e-70	69.0796	613	461	120	17916	CDK4,MCMBP,NUP62,RAD21,NDE1,SPDL1,SMC3,E2F7,SMC2,MYO19,HAUS1,SKA2,ZWILCH,SMC1A,UBE2S,HAUS5,MASTL,ECT2,CENPJ,MIS18A,TUBA1B,CKS2,NCAPD3,CNTRL,DSN1,CDC25B,VRK1,MIS18BP1,LIG1,CKS1B,CDCA4,HAUS8,KNSTRN,NCAPD2,INCENP,LRRCC1,CDK2,BRCA2,BORA,CDC7,ORC6,KNTC1,CKAP2,TIMELESS,RBL1,SGO2,CENPW,NCAPG2,CCNF,GPSM2,AURKA,CDC6,SMC4,PSRC1,ESPL1,FBXO5,RACGAP1,MCM5,HELLS,MAD2L1,PTTG1,KIF20B,CIT,ZWINT,CDCA2,CDCA5,KIF14,…
GO:BP	DNA metabolic process	GO:0006259	5.55029e-66	65.2557	950	461	140	17916	EXOSC10,POLE3,SMARCB1,SMCHD1,ACTL6A,TRIM28,MDC1,SLFN11,ACD,TFDP1,TELO2,XRCC1,FH,RAD21,HMGA1,MGME1,NUCKS1,SMC3,SMC6,FANCC,HGF,FANCM,SFPQ,DONSON,TOPBP1,HNRNPA2B1,PARP1,MSH6,SSRP1,MSH2,POLD3,HNRNPA1,SMC1A,DOT1L,RFWD3,TCF7,HMGB1,FUS,FANCE,SLF1,RHNO1,POLA2,DCLRE1B,NUDT1,MIS18A,HNRNPD,POLA1,HMGB3,PCNA,CHEK1,RMI1,WDHD1,GEN1,FIGNL1,LIN9,GINS3,POLE,PARPBP,MMS22L,MCM6,USP1,RFC2,DDX11,LIG1,DNMT1,POLD1,RFC5,…
GO:BP	chromosome segregation	GO:0007059	8.34271e-65	64.0787	328	461	90	17916	MCMBP,NUP62,RAD21,NDE1,SPDL1,SMC3,SMC6,FANCM,SFPQ,SMC2,NDC1,SKA2,SMC1A,NCAPH2,SLF1,ECT2,MIS18A,CENPN,RMI1,NCAPD3,GEN1,DSN1,CENPQ,DDX11,KNSTRN,NCAPD2,INCENP,FEN1,KIF22,XRCC3,BRCA1,SGO2,CENPW,CENPK,TRIP13,CENPH,CDC6,SMC4,PSRC1,KIF18A,ESPL1,FBXO5,RACGAP1,MAD2L1,PTTG1,FANCD2,ZWINT,CDCA2,CDCA5,KIF14,KIF23,BRIP1,CENPE,TTK,CCNB1,TACC3,SPAG5,CDT1,BUB1,KIF4A,DLGAP5,HJURP,KNL1,ESCO2,CCNE2,NUSAP1,BUB1B,PRC1…
GO:BP	mitotic cell cycle phase transition	GO:0044772	1.04874e-61	60.9793	597	461	111	17916	POLE3,CDK4,CNOT9,PKIA,ODF2,PBX1,SLFN11,ALMS1,TFDP1,CEP192,RAD21,NDE1,SPDL1,E2F7,DONSON,TOPBP1,HAUS1,CEP152,UBE2S,HAUS5,MASTL,RFWD3,TUBB4B,CENPJ,POLA2,CEP78,POLA1,PCNA,CHEK1,CKS2,CNTRL,GEN1,POLE,CDC25B,DBF4B,MCM6,HAUS8,DHFR,MTBP,CDK2,MCM3,BORA,NASP,MCM4,CDC7,ORC6,KNTC1,MCM8,MCM2,TICRR,XRCC3,E2F1,DBF4,BRCA1,EZH2,RBL1,GMNN,CCNF,TRIP13,AURKA,CDC6,MCM7,ESPL1,FBXO5,MCM5,MAD2L1,POLE2,PRIM1,MELK,TYMS,CDC…
GO:BP	nuclear division	GO:0000280	1.08844e-60	59.9632	416	461	95	17916	MZT1,NUP62,CEP192,RAD21,NDE1,SPDL1,SMC3,FANCM,RANBP1,SMC2,NDC1,SMC1A,UBE2S,MASTL,NCAPH2,SLF1,CHEK1,CKS2,RMI1,NCAPD3,GEN1,FIGNL1,DSN1,CDC25B,MYBL1,KNSTRN,NCAPD2,INCENP,MTBP,BRCA2,BORA,KIF22,KNTC1,PSMC3IP,XRCC3,SGO2,CENPK,TRIP13,AURKA,RAD51,CDC6,SMC4,PSRC1,KIF18A,ESPL1,FBXO5,RACGAP1,MAD2L1,FANCA,PTTG1,FANCD2,KIF20B,ZWINT,CDCA5,KIF14,KIF23,BRIP1,CENPE,TTK,TPX2,CCNB1,KIF11,TACC3,SPAG5,CDT1,BUB1,ASPM,…
GO:BP	cell cycle phase transition	GO:0044770	2.39378e-60	59.6209	642	461	113	17916	POLE3,CDK4,CNOT9,PKIA,ODF2,PBX1,SLFN11,ALMS1,TFDP1,CEP192,RAD21,NDE1,SPDL1,E2F7,DONSON,TOPBP1,HAUS1,CEP152,UBE2S,HAUS5,MASTL,RFWD3,TUBB4B,CENPJ,POLA2,CEP78,POLA1,PCNA,CHEK1,CKS2,CNTRL,GEN1,POLE,CDC25B,DBF4B,MCM6,HAUS8,DHFR,MTBP,CDK2,MCM3,BORA,NASP,MCM4,CDC7,ORC6,KNTC1,MCM8,MCM2,TICRR,TIMELESS,XRCC3,E2F1,DBF4,BRCA1,EZH2,RBL1,GMNN,CCNF,TRIP13,AURKA,CDC6,MCM7,ESPL1,FBXO5,MCM5,MAD2L1,POLE2,PRIM1,MELK…
GO:BP	DNA-dependent DNA replication	GO:0006261	4.48731e-58	57.348	156	461	64	17916	POLE3,MCMBP,SLFN11,HMGA1,MGME1,NUCKS1,E2F7,FANCM,DONSON,TOPBP1,POLD3,RFWD3,POLA2,POLA1,PCNA,WDHD1,GEN1,GINS3,POLE,MMS22L,DBF4B,MCM6,RFC2,DDX11,LIG1,POLD1,RFC5,RFC4,CHTF18,GINS4,FEN1,DNA2,CDK2,BRCA2,MCM3,MCM4,CDC7,ORC6,MCM8,MCM2,TICRR,RECQL4,TIMELESS,RFC3,DBF4,GMNN,TONSL,RAD51,CDC6,MCM7,FBXO5,MCM5,POLE2,PRIM1,ATAD5,GINS2,GINS1,POLQ,BLM,CDT1,CDC45,ORC1,CCNE2,MCM10
GO:BP	cellular response to DNA damage stimulus	GO:0006974	1.64188e-57	56.7847	876	461	126	17916	POLE3,SMARCB1,SMCHD1,CNOT9,ACTL6A,TRIM28,MDC1,SLFN11,ACD,TFDP1,XRCC1,CBX5,FH,RAD21,HMGA1,MGME1,NUCKS1,SMC3,SMC6,E2F7,FANCC,FANCM,SFPQ,DONSON,TOPBP1,PARP1,MSH6,SSRP1,MSH2,POLD3,SMC1A,BCL2L12,DOT1L,MASTL,RFWD3,HMGB1,FUS,FANCE,SLF1,RHNO1,DCLRE1B,NUDT1,TAF9B,POLA1,PCNA,CHEK1,RMI1,WDHD1,GEN1,FIGNL1,SUV39H1,POLE,PARPBP,MMS22L,MCM6,USP1,RFC2,DDX11,LIG1,POLD1,RFC5,DEK,RFC4,CXCL12,FANCG,GINS4,FEN1,DNA2,CD…
GO:BP	organelle fission	GO:0048285	2.82711e-57	56.5487	464	461	96	17916	MZT1,NUP62,CEP192,RAD21,NDE1,SPDL1,SMC3,FANCM,RANBP1,SMC2,MYO19,NDC1,SMC1A,UBE2S,MASTL,NCAPH2,SLF1,CHEK1,CKS2,RMI1,NCAPD3,GEN1,FIGNL1,DSN1,CDC25B,MYBL1,KNSTRN,NCAPD2,INCENP,MTBP,BRCA2,BORA,KIF22,KNTC1,PSMC3IP,XRCC3,SGO2,CENPK,TRIP13,AURKA,RAD51,CDC6,SMC4,PSRC1,KIF18A,ESPL1,FBXO5,RACGAP1,MAD2L1,FANCA,PTTG1,FANCD2,KIF20B,ZWINT,CDCA5,KIF14,KIF23,BRIP1,CENPE,TTK,TPX2,CCNB1,KIF11,TACC3,SPAG5,CDT1,BUB1…
GO:BP	mitotic nuclear division	GO:0140014	2.25672e-56	55.6465	271	461	77	17916	MZT1,NUP62,CEP192,RAD21,NDE1,SPDL1,SMC3,RANBP1,SMC2,SMC1A,UBE2S,NCAPH2,SLF1,CHEK1,NCAPD3,GEN1,DSN1,KNSTRN,NCAPD2,INCENP,MTBP,BORA,KIF22,KNTC1,XRCC3,CENPK,TRIP13,AURKA,CDC6,SMC4,PSRC1,KIF18A,ESPL1,FBXO5,RACGAP1,MAD2L1,PTTG1,KIF20B,ZWINT,CDCA5,KIF14,KIF23,CENPE,TTK,TPX2,CCNB1,KIF11,TACC3,SPAG5,CDT1,BUB1,KIF4A,DLGAP5,NUSAP1,BUB1B,PRC1,CENPF,CDCA8,UBE2C,NDC80,KIF2C,NCAPG,CDC25C,NUF2,BIRC5,ANLN,KIFC1,…
GO:BP	regulation of cell cycle	GO:0051726	2.9957e-55	54.5235	1264	461	146	17916	CDK4,STK24,CNOT9,PKIA,ODF2,PBX1,MDC1,SLFN11,ALMS1,TFDP1,NUP62,CEP192,CBX5,RAD21,NDE1,SPDL1,SMC3,E2F7,FOSL1,SFPQ,DONSON,RANBP1,TOPBP1,MYO19,HAUS1,CEP152,MSH2,ZWILCH,SMC1A,DOT1L,HAUS5,MASTL,RFWD3,SLF1,ECT2,TUBB4B,RHNO1,CENPJ,DCLRE1B,CEP78,PCNA,CHEK1,CKS2,CNTRL,GEN1,FIGNL1,LIN9,CDC25B,DBF4B,DDX11,CKS1B,HAUS8,KNSTRN,INCENP,MTBP,FEN1,POC1A,DNA2,CDK2,BRCA2,BORA,CDC7,KNTC1,H2AFX,TICRR,TIMELESS,XRCC3,E2F…
GO:BP	nuclear chromosome segregation	GO:0098813	1.82716e-54	53.7382	267	461	75	17916	MCMBP,NUP62,RAD21,SPDL1,SMC3,FANCM,SFPQ,SMC2,NDC1,SMC1A,NCAPH2,SLF1,ECT2,RMI1,NCAPD3,GEN1,DSN1,CENPQ,DDX11,KNSTRN,NCAPD2,INCENP,FEN1,KIF22,XRCC3,SGO2,CENPK,TRIP13,CDC6,SMC4,PSRC1,KIF18A,ESPL1,FBXO5,RACGAP1,MAD2L1,PTTG1,FANCD2,ZWINT,CDCA5,KIF14,KIF23,BRIP1,CENPE,TTK,CCNB1,TACC3,SPAG5,CDT1,BUB1,KIF4A,DLGAP5,KNL1,ESCO2,CCNE2,NUSAP1,BUB1B,PRC1,CENPF,CDCA8,UBE2C,NDC80,KIF2C,NCAPG,FAM83D,NUF2,TOP2A,KIF…
GO:BP	DNA repair	GO:0006281	4.79828e-54	53.3189	567	461	101	17916	SMARCB1,SMCHD1,ACTL6A,TRIM28,MDC1,XRCC1,FH,RAD21,HMGA1,MGME1,NUCKS1,SMC3,SMC6,FANCC,FANCM,SFPQ,TOPBP1,PARP1,MSH6,SSRP1,MSH2,POLD3,SMC1A,DOT1L,RFWD3,HMGB1,FUS,FANCE,SLF1,RHNO1,DCLRE1B,NUDT1,POLA1,PCNA,CHEK1,RMI1,WDHD1,GEN1,FIGNL1,POLE,PARPBP,MMS22L,MCM6,USP1,RFC2,DDX11,LIG1,POLD1,RFC5,DEK,RFC4,FANCG,GINS4,FEN1,DNA2,CDK2,BRCA2,MCM3,MCM4,CDC7,KIF22,CHAF1A,MCM8,NSD2,H2AFX,MCM2,TICRR,RNASEH2A,RECQL4,T…
GO:BP	sister chromatid segregation	GO:0000819	2.77376e-53	52.5569	189	461	65	17916	MCMBP,NUP62,RAD21,SPDL1,SMC3,SFPQ,SMC2,SMC1A,NCAPH2,SLF1,NCAPD3,GEN1,DSN1,DDX11,KNSTRN,NCAPD2,INCENP,FEN1,KIF22,XRCC3,SGO2,CENPK,TRIP13,CDC6,SMC4,PSRC1,KIF18A,ESPL1,FBXO5,RACGAP1,MAD2L1,PTTG1,ZWINT,CDCA5,KIF14,KIF23,CENPE,TTK,CCNB1,TACC3,SPAG5,CDT1,BUB1,KIF4A,DLGAP5,ESCO2,NUSAP1,BUB1B,PRC1,CENPF,CDCA8,UBE2C,NDC80,KIF2C,NCAPG,NUF2,TOP2A,KIFC1,NCAPH,CDC20,SGO1,PLK1,NEK2,KIF18B,AURKB
GO:BP	regulation of cell cycle process	GO:0010564	1.61149e-52	51.7928	792	461	115	17916	CDK4,CNOT9,PKIA,ODF2,PBX1,SLFN11,ALMS1,TFDP1,NUP62,CEP192,CBX5,RAD21,NDE1,SPDL1,SMC3,E2F7,SFPQ,DONSON,RANBP1,TOPBP1,MYO19,HAUS1,CEP152,SMC1A,HAUS5,RFWD3,SLF1,ECT2,TUBB4B,RHNO1,CENPJ,CEP78,PCNA,CHEK1,CNTRL,GEN1,CDC25B,DBF4B,DDX11,HAUS8,KNSTRN,INCENP,MTBP,FEN1,POC1A,CDK2,BRCA2,BORA,CDC7,KNTC1,TICRR,XRCC3,E2F1,STIL,DBF4,BRCA1,EZH2,RBL1,CCNF,GPSM2,TRIP13,AURKA,RAD51,CDC6,PSRC1,ESPL1,FBXO5,RACGAP1,MAD…
GO:BP	organelle organization	GO:0006996	2.27315e-51	50.6434	3988	461	253	17916	EXOSC10,POLE3,EML4,SMARCB1,SMCHD1,NUP205,ACTL6A,ODF2,SAE1,TRIM28,SET,H2AFV,MCMBP,RNF26,CCDC88A,ALMS1,ACD,TFDP1,MZT1,NUP62,CEP192,TELO2,SSX2IP,XRCC1,PLEKHG2,NPM3,H3F3B,NUP155,RAD21,HMGA1,MGME1,NUCKS1,NDE1,SPDL1,SMC3,SMC6,ARPIN,ARL6IP1,NUP107,HGF,FANCM,SFPQ,RANBP1,HNRNPA2B1,PARP1,SMC2,MYO19,SSRP1,ANP32B,FBL,HAUS1,CEP152,HYLS1,NDC1,MSH2,SKA2,POLD3,SCLT1,HNRNPA1,SMC1A,DOT1L,ANP32E,UBE2S,SUV39H2,HAUS5…
GO:BP	regulation of mitotic cell cycle	GO:0007346	3.06975e-48	47.5129	711	461	105	17916	CDK4,STK24,CNOT9,PKIA,ODF2,PBX1,MDC1,SLFN11,ALMS1,TFDP1,NUP62,CEP192,RAD21,NDE1,SPDL1,SMC3,E2F7,DONSON,RANBP1,TOPBP1,HAUS1,CEP152,MSH2,ZWILCH,SMC1A,HAUS5,RFWD3,SLF1,TUBB4B,CENPJ,DCLRE1B,CEP78,PCNA,CHEK1,CKS2,CNTRL,GEN1,CDC25B,DBF4B,CKS1B,HAUS8,INCENP,MTBP,CDK2,BRCA2,BORA,CDC7,KNTC1,TICRR,XRCC3,E2F1,BRCA1,EZH2,RBL1,DDIAS,GPSM2,TRIP13,AURKA,CDC6,PSRC1,ESPL1,FBXO5,MAD2L1,PTTG1,FANCD2,KIF20B,ZWINT,CD…
GO:BP	mitotic sister chromatid segregation	GO:0000070	4.47125e-48	47.3496	157	461	57	17916	NUP62,RAD21,SPDL1,SMC2,SMC1A,NCAPH2,SLF1,NCAPD3,GEN1,DSN1,KNSTRN,NCAPD2,INCENP,KIF22,XRCC3,CENPK,TRIP13,CDC6,SMC4,PSRC1,KIF18A,ESPL1,FBXO5,RACGAP1,MAD2L1,PTTG1,ZWINT,CDCA5,KIF14,KIF23,CENPE,TTK,CCNB1,TACC3,SPAG5,CDT1,BUB1,KIF4A,DLGAP5,NUSAP1,BUB1B,PRC1,CENPF,CDCA8,UBE2C,NDC80,KIF2C,NCAPG,NUF2,KIFC1,NCAPH,CDC20,SGO1,PLK1,NEK2,KIF18B,AURKB
GO:BP	DNA conformation change	GO:0071103	2.30518e-39	38.6373	357	461	70	17916	SMCHD1,TRIM28,SET,H3F3B,HMGA1,FANCM,HNRNPA2B1,PARP1,SMC2,ANP32B,HMGB1,NCAPH2,MIS18A,CENPP,CENPN,HMGB3,NCAPD3,SUV39H1,CENPQ,CENPO,MIS18BP1,MCM6,RFC2,DDX11,DNMT1,RFC5,NCAPD2,INCENP,RFC4,CHTF18,GINS4,DNA2,MCM3,NASP,MCM4,CHAF1A,MCM8,H2AFX,MCM2,RECQL4,RFC3,CENPW,CENPK,NCAPG2,CENPH,RAD51,SMC4,MCM7,MCM5,HELLS,CENPU,CDCA5,CENPI,GINS2,CHAF1B,POLQ,BRIP1,HMGB2,CCNB1,BLM,HJURP,KNL1,CDK1,NUSAP1,ASF1B,NCAPG,TO…
GO:BP	regulation of cell cycle phase transition	GO:1901987	1.21393e-37	36.9158	485	461	78	17916	CDK4,CNOT9,PKIA,ODF2,PBX1,SLFN11,ALMS1,TFDP1,CEP192,RAD21,NDE1,SPDL1,E2F7,DONSON,TOPBP1,HAUS1,CEP152,HAUS5,RFWD3,TUBB4B,CENPJ,CEP78,PCNA,CHEK1,CNTRL,GEN1,CDC25B,DBF4B,HAUS8,MTBP,CDK2,CDC7,KNTC1,TICRR,XRCC3,E2F1,DBF4,BRCA1,EZH2,RBL1,TRIP13,AURKA,CDC6,ESPL1,FBXO5,MAD2L1,CDCA5,KIF14,ATAD5,CDKN2C,CENPE,TTK,TPX2,CCNB1,BLM,CDT1,CDC25A,CDC45,BUB1,GTSE1,ORC1,PLK4,DLGAP5,CDK1,HMMR,BUB1B,CLSPN,CENPF,UBE2C,…
GO:BP	regulation of mitotic cell cycle phase transition	GO:1901990	1.70825e-37	36.7674	446	461	75	17916	CDK4,CNOT9,PKIA,ODF2,PBX1,SLFN11,ALMS1,TFDP1,CEP192,RAD21,NDE1,SPDL1,E2F7,DONSON,TOPBP1,HAUS1,CEP152,HAUS5,RFWD3,TUBB4B,CENPJ,CEP78,PCNA,CNTRL,GEN1,CDC25B,DBF4B,HAUS8,MTBP,CDK2,CDC7,KNTC1,TICRR,XRCC3,E2F1,BRCA1,EZH2,RBL1,TRIP13,AURKA,CDC6,ESPL1,FBXO5,MAD2L1,CDCA5,KIF14,ATAD5,CDKN2C,CENPE,TTK,TPX2,CCNB1,BLM,CDT1,CDC25A,CDC45,BUB1,GTSE1,ORC1,PLK4,DLGAP5,CDK1,HMMR,BUB1B,CLSPN,CENPF,UBE2C,NDC80,DTL,C…
GO:BP	cell cycle DNA replication	GO:0044786	3.34205e-37	36.476	63	461	35	17916	POLE3,E2F7,DONSON,POLD3,POLA2,POLA1,PCNA,POLE,DBF4B,MCM6,RFC2,LIG1,POLD1,RFC5,RFC4,FEN1,DNA2,BRCA2,MCM3,MCM4,CDC7,MCM2,RFC3,DBF4,GMNN,RAD51,MCM7,FBXO5,MCM5,POLE2,PRIM1,ATAD5,GINS1,CDT1,CDC45
GO:BP	microtubule cytoskeleton organization	GO:0000226	2.35268e-35	34.6284	582	461	82	17916	EML4,ODF2,CCDC88A,ALMS1,MZT1,NUP62,CEP192,SSX2IP,NDE1,SPDL1,SMC3,RANBP1,HAUS1,CEP152,SKA2,SMC1A,HAUS5,EZR,TUBB4B,CENPJ,TUBA1B,CHEK1,GEN1,FIGNL1,SYNE2,HAUS8,KNSTRN,INCENP,POC1A,CDK2,BRCA2,BORA,KIF24,CKAP2,XRCC3,STIL,BRCA1,CENPW,CCNF,GPSM2,AURKA,CENPH,PSRC1,KIF18A,ESPL1,FBXO5,RACGAP1,MAD2L1,WDR62,GAS2L3,KIF23,CENPE,TTK,TPX2,CCNB1,KIF11,TACC3,SPAG5,STMN1,ASPM,PLK4,KIF4A,CDK1,NUSAP1,PRC1,SKA1,NDC80,K…
GO:BP	nuclear DNA replication	GO:0033260	3.59334e-35	34.4445	59	461	33	17916	POLE3,DONSON,POLD3,POLA2,POLA1,PCNA,POLE,DBF4B,MCM6,RFC2,LIG1,POLD1,RFC5,RFC4,FEN1,DNA2,BRCA2,MCM3,MCM4,CDC7,MCM2,RFC3,DBF4,GMNN,RAD51,MCM7,MCM5,POLE2,PRIM1,ATAD5,GINS1,CDT1,CDC45
GO:BP	cellular component organization	GO:0016043	5.03869e-34	33.2977	6374	461	295	17916	EXOSC10,POLE3,EML4,SACS,CDK4,SMARCB1,SMCHD1,STK24,NUP205,SNRPD1,SYNJ2,ACTL6A,ODF2,SAE1,UGDH,TRIM28,SET,H2AFV,MCMBP,RNF26,CCDC88A,SRSF1,NUDT21,ALMS1,ACD,LSM2,TFDP1,MZT1,NUP62,SNRPB,CEP192,HPRT1,TELO2,SSX2IP,XRCC1,PLEKHG2,RBMX,NPM3,H3F3B,NUP155,EXOSC2,RAD21,HMGA1,MGME1,NUCKS1,NDE1,SPDL1,SMC3,NUP85,SMC6,ARPIN,ARL6IP1,FOSL1,NUP107,FANCC,HGF,FANCM,SFPQ,RANBP1,HNRNPA2B1,PARP1,SMC2,MYO19,SSRP1,ANP32B,MM…
GO:BP	cell cycle checkpoint	GO:0000075	3.1817e-33	32.4973	219	461	52	17916	CNOT9,MDC1,TFDP1,SPDL1,E2F7,DONSON,TOPBP1,MSH2,ZWILCH,DOT1L,RFWD3,RHNO1,DCLRE1B,PCNA,CHEK1,GEN1,DNA2,CDK2,KNTC1,H2AFX,TICRR,TIMELESS,XRCC3,E2F1,BRCA1,TRIP13,AURKA,CDC6,MAD2L1,FANCD2,ZWINT,BRIP1,TTK,CCNB1,WDR76,BLM,CDT1,CDC45,BUB1,GTSE1,ORC1,CDK1,BUB1B,CLSPN,CENPF,NDC80,DTL,CDC25C,TOP2A,CDC20,PLK1,AURKB
GO:BP	cellular component organization or biogenesis	GO:0071840	5.42235e-33	32.2658	6559	461	298	17916	EXOSC10,POLE3,EML4,SACS,NUP88,CDK4,SMARCB1,SMCHD1,STK24,NUP205,SNRPD1,SYNJ2,ACTL6A,ODF2,SAE1,UTP20,UGDH,TRIM28,SET,H2AFV,MCMBP,RNF26,CCDC88A,SRSF1,NUDT21,ALMS1,ACD,LSM2,TFDP1,MZT1,NUP62,SNRPB,CEP192,HPRT1,TELO2,SSX2IP,XRCC1,PLEKHG2,RBMX,NPM3,H3F3B,NUP155,EXOSC2,RAD21,HMGA1,MGME1,NUCKS1,NDE1,SPDL1,SMC3,NUP85,SMC6,ARPIN,ARL6IP1,EXOSC8,FOSL1,NUP107,FANCC,HGF,FANCM,SFPQ,RANBP1,HNRNPA2B1,PARP1,SMC2,MY…
GO:BP	spindle organization	GO:0007051	2.54455e-32	31.5944	177	461	47	17916	MZT1,NUP62,CEP192,SMC3,RANBP1,HAUS1,SMC1A,HAUS5,EZR,CENPJ,HAUS8,KNSTRN,INCENP,POC1A,BORA,STIL,CENPW,GPSM2,AURKA,CENPH,PSRC1,ESPL1,FBXO5,RACGAP1,WDR62,KIF23,CENPE,TTK,TPX2,CCNB1,KIF11,TACC3,SPAG5,STMN1,ASPM,KIF4A,PRC1,NDC80,NUF2,BIRC5,KIFC1,CDC20,PLK1,MYBL2,NEK2,SPC25,AURKB
GO:BP	microtubule-based process	GO:0007017	5.29604e-32	31.276	784	461	90	17916	EML4,ODF2,CCDC88A,ALMS1,MZT1,NUP62,CEP192,SSX2IP,NDE1,SPDL1,SMC3,SFPQ,RANBP1,HAUS1,CEP152,SKA2,SMC1A,HAUS5,EZR,TUBB4B,CENPJ,TUBA1B,CHEK1,GEN1,FIGNL1,SYNE2,HAUS8,KNSTRN,INCENP,WDR34,POC1A,CDK2,BRCA2,BORA,KIF22,KIF24,CKAP2,XRCC3,STIL,BRCA1,CENPW,CCNF,GPSM2,AURKA,CENPH,PSRC1,KIF18A,ESPL1,FBXO5,RACGAP1,MAD2L1,KIF20B,WDR62,GAS2L3,KIF14,KIF23,CENPE,TTK,TPX2,CCNB1,KIF11,TACC3,SPAG5,STMN1,GTSE1,KIF15,ASP…
GO:BP	DNA recombination	GO:0006310	1.29859e-31	30.8865	293	461	57	17916	SMCHD1,ACTL6A,XRCC1,RAD21,NUCKS1,SMC6,FANCM,SFPQ,PARP1,MSH6,MSH2,RFWD3,TCF7,HMGB1,FUS,RHNO1,HMGB3,CHEK1,RMI1,GEN1,FIGNL1,PARPBP,MMS22L,MCM6,LIG1,KPNA2,GINS4,FEN1,BRCA2,MCM3,MCM4,CDC7,MCM8,NSD2,H2AFX,MCM2,RECQL4,PSMC3IP,TIMELESS,XRCC3,BRCA1,TRIP13,TONSL,RAD51,MCM7,MCM5,FANCD2,ATAD5,GINS2,POLQ,BRIP1,HMGB2,RAD51AP1,BLM,CDC45,EXO1,TOP2A
GO:BP	cellular response to stress	GO:0033554	1.92158e-31	30.7163	2115	461	151	17916	NUP188,POLE3,NUP50,NUP88,SMARCB1,SMCHD1,STK24,NUP205,CNOT9,ACTL6A,TRIM28,MDC1,SLFN11,ACD,TFDP1,NUP62,XRCC1,CBX5,FH,NUP155,RAD21,HMGA1,MGME1,HNRNPM,NUCKS1,SMC3,NUP85,SMC6,E2F7,NUP107,FANCC,HGF,FANCM,SFPQ,DONSON,TOPBP1,PARP1,MSH6,SSRP1,NDC1,MSH2,POLD3,HNRNPA1,SMC1A,BCL2L12,DOT1L,SUV39H2,MASTL,RFWD3,HMGB1,FUS,FANCE,SLF1,USP13,EZR,ECT2,RHNO1,DCLRE1B,NUDT1,TAF9B,HNRNPD,POLA1,PCNA,CHEK1,RMI1,WDHD1,GEN1…
GO:BP	positive regulation of cell cycle process	GO:0090068	3.19955e-31	30.4949	298	461	57	17916	CDK4,CNOT9,PBX1,TFDP1,NUP62,RAD21,E2F7,SFPQ,RANBP1,SLF1,ECT2,RHNO1,CENPJ,PCNA,GEN1,CDC25B,DBF4B,DDX11,MTBP,FEN1,POC1A,CDK2,CDC7,XRCC3,E2F1,DBF4,BRCA1,EZH2,GPSM2,AURKA,CDC6,ESPL1,FBXO5,RACGAP1,MAD2L1,KIF20B,CIT,CDCA5,KIF14,ATAD5,KIF23,CCNB1,SPAG5,CDT1,CDC25A,CDC45,GTSE1,PLK4,DLGAP5,CDK1,NUSAP1,UBE2C,NDC80,DTL,FAM83D,CDC25C,AURKB
GO:BP	double-strand break repair	GO:0006302	3.6772e-31	30.4345	263	461	54	17916	SMCHD1,MDC1,XRCC1,RAD21,NUCKS1,FANCM,SFPQ,PARP1,MSH2,RFWD3,FUS,SLF1,DCLRE1B,POLA1,CHEK1,RMI1,GEN1,FIGNL1,PARPBP,MMS22L,MCM6,DDX11,DEK,GINS4,FEN1,DNA2,BRCA2,MCM3,MCM4,CDC7,MCM8,NSD2,H2AFX,MCM2,RECQL4,TIMELESS,XRCC3,BRCA1,TRIP13,TONSL,RAD51,MCM7,MCM5,FANCD2,CDCA5,GINS2,POLQ,BRIP1,BARD1,RAD51AP1,BLM,CDC45,ESCO2,FOXM1
GO:BP	positive regulation of cell cycle	GO:0045787	3.59064e-30	29.4448	391	461	63	17916	CDK4,CNOT9,PBX1,TFDP1,NUP62,RAD21,E2F7,FOSL1,SFPQ,RANBP1,SLF1,ECT2,RHNO1,CENPJ,PCNA,CHEK1,CKS2,GEN1,CDC25B,DBF4B,DDX11,CKS1B,MTBP,FEN1,POC1A,CDK2,BRCA2,CDC7,XRCC3,E2F1,DBF4,BRCA1,EZH2,GPSM2,AURKA,CDC6,PSRC1,ESPL1,FBXO5,RACGAP1,MAD2L1,KIF20B,CIT,CDCA5,KIF14,ATAD5,KIF23,CCNB1,SPAG5,CDT1,CDC25A,CDC45,GTSE1,PLK4,DLGAP5,CDK1,NUSAP1,UBE2C,NDC80,DTL,FAM83D,CDC25C,AURKB
GO:BP	regulation of chromosome segregation	GO:0051983	5.72884e-30	29.2419	107	461	37	17916	RAD21,SPDL1,SMC6,SFPQ,SLF1,ECT2,GEN1,DDX11,KNSTRN,FEN1,XRCC3,TRIP13,CDC6,ESPL1,FBXO5,RACGAP1,MAD2L1,PTTG1,CDCA5,CENPE,TTK,CCNB1,TACC3,SPAG5,CDT1,BUB1,DLGAP5,BUB1B,CENPF,UBE2C,NDC80,KIF2C,CDC20,PLK1,MKI67,NEK2,AURKB
GO:BP	cell cycle G2/M phase transition	GO:0044839	4.73564e-29	28.3246	276	461	53	17916	CDK4,PKIA,ODF2,PBX1,ALMS1,CEP192,RAD21,NDE1,DONSON,TOPBP1,HAUS1,CEP152,HAUS5,MASTL,TUBB4B,CENPJ,CEP78,CHEK1,CNTRL,CDC25B,DBF4B,HAUS8,CDK2,BORA,CDC7,TICRR,BRCA1,AURKA,CDC6,FBXO5,MELK,KIF14,ATAD5,TPX2,CCNB1,BLM,CDC25A,CCNB2,GTSE1,ORC1,PLK4,CDK1,HMMR,CLSPN,CENPF,CCNA2,FOXM1,DTL,CDC25C,PKMYT1,PLK1,NEK2,AURKB
GO:BP	microtubule cytoskeleton organization involved in mitosis	GO:1902850	6.29486e-29	28.201	139	461	40	17916	MZT1,NUP62,CEP192,NDE1,SPDL1,SMC3,SMC1A,POC1A,BORA,STIL,GPSM2,AURKA,CENPH,PSRC1,ESPL1,RACGAP1,MAD2L1,WDR62,KIF23,CENPE,TTK,TPX2,CCNB1,KIF11,TACC3,STMN1,KIF4A,NUSAP1,PRC1,NDC80,NUF2,BIRC5,KIFC1,CDC20,PLK1,MYBL2,NEK2,SPC25,CENPA,AURKB
GO:BP	mitotic cell cycle checkpoint	GO:0007093	7.76462e-29	28.1099	168	461	43	17916	CNOT9,MDC1,TFDP1,SPDL1,E2F7,DONSON,TOPBP1,MSH2,ZWILCH,RFWD3,DCLRE1B,PCNA,CHEK1,GEN1,CDK2,KNTC1,TICRR,XRCC3,E2F1,BRCA1,TRIP13,AURKA,CDC6,MAD2L1,FANCD2,ZWINT,TTK,CCNB1,BLM,CDT1,BUB1,GTSE1,ORC1,CDK1,BUB1B,CLSPN,CENPF,NDC80,CDC25C,TOP2A,CDC20,PLK1,AURKB
GO:BP	regulation of mitotic nuclear division	GO:0007088	1.30116e-28	27.8857	170	461	43	17916	NUP62,RAD21,SPDL1,SMC3,RANBP1,SMC1A,SLF1,CHEK1,GEN1,MTBP,BORA,KNTC1,XRCC3,TRIP13,AURKA,CDC6,ESPL1,FBXO5,MAD2L1,PTTG1,KIF20B,CDCA5,CENPE,TTK,CCNB1,KIF11,TACC3,CDT1,BUB1,DLGAP5,NUSAP1,BUB1B,CENPF,UBE2C,NDC80,CDC25C,ANLN,PKMYT1,CDC20,PLK1,MKI67,NEK2,AURKB
GO:BP	G2/M transition of mitotic cell cycle	GO:0000086	1.41165e-28	27.8503	258	461	51	17916	CDK4,PKIA,ODF2,PBX1,ALMS1,CEP192,RAD21,NDE1,DONSON,TOPBP1,HAUS1,CEP152,HAUS5,MASTL,TUBB4B,CENPJ,CEP78,CHEK1,CNTRL,CDC25B,DBF4B,HAUS8,CDK2,BORA,CDC7,TICRR,BRCA1,AURKA,CDC6,FBXO5,MELK,KIF14,TPX2,CCNB1,BLM,CDC25A,CCNB2,ORC1,PLK4,CDK1,HMMR,CLSPN,CENPF,CCNA2,FOXM1,DTL,CDC25C,PKMYT1,PLK1,NEK2,AURKB
GO:BP	negative regulation of cell cycle	GO:0045786	4.16401e-27	26.3805	636	461	75	17916	CDK4,CNOT9,MDC1,SLFN11,TFDP1,CBX5,RAD21,SPDL1,E2F7,DONSON,TOPBP1,MSH2,ZWILCH,DOT1L,RFWD3,RHNO1,DCLRE1B,PCNA,CHEK1,GEN1,MTBP,DNA2,CDK2,CDC7,KNTC1,H2AFX,TICRR,TIMELESS,XRCC3,E2F1,BRCA1,EZH2,RBL1,GMNN,DDIAS,CCNF,TRIP13,AURKA,RAD51,CDC6,ESPL1,FBXO5,MAD2L1,PTTG1,FANCD2,KIF20B,ZWINT,PRR11,BRIP1,CDKN2C,TTK,CCNB1,WDR76,BARD1,BLM,CDT1,CDC45,BUB1,GTSE1,ORC1,RRM2,CDK1,BUB1B,CLSPN,CENPF,NDC80,FOXM1,DTL,CDC25…
GO:BP	regulation of cell cycle G2/M phase transition	GO:1902749	5.62558e-27	26.2498	218	461	46	17916	CDK4,PKIA,ODF2,PBX1,ALMS1,CEP192,RAD21,NDE1,DONSON,TOPBP1,HAUS1,CEP152,HAUS5,TUBB4B,CENPJ,CEP78,CHEK1,CNTRL,CDC25B,DBF4B,HAUS8,CDK2,CDC7,TICRR,BRCA1,AURKA,CDC6,FBXO5,KIF14,ATAD5,TPX2,CCNB1,BLM,CDC25A,GTSE1,ORC1,PLK4,CDK1,HMMR,CLSPN,CENPF,DTL,CDC25C,PLK1,NEK2,AURKB
GO:BP	recombinational repair	GO:0000725	1.9397e-26	25.7123	140	461	38	17916	SMCHD1,XRCC1,NUCKS1,FANCM,SFPQ,PARP1,RFWD3,FUS,RHNO1,CHEK1,RMI1,GEN1,FIGNL1,PARPBP,MMS22L,MCM6,GINS4,FEN1,BRCA2,MCM3,MCM4,CDC7,MCM8,H2AFX,MCM2,RECQL4,TIMELESS,XRCC3,BRCA1,TONSL,RAD51,MCM7,MCM5,GINS2,POLQ,RAD51AP1,BLM,CDC45
GO:BP	cell cycle G1/S phase transition	GO:0044843	3.20262e-26	25.4945	301	461	52	17916	POLE3,CDK4,CNOT9,SLFN11,TFDP1,E2F7,RFWD3,POLA2,POLA1,PCNA,POLE,MCM6,DHFR,MTBP,CDK2,MCM3,NASP,MCM4,CDC7,ORC6,MCM8,MCM2,E2F1,DBF4,EZH2,RBL1,GMNN,AURKA,CDC6,MCM7,FBXO5,MCM5,POLE2,PRIM1,TYMS,KIF14,CDKN2C,CCNB1,CDT1,CDC25A,CDC45,GTSE1,ORC1,RRM2,CCNE2,CDK1,CCNA2,FAM83D,CDC25C,IQGAP3,CDKN3,MCM10
GO:BP	meiotic cell cycle	GO:0051321	3.52157e-26	25.4533	251	461	48	17916	RAD21,SMC3,FANCM,SMC2,MSH6,NDC1,SMC1A,MASTL,NCAPH2,CKS2,RMI1,NCAPD3,FIGNL1,CDC25B,MYBL1,NCAPD2,INCENP,CDK2,BRCA2,H2AFX,PSMC3IP,SGO2,TRIP13,AURKA,RAD51,SMC4,KIF18A,ESPL1,FBXO5,FANCA,PTTG1,FANCD2,BRIP1,TTK,CDC25A,BUB1,EXO1,ASPM,CCNE2,BUB1B,CDC25C,NUF2,TOP2A,NCAPH,CDC20,SGO1,PLK1,NEK2
GO:BP	regulation of nuclear division	GO:0051783	4.12116e-26	25.385	194	461	43	17916	NUP62,RAD21,SPDL1,SMC3,RANBP1,SMC1A,SLF1,CHEK1,GEN1,MTBP,BORA,KNTC1,XRCC3,TRIP13,AURKA,CDC6,ESPL1,FBXO5,MAD2L1,PTTG1,KIF20B,CDCA5,CENPE,TTK,CCNB1,KIF11,TACC3,CDT1,BUB1,DLGAP5,NUSAP1,BUB1B,CENPF,UBE2C,NDC80,CDC25C,ANLN,PKMYT1,CDC20,PLK1,MKI67,NEK2,AURKB
GO:BP	G1/S transition of mitotic cell cycle	GO:0000082	4.13519e-26	25.3835	277	461	50	17916	POLE3,CDK4,CNOT9,SLFN11,TFDP1,E2F7,RFWD3,POLA2,POLA1,PCNA,POLE,MCM6,DHFR,MTBP,CDK2,MCM3,NASP,MCM4,CDC7,ORC6,MCM8,MCM2,E2F1,DBF4,EZH2,RBL1,GMNN,AURKA,CDC6,MCM7,FBXO5,MCM5,POLE2,PRIM1,TYMS,KIF14,CDKN2C,CCNB1,CDT1,CDC25A,CDC45,GTSE1,ORC1,RRM2,CCNE2,CDK1,CDC25C,IQGAP3,CDKN3,MCM10
GO:BP	mitotic spindle organization	GO:0007052	1.06337e-25	24.9733	110	461	34	17916	MZT1,NUP62,CEP192,SMC3,SMC1A,POC1A,BORA,STIL,GPSM2,AURKA,CENPH,PSRC1,RACGAP1,WDR62,KIF23,CENPE,TTK,TPX2,CCNB1,KIF11,TACC3,STMN1,KIF4A,PRC1,NDC80,NUF2,BIRC5,KIFC1,CDC20,PLK1,MYBL2,NEK2,SPC25,AURKB
GO:BP	regulation of G2/M transition of mitotic cell cycle	GO:0010389	1.838e-25	24.7357	201	461	43	17916	CDK4,PKIA,ODF2,PBX1,ALMS1,CEP192,RAD21,NDE1,DONSON,TOPBP1,HAUS1,CEP152,HAUS5,TUBB4B,CENPJ,CEP78,CNTRL,CDC25B,DBF4B,HAUS8,CDK2,CDC7,TICRR,BRCA1,AURKA,CDC6,FBXO5,KIF14,TPX2,CCNB1,BLM,CDC25A,ORC1,PLK4,CDK1,HMMR,CLSPN,CENPF,DTL,CDC25C,PLK1,NEK2,AURKB
GO:BP	double-strand break repair via homologous recombination	GO:0000724	1.93525e-25	24.7133	139	461	37	17916	SMCHD1,XRCC1,NUCKS1,FANCM,SFPQ,PARP1,RFWD3,FUS,CHEK1,RMI1,GEN1,FIGNL1,PARPBP,MMS22L,MCM6,GINS4,FEN1,BRCA2,MCM3,MCM4,CDC7,MCM8,H2AFX,MCM2,RECQL4,TIMELESS,XRCC3,BRCA1,TONSL,RAD51,MCM7,MCM5,GINS2,POLQ,RAD51AP1,BLM,CDC45
GO:BP	meiotic cell cycle process	GO:1903046	2.82932e-25	24.5483	192	461	42	17916	RAD21,FANCM,SMC2,MSH6,NDC1,MASTL,NCAPH2,CKS2,RMI1,NCAPD3,FIGNL1,CDC25B,MYBL1,NCAPD2,INCENP,BRCA2,PSMC3IP,SGO2,TRIP13,AURKA,RAD51,SMC4,KIF18A,ESPL1,FBXO5,FANCA,PTTG1,FANCD2,BRIP1,TTK,CDC25A,BUB1,ASPM,CCNE2,BUB1B,CDC25C,NUF2,TOP2A,NCAPH,CDC20,SGO1,PLK1
GO:BP	negative regulation of mitotic cell cycle	GO:0045930	1.44469e-24	23.8402	340	461	53	17916	CDK4,CNOT9,MDC1,SLFN11,TFDP1,RAD21,SPDL1,E2F7,DONSON,TOPBP1,MSH2,ZWILCH,RFWD3,DCLRE1B,PCNA,CHEK1,GEN1,MTBP,CDK2,KNTC1,TICRR,XRCC3,E2F1,BRCA1,EZH2,RBL1,DDIAS,TRIP13,AURKA,CDC6,FBXO5,MAD2L1,PTTG1,FANCD2,ZWINT,CDKN2C,TTK,CCNB1,BLM,CDT1,BUB1,GTSE1,ORC1,CDK1,BUB1B,CLSPN,CENPF,NDC80,CDC25C,TOP2A,CDC20,PLK1,AURKB
GO:BP	chromosome separation	GO:0051304	2.2248e-24	23.6527	94	461	31	17916	RAD21,SPDL1,FANCM,NCAPH2,RMI1,NCAPD3,GEN1,NCAPD2,XRCC3,TRIP13,CDC6,ESPL1,FBXO5,MAD2L1,PTTG1,CENPE,TTK,CCNB1,TACC3,CDT1,BUB1,DLGAP5,BUB1B,CENPF,UBE2C,NDC80,TOP2A,NCAPH,CDC20,PLK1,AURKB
GO:BP	DNA replication initiation	GO:0006270	7.15343e-24	23.1455	43	461	23	17916	POLE3,TOPBP1,POLA2,POLA1,POLE,MCM6,CDK2,MCM3,MCM4,ORC6,MCM8,MCM2,TICRR,CDC6,MCM7,MCM5,POLE2,PRIM1,CDT1,CDC45,ORC1,CCNE2,MCM10
GO:BP	regulation of sister chromatid segregation	GO:0033045	2.92166e-23	22.5344	85	461	29	17916	RAD21,SPDL1,SFPQ,SLF1,GEN1,DDX11,FEN1,XRCC3,TRIP13,CDC6,ESPL1,FBXO5,MAD2L1,PTTG1,CDCA5,CENPE,TTK,CCNB1,TACC3,CDT1,BUB1,DLGAP5,BUB1B,CENPF,UBE2C,NDC80,CDC20,PLK1,AURKB
GO:BP	DNA packaging	GO:0006323	6.84998e-23	22.1643	244	461	44	17916	SMCHD1,TRIM28,SET,H3F3B,HMGA1,SMC2,ANP32B,NCAPH2,MIS18A,CENPP,CENPN,NCAPD3,SUV39H1,CENPQ,CENPO,MIS18BP1,DNMT1,NCAPD2,INCENP,NASP,CHAF1A,H2AFX,MCM2,CENPW,CENPK,NCAPG2,CENPH,SMC4,HELLS,CENPU,CDCA5,CENPI,CHAF1B,HMGB2,CCNB1,HJURP,KNL1,CDK1,NUSAP1,ASF1B,NCAPG,TOP2A,NCAPH,CENPA
GO:BP	nucleobase-containing compound metabolic process	GO:0006139	1.08177e-22	21.9659	5684	461	251	17916	EXOSC10,NUP188,ILF2,TRA2B,POLE3,DAZAP1,NUP50,NUP88,CDK4,SMARCB1,SMCHD1,NUP205,CNOT9,SNRPD1,EWSR1,IDH2,PKIA,ACTL6A,KHSRP,SRRT,HNRNPH1,UTP20,PBX1,UGDH,TRIM28,SET,H2AFV,MAZ,MDC1,PAICS,DCPS,AGPAT5,SLFN11,SF3B3,SRSF1,NUDT21,HNRNPF,SNRPA,TWIST2,ACD,LSM2,TFDP1,DCK,NUP62,SNRPB,GMPS,HPRT1,TELO2,XRCC1,RBMX,NPM3,PRPS2,TGFB1I1,H3F3B,CBX5,FH,NUP155,EXOSC2,RAD21,HMGA1,MGME1,DARS2,HNRNPM,NUCKS1,TTF2,SRSF7,HNRNP…
GO:BP	negative regulation of cell cycle process	GO:0010948	1.39303e-22	21.856	359	461	52	17916	CDK4,CNOT9,SLFN11,TFDP1,CBX5,RAD21,SPDL1,E2F7,DONSON,TOPBP1,RFWD3,PCNA,CHEK1,GEN1,MTBP,CDK2,CDC7,TICRR,XRCC3,E2F1,BRCA1,EZH2,RBL1,CCNF,TRIP13,AURKA,RAD51,CDC6,ESPL1,FBXO5,MAD2L1,PTTG1,CDKN2C,TTK,CCNB1,BLM,CDT1,BUB1,GTSE1,ORC1,RRM2,CDK1,BUB1B,CLSPN,CENPF,NDC80,DTL,CDC25C,CDC20,PLK1,NEK2,AURKB
GO:BP	DNA strand elongation involved in DNA replication	GO:0006271	2.87806e-22	21.5409	18	461	16	17916	POLE3,POLD3,POLA1,PCNA,GINS3,POLE,LIG1,RFC4,GINS4,DNA2,MCM3,MCM4,RFC3,MCM7,GINS2,GINS1
GO:BP	DNA integrity checkpoint	GO:0031570	4.75363e-22	21.323	160	461	36	17916	CNOT9,MDC1,TFDP1,E2F7,DONSON,TOPBP1,MSH2,DOT1L,RFWD3,RHNO1,PCNA,CHEK1,DNA2,CDK2,H2AFX,TICRR,TIMELESS,E2F1,BRCA1,AURKA,CDC6,FANCD2,BRIP1,CCNB1,WDR76,BLM,CDT1,CDC45,GTSE1,ORC1,CDK1,CLSPN,DTL,CDC25C,TOP2A,PLK1
GO:BP	DNA strand elongation	GO:0022616	4.80414e-22	21.3184	25	461	18	17916	POLE3,NUCKS1,POLD3,DCLRE1B,POLA1,PCNA,GINS3,POLE,LIG1,RFC4,GINS4,DNA2,MCM3,MCM4,RFC3,MCM7,GINS2,GINS1
GO:BP	regulation of chromosome organization	GO:0033044	1.35648e-21	20.8676	362	461	51	17916	EXOSC10,SMARCB1,TRIM28,SET,ACD,XRCC1,RAD21,HMGA1,SPDL1,SFPQ,HNRNPA2B1,PARP1,SSRP1,HNRNPA1,SLF1,HNRNPD,CHEK1,GEN1,PHF19,DDX11,DNMT1,ATAD2,FEN1,MCM2,XRCC3,BRCA1,TRIP13,CDC6,ESPL1,FBXO5,MAD2L1,PTTG1,CDCA5,CENPE,TTK,CCNB1,TACC3,CDT1,CDC45,BUB1,DLGAP5,BUB1B,CENPF,UBE2C,NDC80,TOP2A,CDC20,PLK1,MKI67,NEK2,AURKB
GO:BP	meiotic nuclear division	GO:0140013	1.35648e-21	20.8676	176	461	37	17916	RAD21,FANCM,SMC2,NDC1,MASTL,NCAPH2,CKS2,RMI1,FIGNL1,CDC25B,MYBL1,INCENP,BRCA2,PSMC3IP,SGO2,TRIP13,AURKA,RAD51,SMC4,KIF18A,ESPL1,FBXO5,FANCA,PTTG1,FANCD2,BRIP1,TTK,BUB1,ASPM,CCNE2,BUB1B,NUF2,TOP2A,NCAPH,CDC20,SGO1,PLK1
GO:BP	mitotic sister chromatid separation	GO:0051306	1.5483e-21	20.8101	65	461	25	17916	RAD21,SPDL1,NCAPH2,GEN1,XRCC3,TRIP13,CDC6,ESPL1,FBXO5,MAD2L1,PTTG1,CENPE,TTK,CCNB1,TACC3,CDT1,BUB1,DLGAP5,BUB1B,CENPF,UBE2C,NDC80,CDC20,PLK1,AURKB
GO:BP	heterocycle metabolic process	GO:0046483	1.75001e-21	20.757	5860	461	253	17916	EXOSC10,NUP188,ILF2,TRA2B,POLE3,DAZAP1,NUP50,NUP88,CDK4,SMARCB1,SMCHD1,NUP205,CNOT9,SNRPD1,EWSR1,IDH2,PKIA,ACTL6A,KHSRP,SRRT,HNRNPH1,UTP20,PBX1,UGDH,TRIM28,SET,H2AFV,MAZ,MDC1,PAICS,DCPS,AGPAT5,SLFN11,SF3B3,SRSF1,NUDT21,HNRNPF,SNRPA,TWIST2,ACD,LSM2,TFDP1,DCK,NUP62,SNRPB,GMPS,HPRT1,TELO2,XRCC1,RBMX,NPM3,PRPS2,SLC19A1,TGFB1I1,H3F3B,CBX5,FH,NUP155,EXOSC2,RAD21,HMGA1,MGME1,DARS2,HNRNPM,NUCKS1,TTF2,SRS…
GO:BP	nucleic acid metabolic process	GO:0090304	2.93912e-21	20.5318	5153	461	232	17916	EXOSC10,ILF2,TRA2B,POLE3,DAZAP1,CDK4,SMARCB1,SMCHD1,CNOT9,SNRPD1,EWSR1,PKIA,ACTL6A,KHSRP,SRRT,HNRNPH1,UTP20,PBX1,TRIM28,SET,H2AFV,MAZ,MDC1,DCPS,SLFN11,SF3B3,SRSF1,NUDT21,HNRNPF,SNRPA,TWIST2,ACD,LSM2,TFDP1,NUP62,SNRPB,TELO2,XRCC1,RBMX,NPM3,TGFB1I1,H3F3B,CBX5,FH,EXOSC2,RAD21,HMGA1,MGME1,DARS2,HNRNPM,NUCKS1,TTF2,SRSF7,HNRNPR,SMC3,PRDM8,NUP85,YES1,SMC6,E2F7,EXOSC8,FOSL1,NUP107,FANCC,HGF,ILF3,HNRNPDL,…
GO:BP	cellular aromatic compound metabolic process	GO:0006725	5.65612e-21	20.2475	5905	461	253	17916	EXOSC10,NUP188,ILF2,TRA2B,POLE3,DAZAP1,NUP50,NUP88,CDK4,SMARCB1,SMCHD1,NUP205,CNOT9,SNRPD1,EWSR1,IDH2,PKIA,ACTL6A,KHSRP,SRRT,HNRNPH1,UTP20,PBX1,UGDH,TRIM28,SET,H2AFV,MAZ,MDC1,PAICS,DCPS,AGPAT5,SLFN11,SF3B3,SRSF1,NUDT21,HNRNPF,SNRPA,TWIST2,ACD,LSM2,TFDP1,DCK,NUP62,SNRPB,GMPS,HPRT1,TELO2,XRCC1,RBMX,NPM3,PRPS2,SLC19A1,TGFB1I1,H3F3B,CBX5,FH,NUP155,EXOSC2,RAD21,HMGA1,MGME1,DARS2,HNRNPM,NUCKS1,TTF2,SRS…
GO:BP	regulation of mitotic sister chromatid separation	GO:0010965	9.3521e-21	20.0291	62	461	24	17916	RAD21,SPDL1,GEN1,XRCC3,TRIP13,CDC6,ESPL1,FBXO5,MAD2L1,PTTG1,CENPE,TTK,CCNB1,TACC3,CDT1,BUB1,DLGAP5,BUB1B,CENPF,UBE2C,NDC80,CDC20,PLK1,AURKB
GO:BP	telomere organization	GO:0032200	1.34865e-20	19.8701	176	461	36	17916	EXOSC10,POLE3,ACD,TELO2,XRCC1,H3F3B,SMC6,HNRNPA2B1,PARP1,POLD3,HNRNPA1,DOT1L,POLA2,DCLRE1B,HNRNPD,POLA1,PCNA,POLE,RFC2,POLD1,RFC5,RFC4,FEN1,DNA2,BRCA2,RECQL4,RFC3,XRCC3,RAD51,POLE2,PRIM1,BLM,EXO1,CCNE2,NEK2,AURKB
GO:BP	regulation of DNA replication	GO:0006275	1.42523e-20	19.8461	113	461	30	17916	SLFN11,CCDC88A,CACYBP,NUCKS1,SMC3,E2F7,DONSON,PCNA,DBF4B,RFC2,RFC5,RFC4,CHTF18,DNA2,CDK2,BRCA2,CDC7,TICRR,TIMELESS,RFC3,DBF4,GMNN,CDC6,FBXO5,ATAD5,BLM,CDT1,ESCO2,CDK1,CCNA2
GO:BP	DNA geometric change	GO:0032392	2.46359e-20	19.6084	115	461	30	17916	HMGA1,FANCM,HNRNPA2B1,PARP1,HMGB1,HMGB3,MCM6,RFC2,DDX11,RFC5,RFC4,CHTF18,GINS4,DNA2,MCM3,MCM4,MCM8,MCM2,RECQL4,RFC3,RAD51,MCM7,MCM5,GINS2,POLQ,BRIP1,HMGB2,BLM,TOP2A,ERCC6L
GO:BP	negative regulation of cell cycle phase transition	GO:1901988	3.633e-20	19.4397	271	461	43	17916	CDK4,CNOT9,SLFN11,TFDP1,RAD21,SPDL1,E2F7,DONSON,TOPBP1,RFWD3,PCNA,CHEK1,GEN1,CDK2,TICRR,XRCC3,E2F1,BRCA1,EZH2,RBL1,TRIP13,AURKA,CDC6,FBXO5,MAD2L1,CDKN2C,TTK,CCNB1,BLM,CDT1,BUB1,GTSE1,ORC1,CDK1,BUB1B,CLSPN,CENPF,NDC80,DTL,CDC25C,CDC20,PLK1,AURKB
GO:BP	regulation of mitotic sister chromatid segregation	GO:0033047	4.0421e-20	19.3934	73	461	25	17916	RAD21,SPDL1,SLF1,GEN1,XRCC3,TRIP13,CDC6,ESPL1,FBXO5,MAD2L1,PTTG1,CENPE,TTK,CCNB1,TACC3,CDT1,BUB1,DLGAP5,BUB1B,CENPF,UBE2C,NDC80,CDC20,PLK1,AURKB
GO:BP	regulation of chromosome separation	GO:1905818	7.70774e-20	19.1131	67	461	24	17916	RAD21,SPDL1,GEN1,XRCC3,TRIP13,CDC6,ESPL1,FBXO5,MAD2L1,PTTG1,CENPE,TTK,CCNB1,TACC3,CDT1,BUB1,DLGAP5,BUB1B,CENPF,UBE2C,NDC80,CDC20,PLK1,AURKB
GO:BP	metaphase/anaphase transition of mitotic cell cycle	GO:0007091	8.61554e-20	19.0647	60	461	23	17916	RAD21,SPDL1,GEN1,XRCC3,TRIP13,CDC6,ESPL1,FBXO5,MAD2L1,CENPE,TTK,CCNB1,TACC3,CDT1,BUB1,DLGAP5,BUB1B,CENPF,UBE2C,NDC80,CDC20,PLK1,AURKB
GO:BP	telomere maintenance	GO:0000723	9.61426e-20	19.0171	163	461	34	17916	EXOSC10,POLE3,ACD,TELO2,XRCC1,SMC6,HNRNPA2B1,PARP1,POLD3,HNRNPA1,POLA2,DCLRE1B,HNRNPD,POLA1,PCNA,POLE,RFC2,POLD1,RFC5,RFC4,FEN1,DNA2,BRCA2,RECQL4,RFC3,XRCC3,RAD51,POLE2,PRIM1,BLM,EXO1,CCNE2,NEK2,AURKB
GO:BP	negative regulation of mitotic cell cycle phase transition	GO:1901991	1.22284e-19	18.9126	252	461	41	17916	CDK4,CNOT9,SLFN11,TFDP1,RAD21,SPDL1,E2F7,DONSON,TOPBP1,RFWD3,PCNA,GEN1,CDK2,TICRR,XRCC3,E2F1,BRCA1,EZH2,RBL1,TRIP13,AURKA,CDC6,FBXO5,MAD2L1,CDKN2C,TTK,CCNB1,BLM,CDT1,BUB1,GTSE1,ORC1,CDK1,BUB1B,CLSPN,CENPF,NDC80,CDC25C,CDC20,PLK1,AURKB
GO:BP	metaphase/anaphase transition of cell cycle	GO:0044784	2.02178e-19	18.6943	62	461	23	17916	RAD21,SPDL1,GEN1,XRCC3,TRIP13,CDC6,ESPL1,FBXO5,MAD2L1,CENPE,TTK,CCNB1,TACC3,CDT1,BUB1,DLGAP5,BUB1B,CENPF,UBE2C,NDC80,CDC20,PLK1,AURKB
GO:BP	regulation of organelle organization	GO:0033043	2.61069e-19	18.5832	1321	461	96	17916	EXOSC10,SMARCB1,SAE1,TRIM28,SET,CCDC88A,ALMS1,ACD,TFDP1,NUP62,XRCC1,PLEKHG2,RAD21,HMGA1,SPDL1,SMC3,ARPIN,ARL6IP1,HGF,SFPQ,RANBP1,HNRNPA2B1,PARP1,MYO19,SSRP1,SKA2,HNRNPA1,SMC1A,SLF1,EZR,ECT2,CENPJ,HNRNPD,CHEK1,SDC1,CNTRL,GEN1,PHF19,DDX11,SYNE2,DNMT1,CXCL12,ATAD2,MTBP,FEN1,POC1A,BORA,KNTC1,CKAP2,MCM2,XRCC3,E2F1,STIL,BRCA1,CCNF,GPSM2,TRIP13,AURKA,CDC6,PSRC1,KIF18A,ESPL1,FBXO5,MAD2L1,PTTG1,KIF20B,CDC…
GO:BP	negative regulation of chromosome organization	GO:2001251	4.51776e-19	18.3451	148	461	32	17916	EXOSC10,SMARCB1,SET,ACD,XRCC1,RAD21,HMGA1,SPDL1,PARP1,HNRNPA1,GEN1,DNMT1,ATAD2,MCM2,XRCC3,BRCA1,TRIP13,ESPL1,FBXO5,MAD2L1,PTTG1,TTK,CCNB1,CDT1,BUB1,BUB1B,CENPF,NDC80,TOP2A,CDC20,PLK1,AURKB
GO:BP	organic cyclic compound metabolic process	GO:1901360	7.39976e-19	18.1308	6138	461	254	17916	EXOSC10,NUP188,ILF2,TRA2B,POLE3,DAZAP1,NUP50,NUP88,CDK4,SMARCB1,SMCHD1,NUP205,CNOT9,SNRPD1,EWSR1,IDH2,PKIA,ACTL6A,KHSRP,SRRT,HNRNPH1,UTP20,PBX1,UGDH,TRIM28,SET,H2AFV,MAZ,MDC1,PAICS,DCPS,AGPAT5,SLFN11,SF3B3,SRSF1,NUDT21,HNRNPF,SNRPA,TWIST2,ACD,LSM2,TFDP1,DCK,NUP62,SNRPB,GMPS,HPRT1,TELO2,XRCC1,RBMX,NPM3,PRPS2,SLC19A1,TGFB1I1,H3F3B,CBX5,FH,NUP155,EXOSC2,RAD21,HMGA1,MGME1,DARS2,HNRNPM,NUCKS1,TTF2,SRS…
GO:BP	regulation of mitotic metaphase/anaphase transition	GO:0030071	7.95552e-19	18.0993	58	461	22	17916	RAD21,SPDL1,GEN1,XRCC3,TRIP13,CDC6,ESPL1,FBXO5,MAD2L1,CENPE,TTK,CCNB1,CDT1,BUB1,DLGAP5,BUB1B,CENPF,UBE2C,NDC80,CDC20,PLK1,AURKB
GO:BP	protein-DNA complex subunit organization	GO:0071824	1.40809e-18	17.8514	298	461	43	17916	POLE3,SMARCB1,SET,H3F3B,HMGA1,PARP1,ANP32B,ANP32E,HMGB1,PTMA,MIS18A,CENPP,CENPN,CENPQ,CENPO,MIS18BP1,MCM6,MCM3,NASP,MCM4,CHAF1A,H2AFX,MCM2,GMNN,CENPW,CENPK,CENPH,RAD51,MCM7,MCM5,HELLS,CENPU,CENPI,CHAF1B,CENPE,HMGB2,CDT1,CDC45,HJURP,KNL1,ASF1B,CENPF,CENPA
GO:BP	regulation of metaphase/anaphase transition of cell cycle	GO:1902099	1.86765e-18	17.7287	60	461	22	17916	RAD21,SPDL1,GEN1,XRCC3,TRIP13,CDC6,ESPL1,FBXO5,MAD2L1,CENPE,TTK,CCNB1,CDT1,BUB1,DLGAP5,BUB1B,CENPF,UBE2C,NDC80,CDC20,PLK1,AURKB
GO:BP	centrosome cycle	GO:0007098	3.64082e-18	17.4388	125	461	29	17916	ODF2,ALMS1,NUP62,CEP192,SSX2IP,NDE1,RANBP1,HAUS1,CEP152,HAUS5,CENPJ,CHEK1,GEN1,HAUS8,POC1A,CDK2,BRCA2,XRCC3,STIL,BRCA1,CCNF,AURKA,WDR62,KIF11,PLK4,CDK1,SGO1,PLK1,NEK2
GO:BP	protein-DNA complex assembly	GO:0065004	9.01711e-18	17.0449	254	461	39	17916	SMARCB1,SET,H3F3B,PARP1,ANP32B,HMGB1,MIS18A,CENPP,CENPN,CENPQ,CENPO,MIS18BP1,MCM6,MCM3,NASP,MCM4,CHAF1A,H2AFX,MCM2,GMNN,CENPW,CENPK,CENPH,RAD51,MCM7,MCM5,HELLS,CENPU,CENPI,CHAF1B,CENPE,HMGB2,CDT1,CDC45,HJURP,KNL1,ASF1B,CENPF,CENPA
GO:BP	regulation of DNA metabolic process	GO:0051052	1.16587e-17	16.9334	362	461	46	17916	EXOSC10,SMCHD1,TRIM28,ACD,TFDP1,XRCC1,NUCKS1,HGF,HNRNPA2B1,PARP1,MSH6,MSH2,HNRNPA1,HMGB1,FUS,SLF1,MIS18A,HNRNPD,PCNA,CHEK1,FIGNL1,PARPBP,USP1,RFC2,DDX11,RFC5,DEK,RFC4,CHTF18,KPNA2,CDK2,NSD2,H2AFX,TICRR,TIMELESS,RFC3,BRCA1,RAD51,ATAD5,POLQ,RAD51AP1,BLM,CDT1,FOXM1,NEK2,AURKB
GO:BP	positive regulation of mitotic cell cycle	GO:0045931	1.61999e-17	16.7905	166	461	32	17916	CDK4,PBX1,TFDP1,NUP62,RANBP1,SLF1,GEN1,CDC25B,DBF4B,MTBP,BRCA2,CDC7,XRCC3,AURKA,CDC6,ESPL1,FBXO5,MAD2L1,KIF20B,CDCA5,CCNB1,CDT1,CDC25A,CDC45,DLGAP5,CDK1,NUSAP1,UBE2C,NDC80,DTL,CDC25C,AURKB
GO:BP	microtubule organizing center organization	GO:0031023	2.73558e-17	16.563	134	461	29	17916	ODF2,ALMS1,NUP62,CEP192,SSX2IP,NDE1,RANBP1,HAUS1,CEP152,HAUS5,CENPJ,CHEK1,GEN1,HAUS8,POC1A,CDK2,BRCA2,XRCC3,STIL,BRCA1,CCNF,AURKA,WDR62,KIF11,PLK4,CDK1,SGO1,PLK1,NEK2
GO:BP	regulation of DNA-dependent DNA replication	GO:0090329	2.96645e-17	16.5278	52	461	20	17916	SLFN11,E2F7,DONSON,PCNA,DBF4B,RFC2,RFC5,RFC4,CHTF18,CDK2,BRCA2,CDC7,TICRR,TIMELESS,RFC3,DBF4,GMNN,FBXO5,BLM,CDT1
GO:BP	negative regulation of sister chromatid segregation	GO:0033046	4.41473e-17	16.3551	46	461	19	17916	RAD21,SPDL1,GEN1,XRCC3,TRIP13,ESPL1,FBXO5,MAD2L1,PTTG1,TTK,CCNB1,CDT1,BUB1,BUB1B,CENPF,NDC80,CDC20,PLK1,AURKB
GO:BP	metaphase plate congression	GO:0051310	5.72219e-17	16.2424	61	461	21	17916	NUP62,SPDL1,CENPQ,INCENP,KIF22,PSRC1,KIF18A,CDCA5,KIF14,CENPE,CCNB1,SPAG5,CDT1,CENPF,CDCA8,NDC80,KIF2C,FAM83D,NUF2,KIFC1,AURKB
GO:BP	negative regulation of mitotic nuclear division	GO:0045839	6.9972e-17	16.1551	54	461	20	17916	RAD21,SPDL1,CHEK1,GEN1,MTBP,XRCC3,TRIP13,FBXO5,MAD2L1,PTTG1,TTK,CCNB1,CDT1,BUB1,BUB1B,CENPF,NDC80,CDC20,PLK1,AURKB
GO:BP	negative regulation of chromosome segregation	GO:0051985	7.01952e-17	16.1537	47	461	19	17916	RAD21,SPDL1,GEN1,XRCC3,TRIP13,ESPL1,FBXO5,MAD2L1,PTTG1,TTK,CCNB1,CDT1,BUB1,BUB1B,CENPF,NDC80,CDC20,PLK1,AURKB
GO:BP	DNA duplex unwinding	GO:0032508	7.96543e-17	16.0988	107	461	26	17916	HMGA1,FANCM,PARP1,MCM6,RFC2,DDX11,RFC5,RFC4,CHTF18,GINS4,DNA2,MCM3,MCM4,MCM8,MCM2,RECQL4,RFC3,RAD51,MCM7,MCM5,GINS2,POLQ,BRIP1,BLM,TOP2A,ERCC6L
GO:BP	negative regulation of mitotic sister chromatid separation	GO:2000816	8.98938e-17	16.0463	41	461	18	17916	RAD21,SPDL1,GEN1,XRCC3,TRIP13,FBXO5,MAD2L1,PTTG1,TTK,CCNB1,CDT1,BUB1,BUB1B,CENPF,NDC80,CDC20,PLK1,AURKB
GO:BP	establishment of chromosome localization	GO:0051303	8.98938e-17	16.0463	79	461	23	17916	NUP62,NDE1,SPDL1,CENPQ,INCENP,KIF22,PSRC1,KIF18A,CDCA5,KIF14,CENPE,CCNB1,SPAG5,CDT1,DLGAP5,CENPF,CDCA8,NDC80,KIF2C,FAM83D,NUF2,KIFC1,AURKB
GO:BP	cellular nitrogen compound metabolic process	GO:0034641	1.05277e-16	15.9777	6463	461	257	17916	EXOSC10,NUP188,ILF2,TRA2B,POLE3,DAZAP1,NUP50,NUP88,CDK4,SMARCB1,SMCHD1,NUP205,CNOT9,SNRPD1,EWSR1,IDH2,PKIA,ACTL6A,KHSRP,SRRT,HNRNPH1,UTP20,PBX1,UGDH,TRIM28,SET,H2AFV,MAZ,MDC1,PAICS,DCPS,AGPAT5,SLFN11,SF3B3,SRSF1,NUDT21,HNRNPF,SNRPA,TWIST2,ACD,LSM2,TFDP1,DCK,NUP62,SNRPB,GMPS,HPRT1,TELO2,XRCC1,RBMX,NPM3,PRPS2,SLC19A1,TGFB1I1,H3F3B,CBX5,FH,NUP155,EXOSC2,RAD21,HMGA1,MGME1,DARS2,HNRNPM,NUCKS1,TTF2,SRS…
GO:BP	chromosome localization	GO:0050000	1.20737e-16	15.9182	80	461	23	17916	NUP62,NDE1,SPDL1,CENPQ,INCENP,KIF22,PSRC1,KIF18A,CDCA5,KIF14,CENPE,CCNB1,SPAG5,CDT1,DLGAP5,CENPF,CDCA8,NDC80,KIF2C,FAM83D,NUF2,KIFC1,AURKB
GO:BP	spindle assembly	GO:0051225	1.25191e-16	15.9024	109	461	26	17916	MZT1,CEP192,SMC3,HAUS1,SMC1A,HAUS5,HAUS8,INCENP,CENPW,GPSM2,AURKA,FBXO5,RACGAP1,KIF23,TPX2,KIF11,SPAG5,ASPM,KIF4A,BIRC5,KIFC1,CDC20,PLK1,MYBL2,NEK2,AURKB
GO:BP	negative regulation of chromosome separation	GO:1905819	1.47884e-16	15.8301	42	461	18	17916	RAD21,SPDL1,GEN1,XRCC3,TRIP13,FBXO5,MAD2L1,PTTG1,TTK,CCNB1,CDT1,BUB1,BUB1B,CENPF,NDC80,CDC20,PLK1,AURKB
GO:BP	negative regulation of mitotic sister chromatid segregation	GO:0033048	4.06711e-16	15.3907	44	461	18	17916	RAD21,SPDL1,GEN1,XRCC3,TRIP13,FBXO5,MAD2L1,PTTG1,TTK,CCNB1,CDT1,BUB1,BUB1B,CENPF,NDC80,CDC20,PLK1,AURKB
GO:BP	cytoskeleton organization	GO:0007010	6.10194e-16	15.2145	1385	461	92	17916	EML4,ODF2,CCDC88A,ALMS1,MZT1,NUP62,CEP192,SSX2IP,PLEKHG2,NDE1,SPDL1,SMC3,ARPIN,RANBP1,MYO19,HAUS1,CEP152,SKA2,SMC1A,HAUS5,DIAPH3,EZR,ECT2,TUBB4B,CENPJ,TUBA1B,CHEK1,CNTRL,GEN1,FIGNL1,EMP2,SYNE2,HAUS8,KNSTRN,INCENP,CXCL12,POC1A,CDK2,BRCA2,BORA,KIF24,CKAP2,XRCC3,STIL,BRCA1,CENPW,CCNF,GPSM2,AURKA,CENPH,PSRC1,KIF18A,ESPL1,FBXO5,RACGAP1,MAD2L1,WDR62,CIT,GAS2L3,KIF23,CENPE,TTK,TPX2,CCNB1,KIF11,TACC3,SPA…
GO:BP	telomere maintenance via semi-conservative replication	GO:0032201	6.12404e-16	15.213	27	461	15	17916	POLE3,POLD3,POLA2,POLA1,PCNA,POLE,RFC2,POLD1,RFC5,RFC4,FEN1,DNA2,RFC3,POLE2,PRIM1
GO:BP	negative regulation of mitotic metaphase/anaphase transition	GO:0045841	8.69704e-16	15.0606	39	461	17	17916	RAD21,SPDL1,GEN1,XRCC3,TRIP13,FBXO5,MAD2L1,TTK,CCNB1,CDT1,BUB1,BUB1B,CENPF,NDC80,CDC20,PLK1,AURKB
GO:BP	chromatin organization	GO:0006325	9.1334e-16	15.0394	815	461	67	17916	POLE3,SMARCB1,SMCHD1,ACTL6A,TRIM28,SET,H2AFV,NPM3,H3F3B,HMGA1,NUCKS1,SFPQ,SSRP1,ANP32B,FBL,DOT1L,ANP32E,SUV39H2,HMGB1,PTMA,HIRIP3,MIS18A,CENPP,CENPN,HMGB3,CHEK1,SUV39H1,CENPQ,CENPO,VRK1,MIS18BP1,PHF19,DDX11,DNMT1,DEK,INCENP,ATAD2,CDK2,BRCA2,NASP,CHAF1A,NSD2,H2AFX,MCM2,BRCA1,EZH2,RBL1,CENPW,CENPK,AURKA,CENPH,HELLS,CENPU,UHRF1,CENPI,CHAF1B,HMGB2,CCNB1,CDC45,HJURP,KNL1,CDK1,ASF1B,CCNA2,MKI67,CENPA,A…
GO:BP	negative regulation of metaphase/anaphase transition of cell cycle	GO:1902100	1.45097e-15	14.8383	40	461	17	17916	RAD21,SPDL1,GEN1,XRCC3,TRIP13,FBXO5,MAD2L1,TTK,CCNB1,CDT1,BUB1,BUB1B,CENPF,NDC80,CDC20,PLK1,AURKB
GO:BP	negative regulation of nuclear division	GO:0051784	2.05958e-15	14.6862	63	461	20	17916	RAD21,SPDL1,CHEK1,GEN1,MTBP,XRCC3,TRIP13,FBXO5,MAD2L1,PTTG1,TTK,CCNB1,CDT1,BUB1,BUB1B,CENPF,NDC80,CDC20,PLK1,AURKB
GO:BP	DNA-dependent DNA replication maintenance of fidelity	GO:0045005	2.3786e-15	14.6237	41	461	17	17916	SLFN11,NUCKS1,FANCM,DONSON,RFWD3,PCNA,GEN1,POLE,MMS22L,DDX11,POLD1,DNA2,BRCA2,TIMELESS,TONSL,RAD51,BLM
GO:BP	DNA damage checkpoint	GO:0000077	4.67846e-15	14.3299	149	461	28	17916	CNOT9,MDC1,TFDP1,E2F7,DONSON,TOPBP1,MSH2,DOT1L,RFWD3,RHNO1,PCNA,CHEK1,CDK2,H2AFX,E2F1,BRCA1,AURKA,FANCD2,BRIP1,CCNB1,WDR76,BLM,GTSE1,CDK1,CLSPN,DTL,CDC25C,PLK1
GO:BP	chromatin assembly or disassembly	GO:0006333	1.44563e-14	13.8399	223	461	33	17916	SMARCB1,SMCHD1,TRIM28,SET,H3F3B,HMGA1,ANP32B,SUV39H2,HIRIP3,MIS18A,CENPP,CENPN,SUV39H1,CENPQ,CENPO,MIS18BP1,DNMT1,NASP,CHAF1A,H2AFX,MCM2,CENPW,CENPK,CENPH,HELLS,CENPU,CENPI,CHAF1B,HMGB2,HJURP,KNL1,ASF1B,CENPA
GO:BP	cellular component biogenesis	GO:0044085	2.14489e-14	13.6686	3190	461	153	17916	EXOSC10,SACS,NUP88,SMARCB1,SMCHD1,NUP205,SNRPD1,ODF2,UTP20,UGDH,TRIM28,SET,CCDC88A,SRSF1,NUDT21,ALMS1,ACD,LSM2,MZT1,NUP62,SNRPB,CEP192,HPRT1,SSX2IP,PLEKHG2,RBMX,NPM3,H3F3B,EXOSC2,HMGA1,NDE1,SMC3,NUP85,ARPIN,ARL6IP1,EXOSC8,NUP107,FANCC,PARP1,ANP32B,FBL,HAUS1,CEP152,HYLS1,NDC1,ITGA6,SCLT1,SMC1A,EXOSC9,UBE2S,HAUS5,TCF7,HMGB1,DIAPH3,FUS,SLF1,EZR,ECT2,TUBB4B,CENPJ,MIS18A,CENPP,CEP78,GJC1,CENPN,SDC1,LR…
GO:BP	cellular component assembly	GO:0022607	2.45187e-14	13.6105	2952	461	145	17916	SACS,SMARCB1,SMCHD1,NUP205,SNRPD1,ODF2,UGDH,TRIM28,SET,CCDC88A,SRSF1,NUDT21,ALMS1,ACD,LSM2,MZT1,NUP62,SNRPB,CEP192,HPRT1,SSX2IP,PLEKHG2,RBMX,H3F3B,HMGA1,NDE1,SMC3,NUP85,ARPIN,ARL6IP1,NUP107,FANCC,PARP1,ANP32B,HAUS1,CEP152,HYLS1,NDC1,ITGA6,SCLT1,SMC1A,UBE2S,HAUS5,TCF7,HMGB1,DIAPH3,FUS,SLF1,EZR,ECT2,TUBB4B,CENPJ,MIS18A,CENPP,CEP78,GJC1,CENPN,SDC1,LRFN5,CNTRL,EMP2,SUV39H1,CENPQ,CENPO,MIS18BP1,MCM6,S…
GO:BP	centromere complex assembly	GO:0034508	3.94635e-14	13.4038	55	461	18	17916	MIS18A,CENPP,CENPN,CENPQ,CENPO,MIS18BP1,NASP,CENPW,CENPK,CENPH,HELLS,CENPU,CENPI,CENPE,HJURP,KNL1,CENPF,CENPA
GO:BP	double-strand break repair via break-induced replication	GO:0000727	4.60793e-14	13.3365	11	461	10	17916	MCM6,GINS4,MCM3,MCM4,CDC7,MCM2,MCM7,MCM5,GINS2,CDC45
GO:BP	sister chromatid cohesion	GO:0007062	7.97324e-14	13.0984	57	461	18	17916	MCMBP,RAD21,SMC3,SFPQ,SMC1A,SLF1,DDX11,FEN1,KIF22,SGO2,ESPL1,CDCA5,BUB1,ESCO2,BUB1B,CDC20,SGO1,PLK1
GO:BP	DNA biosynthetic process	GO:0071897	1.05937e-13	12.975	195	461	30	17916	EXOSC10,POLE3,ACD,TFDP1,TELO2,HGF,HNRNPA2B1,POLD3,HNRNPA1,POLA2,HNRNPD,POLA1,PCNA,LIN9,POLE,RFC2,LIG1,POLD1,RFC5,RFC4,CHTF18,RFC3,POLE2,TYMS,POLQ,CENPF,DTL,TK1,NEK2,AURKB
GO:BP	regulation of microtubule cytoskeleton organization	GO:0070507	1.05937e-13	12.975	195	461	30	17916	ALMS1,NUP62,SMC3,RANBP1,SKA2,SMC1A,CENPJ,CHEK1,GEN1,POC1A,BORA,CKAP2,XRCC3,STIL,BRCA1,CCNF,GPSM2,AURKA,PSRC1,KIF18A,TPX2,KIF11,TACC3,SPAG5,STMN1,PLK4,SKA1,SKA3,PLK1,NEK2
GO:BP	mitotic DNA integrity checkpoint	GO:0044774	1.37398e-13	12.862	108	461	23	17916	CNOT9,MDC1,TFDP1,E2F7,DONSON,TOPBP1,MSH2,RFWD3,PCNA,CDK2,TICRR,E2F1,AURKA,CDC6,FANCD2,CCNB1,BLM,GTSE1,ORC1,CDK1,CLSPN,CDC25C,TOP2A
GO:BP	chromatin assembly	GO:0031497	1.37398e-13	12.862	197	461	30	17916	SMCHD1,TRIM28,SET,H3F3B,HMGA1,ANP32B,MIS18A,CENPP,CENPN,SUV39H1,CENPQ,CENPO,MIS18BP1,DNMT1,NASP,CHAF1A,H2AFX,MCM2,CENPW,CENPK,CENPH,HELLS,CENPU,CENPI,CHAF1B,HMGB2,HJURP,KNL1,ASF1B,CENPA
GO:BP	positive regulation of DNA metabolic process	GO:0051054	1.37398e-13	12.862	197	461	30	17916	SMCHD1,TRIM28,ACD,XRCC1,HGF,HNRNPA2B1,PARP1,MSH2,HNRNPA1,HMGB1,FUS,SLF1,HNRNPD,PCNA,RFC2,DDX11,RFC5,RFC4,CHTF18,CDK2,NSD2,H2AFX,TIMELESS,RFC3,BRCA1,RAD51,ATAD5,FOXM1,NEK2,AURKB
GO:BP	nucleosome organization	GO:0034728	1.56734e-13	12.8048	184	461	29	17916	POLE3,SMARCB1,SET,H3F3B,HMGA1,ANP32B,ANP32E,PTMA,MIS18A,CENPP,CENPN,CENPQ,CENPO,MIS18BP1,NASP,CHAF1A,H2AFX,MCM2,CENPW,CENPK,CENPH,CENPU,CENPI,CHAF1B,HMGB2,HJURP,KNL1,ASF1B,CENPA
GO:BP	positive regulation of cell cycle phase transition	GO:1901989	1.66539e-13	12.7785	109	461	23	17916	CDK4,PBX1,TFDP1,CDC25B,DBF4B,MTBP,CDC7,EZH2,CDC6,ESPL1,FBXO5,CDCA5,ATAD5,CCNB1,CDT1,CDC25A,CDC45,DLGAP5,CDK1,UBE2C,DTL,FAM83D,CDC25C
GO:BP	chromatin remodeling	GO:0006338	1.7349e-13	12.7607	228	461	32	17916	POLE3,SMARCB1,SMCHD1,ACTL6A,TRIM28,NPM3,H3F3B,HMGA1,ANP32E,SUV39H2,HMGB1,PTMA,MIS18A,CENPP,CENPN,HMGB3,SUV39H1,CENPQ,CENPO,MIS18BP1,DNMT1,NASP,CENPW,CENPK,CENPH,HELLS,CENPU,CENPI,HMGB2,HJURP,KNL1,CENPA
GO:BP	mitotic spindle assembly checkpoint	GO:0007094	2.13836e-13	12.6699	37	461	15	17916	SPDL1,GEN1,XRCC3,TRIP13,MAD2L1,TTK,CCNB1,CDT1,BUB1,BUB1B,CENPF,NDC80,CDC20,PLK1,AURKB
GO:BP	spindle checkpoint	GO:0031577	2.13836e-13	12.6699	37	461	15	17916	SPDL1,GEN1,XRCC3,TRIP13,MAD2L1,TTK,CCNB1,CDT1,BUB1,BUB1B,CENPF,NDC80,CDC20,PLK1,AURKB
GO:BP	spindle assembly checkpoint	GO:0071173	2.13836e-13	12.6699	37	461	15	17916	SPDL1,GEN1,XRCC3,TRIP13,MAD2L1,TTK,CCNB1,CDT1,BUB1,BUB1B,CENPF,NDC80,CDC20,PLK1,AURKB
GO:BP	mitotic spindle checkpoint	GO:0071174	2.13836e-13	12.6699	37	461	15	17916	SPDL1,GEN1,XRCC3,TRIP13,MAD2L1,TTK,CCNB1,CDT1,BUB1,BUB1B,CENPF,NDC80,CDC20,PLK1,AURKB
GO:BP	DNA replication-independent nucleosome assembly	GO:0006336	3.25007e-13	12.4881	53	461	17	17916	H3F3B,MIS18A,CENPP,CENPN,CENPQ,CENPO,MIS18BP1,NASP,CENPW,CENPK,CENPH,CENPU,CENPI,HJURP,KNL1,ASF1B,CENPA
GO:BP	chromatin remodeling at centromere	GO:0031055	4.49901e-13	12.3469	46	461	16	17916	MIS18A,CENPP,CENPN,CENPQ,CENPO,MIS18BP1,NASP,CENPW,CENPK,CENPH,HELLS,CENPU,CENPI,HJURP,KNL1,CENPA
GO:BP	mitotic metaphase plate congression	GO:0007080	4.49901e-13	12.3469	46	461	16	17916	NUP62,SPDL1,KIF22,PSRC1,KIF18A,CDCA5,KIF14,CENPE,CCNB1,CDT1,CDCA8,NDC80,KIF2C,NUF2,KIFC1,AURKB
GO:BP	interstrand cross-link repair	GO:0036297	4.49901e-13	12.3469	54	461	17	17916	NUCKS1,FANCC,FANCM,MSH6,RFWD3,FANCE,DCLRE1B,USP1,FANCG,MCM8,XRCC3,UBE2T,FANCI,RAD51,FANCA,FANCD2,RAD51AP1
GO:BP	DNA replication-independent nucleosome organization	GO:0034724	4.49901e-13	12.3469	54	461	17	17916	H3F3B,MIS18A,CENPP,CENPN,CENPQ,CENPO,MIS18BP1,NASP,CENPW,CENPK,CENPH,CENPU,CENPI,HJURP,KNL1,ASF1B,CENPA
GO:BP	meiotic chromosome segregation	GO:0045132	4.50964e-13	12.3459	92	461	21	17916	FANCM,SMC2,NDC1,NCAPH2,RMI1,SGO2,TRIP13,SMC4,ESPL1,PTTG1,FANCD2,BRIP1,TTK,BUB1,CCNE2,BUB1B,NUF2,TOP2A,NCAPH,SGO1,PLK1
GO:BP	signal transduction by p53 class mediator	GO:0072331	4.70703e-13	12.3273	268	461	34	17916	CNOT9,TFDP1,E2F7,TOPBP1,SSRP1,MSH2,BCL2L12,RHNO1,TAF9B,PCNA,CHEK1,RMI1,RFC2,RFC5,RFC4,DNA2,CDK2,BRCA2,RFC3,E2F1,BRCA1,AURKA,ATAD5,BRIP1,TPX2,CCNB1,BARD1,BLM,GTSE1,EXO1,CDK1,FOXM1,CDC25C,AURKB
GO:BP	protein localization to chromosome	GO:0034502	1.02077e-12	11.9911	85	461	20	17916	ACD,RAD21,SPDL1,MSH2,SLF1,CENPQ,MTBP,BRCA2,MCM8,EZH2,CDCA5,TTK,CDT1,KNL1,ESCO2,CDK1,NDC80,PLK1,CENPA,AURKB
GO:BP	kinetochore organization	GO:0051383	1.17498e-12	11.93	22	461	12	17916	SMC2,CENPN,CENPW,CENPK,CENPH,SMC4,CENPE,CDT1,CENPF,NDC80,NUF2,CENPA
GO:BP	cytokinesis	GO:0000910	1.19446e-12	11.9228	171	461	27	17916	NUP62,E2F7,MYO19,ECT2,CDC25B,INCENP,BRCA2,CKAP2,AURKA,CDC6,ESPL1,RACGAP1,KIF20B,CIT,KIF14,KIF23,STMN1,PLK4,KIF4A,CEP55,NUSAP1,PRC1,KIF20A,ANLN,PLK1,CENPA,AURKB
GO:BP	attachment of spindle microtubules to kinetochore	GO:0008608	1.23475e-12	11.9084	34	461	14	17916	ECT2,KNSTRN,RACGAP1,CENPE,CCNB1,SPAG5,CDT1,KNL1,NDC80,KIF2C,NUF2,SGO1,NEK2,AURKB
GO:BP	regulation of transcription involved in G1/S transition of mitotic cell cycle	GO:0000083	1.48456e-12	11.8284	28	461	13	17916	TFDP1,E2F7,POLA1,PCNA,DHFR,E2F1,CDC6,FBXO5,TYMS,CDT1,CDC45,ORC1,RRM2
GO:BP	meiosis I cell cycle process	GO:0061982	1.58333e-12	11.8004	121	461	23	17916	RAD21,FANCM,MSH6,NDC1,CKS2,RMI1,CDC25B,MYBL1,BRCA2,PSMC3IP,TRIP13,AURKA,RAD51,ESPL1,FBXO5,PTTG1,FANCD2,BRIP1,CDC25A,CCNE2,CDC25C,TOP2A,PLK1
GO:BP	CENP-A containing nucleosome assembly	GO:0034080	2.70094e-12	11.5685	43	461	15	17916	MIS18A,CENPP,CENPN,CENPQ,CENPO,MIS18BP1,NASP,CENPW,CENPK,CENPH,CENPU,CENPI,HJURP,KNL1,CENPA
GO:BP	CENP-A containing chromatin organization	GO:0061641	2.70094e-12	11.5685	43	461	15	17916	MIS18A,CENPP,CENPN,CENPQ,CENPO,MIS18BP1,NASP,CENPW,CENPK,CENPH,CENPU,CENPI,HJURP,KNL1,CENPA
GO:BP	histone exchange	GO:0043486	4.02132e-12	11.3956	61	461	17	17916	ANP32E,PTMA,MIS18A,CENPP,CENPN,CENPQ,CENPO,MIS18BP1,NASP,CENPW,CENPK,CENPH,CENPU,CENPI,HJURP,KNL1,CENPA
GO:BP	regulation of response to DNA damage stimulus	GO:2001020	4.34385e-12	11.3621	225	461	30	17916	SMCHD1,TRIM28,XRCC1,PARP1,BCL2L12,RFWD3,HMGB1,FUS,SLF1,TAF9B,PCNA,CHEK1,FIGNL1,PARPBP,USP1,DDX11,DEK,CXCL12,NSD2,H2AFX,TIMELESS,BRCA1,DDIAS,RAD51,FBXO5,ATAD5,POLQ,WDR76,RAD51AP1,FOXM1
GO:BP	positive regulation of mitotic cell cycle phase transition	GO:1901992	4.80287e-12	11.3185	92	461	20	17916	CDK4,PBX1,TFDP1,CDC25B,DBF4B,MTBP,CDC7,CDC6,ESPL1,FBXO5,CDCA5,CCNB1,CDT1,CDC25A,CDC45,DLGAP5,CDK1,UBE2C,DTL,CDC25C
GO:BP	negative regulation of organelle organization	GO:0010639	4.85025e-12	11.3142	416	461	41	17916	EXOSC10,SMARCB1,SET,ACD,XRCC1,RAD21,HMGA1,SPDL1,ARPIN,HGF,PARP1,HNRNPA1,CHEK1,GEN1,DNMT1,ATAD2,MTBP,CKAP2,MCM2,XRCC3,BRCA1,CCNF,TRIP13,ESPL1,FBXO5,MAD2L1,PTTG1,TTK,TPX2,CCNB1,CDT1,STMN1,BUB1,BUB1B,CENPF,NDC80,TOP2A,CDC20,PLK1,NEK2,AURKB
GO:BP	nucleosome assembly	GO:0006334	5.47e-12	11.262	141	461	24	17916	SET,H3F3B,ANP32B,MIS18A,CENPP,CENPN,CENPQ,CENPO,MIS18BP1,NASP,CHAF1A,H2AFX,MCM2,CENPW,CENPK,CENPH,CENPU,CENPI,CHAF1B,HMGB2,HJURP,KNL1,ASF1B,CENPA
GO:BP	regulation of microtubule-based process	GO:0032886	7.61007e-12	11.1186	230	461	30	17916	ALMS1,NUP62,SMC3,RANBP1,SKA2,SMC1A,CENPJ,CHEK1,GEN1,POC1A,BORA,CKAP2,XRCC3,STIL,BRCA1,CCNF,GPSM2,AURKA,PSRC1,KIF18A,TPX2,KIF11,TACC3,SPAG5,STMN1,PLK4,SKA1,SKA3,PLK1,NEK2
GO:BP	mitotic DNA replication	GO:1902969	8.89416e-12	11.0509	15	461	10	17916	POLA1,MCM6,LIG1,BRCA2,MCM3,MCM4,MCM2,RAD51,GINS1,CDC45
GO:BP	cellular macromolecule biosynthetic process	GO:0034645	1.58176e-11	10.8009	4944	461	198	17916	EXOSC10,ILF2,POLE3,CDK4,SMARCB1,SMCHD1,CNOT9,EWSR1,PKIA,ACTL6A,KHSRP,SRRT,PBX1,UGDH,TRIM28,SET,H2AFV,MAZ,FAM111A,MCMBP,SLFN11,CCDC88A,NUDT21,TWIST2,ACD,TFDP1,NUP62,SNRPB,TELO2,RBMX,NPM3,TGFB1I1,H3F3B,CBX5,RAD21,CACYBP,HMGA1,MGME1,DARS2,NUCKS1,TTF2,HNRNPR,RPL22L1,SMC3,PRDM8,NUP85,YES1,E2F7,FOSL1,NUP107,HGF,ILF3,FANCM,SFPQ,DONSON,TOPBP1,HNRNPA2B1,PTMS,PARP1,KDELC2,SSRP1,RUNX2,POLD3,ITGA6,HNRNPA1,EX…
GO:BP	organelle localization	GO:0051640	1.71207e-11	10.7665	659	461	52	17916	NUP88,ODF2,ALMS1,NUP62,CEP192,NDE1,SPDL1,MYO19,HAUS1,CEP152,SCLT1,HAUS5,EZR,TUBB4B,CENPJ,CEP78,CNTRL,CENPQ,SYNE2,HAUS8,INCENP,KIF22,KIF24,GPSM2,AURKA,PSRC1,KIF18A,ESPL1,MAD2L1,CDCA5,KIF14,KIF23,CENPE,CCNB1,SPAG5,CDT1,ASPM,PLK4,DLGAP5,CDK1,NUSAP1,CENPF,CDCA8,NDC80,KIF2C,FAM83D,NUF2,KIFC1,PLK1,NEK2,CENPA,AURKB
GO:BP	regulation of cytokinesis	GO:0032465	1.71207e-11	10.7665	87	461	19	17916	NUP62,E2F7,MYO19,ECT2,CDC25B,INCENP,BRCA2,AURKA,CDC6,RACGAP1,KIF20B,CIT,KIF14,KIF23,PLK4,PRC1,KIF20A,PLK1,AURKB
GO:BP	mitotic spindle assembly	GO:0090307	2.37181e-11	10.6249	58	461	16	17916	MZT1,CEP192,SMC3,SMC1A,RACGAP1,KIF23,TPX2,KIF11,KIF4A,BIRC5,KIFC1,CDC20,PLK1,MYBL2,NEK2,AURKB
GO:BP	macromolecule biosynthetic process	GO:0009059	3.2027e-11	10.4945	5118	461	202	17916	EXOSC10,ILF2,POLE3,CDK4,SMARCB1,SMCHD1,CNOT9,EWSR1,PKIA,ACTL6A,KHSRP,SRRT,PBX1,UGDH,TRIM28,SET,H2AFV,MAZ,FAM111A,MCMBP,SLFN11,CCDC88A,NUDT21,TWIST2,ACD,TFDP1,NUP62,SNRPB,TELO2,RBMX,NPM3,TGFB1I1,H3F3B,CBX5,RAD21,CACYBP,HMGA1,MGME1,DARS2,NUCKS1,TTF2,HNRNPR,RPL22L1,SMC3,PRDM8,NUP85,YES1,E2F7,FOSL1,NUP107,HGF,ILF3,FANCM,SFPQ,DONSON,TOPBP1,HNRNPA2B1,SRSF2,PTMS,PARP1,KDELC2,SSRP1,RUNX2,POLD3,ITGA6,HNRN…
GO:BP	ATP-dependent chromatin remodeling	GO:0043044	3.97022e-11	10.4012	91	461	19	17916	SMARCB1,ACTL6A,ANP32E,PTMA,MIS18A,CENPP,CENPN,CENPQ,CENPO,MIS18BP1,NASP,CENPW,CENPK,CENPH,CENPU,CENPI,HJURP,KNL1,CENPA
GO:BP	organelle assembly	GO:0070925	5.64665e-11	10.2482	863	461	60	17916	ODF2,CCDC88A,ALMS1,MZT1,NUP62,CEP192,SSX2IP,NDE1,SMC3,HAUS1,CEP152,HYLS1,SCLT1,SMC1A,HAUS5,EZR,TUBB4B,CENPJ,CEP78,CENPN,SDC1,CNTRL,SYNE2,HAUS8,INCENP,WDR34,POC1A,CDK2,KIF24,STIL,BRCA1,CENPW,CENPK,GPSM2,AURKA,CENPH,FBXO5,RACGAP1,WDR62,KIF23,CENPE,TPX2,KIF11,SPAG5,ASPM,PLK4,KIF4A,KNL1,CDK1,CENPF,BIRC5,ANLN,KIFC1,CDC20,PLK1,CDKN3,MYBL2,NEK2,CENPA,AURKB
GO:BP	regulation of DNA repair	GO:0006282	5.96361e-11	10.2245	130	461	22	17916	SMCHD1,TRIM28,XRCC1,PARP1,HMGB1,FUS,SLF1,PCNA,CHEK1,FIGNL1,PARPBP,USP1,DDX11,DEK,NSD2,H2AFX,TIMELESS,BRCA1,RAD51,POLQ,RAD51AP1,FOXM1
GO:BP	mitotic cytokinesis	GO:0000281	9.06015e-11	10.0429	73	461	17	17916	NUP62,ECT2,INCENP,CKAP2,ESPL1,RACGAP1,KIF20B,CIT,KIF23,STMN1,KIF4A,CEP55,NUSAP1,KIF20A,ANLN,PLK1,CENPA
GO:BP	positive regulation of cell cycle G2/M phase transition	GO:1902751	1.1228e-10	9.9497	30	461	12	17916	CDK4,PBX1,CDC25B,DBF4B,CDC7,FBXO5,ATAD5,CCNB1,CDC25A,CDK1,DTL,CDC25C
GO:BP	chromosome condensation	GO:0030261	1.38449e-10	9.85871	46	461	14	17916	SMC2,NCAPH2,NCAPD3,NCAPD2,INCENP,NCAPG2,SMC4,CDCA5,CCNB1,CDK1,NUSAP1,NCAPG,TOP2A,NCAPH
GO:BP	reproduction	GO:0000003	1.38449e-10	9.85871	1493	461	84	17916	DAZAP1,CNOT9,ODF2,PBX1,TRIM28,NUP62,SLC19A1,RAD21,SMC3,E2F7,FOSL1,NUP107,FANCC,FANCM,SMC2,MSH6,NDC1,MSH2,SMC1A,MASTL,TCF7,NCAPH2,NUDT1,PCNA,SDC1,CKS2,RMI1,NCAPD3,FIGNL1,FBLN1,LIN9,EMP2,CDC25B,MYBL1,RRM1,NCAPD2,INCENP,FANCG,POC1A,CDK2,BRCA2,NASP,MCM8,H2AFX,PSMC3IP,E2F1,SPIN4,SGO2,CCNF,TRIP13,AURKA,RAD51,SMC4,KIF18A,ESPL1,FBXO5,RACGAP1,FANCA,PTTG1,FANCD2,CENPI,BRIP1,HMGB2,TTK,CCNB1,CDC25A,BUB1,EXO1…
GO:BP	response to stress	GO:0006950	1.59924e-10	9.79609	4112	461	170	17916	NUP188,TRA2B,POLE3,NUP50,NUP88,CDK4,SMARCB1,SMCHD1,STK24,NUP205,CNOT9,ACTL6A,TRIM28,FAM111A,MDC1,OXCT1,SLFN11,RNF26,ACD,TFDP1,NUP62,XRCC1,TGFB1I1,H3F3B,CBX5,FH,NUP155,RAD21,HMGA1,MGME1,HNRNPM,NUCKS1,NRAS,SMC3,NUP85,SMC6,E2F7,FOSL1,NUP107,FANCC,HGF,ILF3,FANCM,SFPQ,DONSON,TOPBP1,PARP1,MSH6,SSRP1,NDC1,MSH2,POLD3,HNRNPA1,SMC1A,BCL2L12,DOT1L,SUV39H2,MASTL,RFWD3,HMGB1,FUS,FANCE,SLF1,USP13,EZR,ECT2,TUBB…
GO:BP	meiotic chromosome condensation	GO:0010032	1.8852e-10	9.72464	7	461	7	17916	SMC2,NCAPH2,NCAPD3,NCAPD2,INCENP,SMC4,NCAPH
GO:BP	cellular macromolecule metabolic process	GO:0044260	1.90167e-10	9.72087	8402	461	288	17916	EXOSC10,NUP188,ILF2,POLE3,NUP50,NUP88,CDK4,SMARCB1,SMCHD1,STK24,NUP205,CNOT9,EWSR1,PKIA,ACTL6A,KHSRP,SRRT,CTDSPL2,SAE1,PBX1,UGDH,TRIM28,SET,H2AFV,SEPHS1,MAZ,FAM111A,G2E3,MDC1,DCPS,MCMBP,SLFN11,RNF26,CCDC88A,NUDT21,TWIST2,ACD,LSM2,TFDP1,NUP62,SNRPB,TELO2,XRCC1,RBMX,NPM3,TGFB1I1,H3F3B,CBX5,FH,NUP155,EXOSC2,RAD21,CACYBP,HMGA1,MGME1,DARS2,HNRNPM,NUCKS1,NRAS,TTF2,HNRNPR,RPL22L1,SMC3,PRDM8,NUP85,YES1,S…
GO:BP	centrosome duplication	GO:0051298	1.95368e-10	9.70915	66	461	16	17916	ALMS1,NUP62,CEP192,NDE1,CEP152,CENPJ,GEN1,POC1A,CDK2,BRCA2,XRCC3,STIL,BRCA1,CCNF,WDR62,PLK4
GO:BP	regulation of cell division	GO:0051302	2.14208e-10	9.66916	167	461	24	17916	NUP62,E2F7,MYO19,ECT2,CDC25B,INCENP,BRCA2,ORC6,RBL1,AURKA,CDC6,RACGAP1,KIF20B,CIT,KIF14,KIF23,BLM,ASPM,PLK4,PRC1,KIF20A,PLK1,KIF18B,AURKB
GO:BP	mitotic DNA damage checkpoint	GO:0044773	2.17712e-10	9.66212	100	461	19	17916	CNOT9,MDC1,TFDP1,E2F7,DONSON,TOPBP1,MSH2,RFWD3,PCNA,CDK2,E2F1,AURKA,FANCD2,CCNB1,BLM,GTSE1,CDK1,CLSPN,CDC25C
GO:BP	replication fork processing	GO:0031297	2.65334e-10	9.57621	32	461	12	17916	NUCKS1,FANCM,RFWD3,PCNA,GEN1,MMS22L,DDX11,DNA2,BRCA2,TONSL,RAD51,BLM
GO:BP	reproductive process	GO:0022414	3.02789e-10	9.51886	1490	461	83	17916	DAZAP1,CNOT9,ODF2,PBX1,TRIM28,NUP62,SLC19A1,RAD21,SMC3,E2F7,FOSL1,NUP107,FANCC,FANCM,SMC2,MSH6,NDC1,MSH2,SMC1A,MASTL,TCF7,NCAPH2,NUDT1,PCNA,SDC1,CKS2,RMI1,NCAPD3,FIGNL1,FBLN1,EMP2,CDC25B,MYBL1,RRM1,NCAPD2,INCENP,FANCG,POC1A,CDK2,BRCA2,NASP,MCM8,H2AFX,PSMC3IP,E2F1,SPIN4,SGO2,CCNF,TRIP13,AURKA,RAD51,SMC4,KIF18A,ESPL1,FBXO5,RACGAP1,FANCA,PTTG1,FANCD2,CENPI,BRIP1,HMGB2,TTK,CCNB1,CDC25A,BUB1,EXO1,ASPM…
GO:BP	regulation of centrosome cycle	GO:0046605	3.13351e-10	9.50397	58	461	15	17916	ALMS1,NUP62,RANBP1,CENPJ,CHEK1,GEN1,POC1A,XRCC3,STIL,BRCA1,CCNF,AURKA,KIF11,PLK4,NEK2
GO:BP	meiosis I	GO:0007127	3.90831e-10	9.40801	116	461	20	17916	RAD21,FANCM,NDC1,CKS2,RMI1,CDC25B,MYBL1,BRCA2,PSMC3IP,TRIP13,AURKA,RAD51,ESPL1,FBXO5,PTTG1,FANCD2,BRIP1,CCNE2,TOP2A,PLK1
GO:BP	chromosome organization involved in meiotic cell cycle	GO:0070192	3.91132e-10	9.40768	69	461	16	17916	SMC2,NDC1,NCAPH2,NCAPD3,NCAPD2,INCENP,SGO2,TRIP13,RAD51,SMC4,FANCD2,BRIP1,BUB1,CCNE2,BUB1B,NCAPH
GO:BP	positive regulation of chromosome segregation	GO:0051984	3.96004e-10	9.4023	33	461	12	17916	RAD21,SMC6,SFPQ,SLF1,DDX11,FEN1,CDC6,ESPL1,CCNB1,CDT1,DLGAP5,AURKB
GO:BP	positive regulation of G2/M transition of mitotic cell cycle	GO:0010971	6.48409e-10	9.18815	27	461	11	17916	CDK4,PBX1,CDC25B,DBF4B,CDC7,FBXO5,CCNB1,CDC25A,CDK1,DTL,CDC25C
GO:BP	protein localization to chromosome, centromeric region	GO:0071459	7.75098e-10	9.11064	21	461	10	17916	SPDL1,CENPQ,MTBP,TTK,CDT1,KNL1,CDK1,NDC80,CENPA,AURKB
GO:BP	ciliary basal body-plasma membrane docking	GO:0097711	7.75098e-10	9.11064	95	461	18	17916	ODF2,ALMS1,CEP192,NDE1,HAUS1,CEP152,SCLT1,HAUS5,TUBB4B,CENPJ,CEP78,CNTRL,HAUS8,KIF24,PLK4,CDK1,PLK1,NEK2
GO:BP	mitotic chromosome condensation	GO:0007076	2.22331e-09	8.653	17	461	9	17916	SMC2,NCAPH2,NCAPD3,NCAPD2,SMC4,CDCA5,NUSAP1,NCAPG,NCAPH
GO:BP	DNA replication checkpoint	GO:0000076	2.22331e-09	8.653	17	461	9	17916	TOPBP1,DNA2,TICRR,TIMELESS,CDC6,CDT1,CDC45,ORC1,CLSPN
GO:BP	cytoskeleton-dependent cytokinesis	GO:0061640	2.22331e-09	8.653	101	461	18	17916	NUP62,ECT2,INCENP,CKAP2,ESPL1,RACGAP1,KIF20B,CIT,KIF23,STMN1,KIF4A,CEP55,NUSAP1,KIF20A,ANLN,PLK1,CENPA,AURKB
GO:BP	protein localization to kinetochore	GO:0034501	2.22331e-09	8.653	17	461	9	17916	SPDL1,CENPQ,MTBP,TTK,CDT1,KNL1,CDK1,NDC80,AURKB
GO:BP	nucleotide-excision repair, DNA gap filling	GO:0006297	2.33663e-09	8.63141	23	461	10	17916	XRCC1,POLD3,PCNA,POLE,RFC2,LIG1,POLD1,RFC5,RFC4,RFC3
GO:BP	regulation of cellular component organization	GO:0051128	3.76689e-09	8.42402	2442	461	113	17916	EXOSC10,SACS,SMARCB1,STK24,SAE1,TRIM28,SET,CCDC88A,ALMS1,ACD,TFDP1,NUP62,XRCC1,PLEKHG2,H3F3B,EXOSC2,RAD21,HMGA1,SPDL1,SMC3,ARPIN,ARL6IP1,HGF,SFPQ,RANBP1,HNRNPA2B1,PARP1,MYO19,SSRP1,SKA2,ITGA6,HNRNPA1,SMC1A,EXOSC9,HMGB1,SLF1,EZR,ECT2,CENPJ,TAF9B,HNRNPD,CHEK1,SDC1,LRFN5,CNTRL,GEN1,PHF19,DDX11,SYNE2,DNMT1,CXCL12,ATAD2,ARHGAP33,MTBP,FEN1,PODXL,POC1A,BORA,KNTC1,CKAP2,NGEF,MCM2,XRCC3,E2F1,STIL,BRCA1,EZ…
GO:BP	signal transduction involved in DNA integrity checkpoint	GO:0072401	9.96553e-09	8.0015	73	461	15	17916	CNOT9,TFDP1,E2F7,PCNA,CHEK1,CDK2,E2F1,BRCA1,AURKA,CCNB1,GTSE1,CDK1,DTL,CDC25C,PLK1
GO:BP	signal transduction involved in DNA damage checkpoint	GO:0072422	9.96553e-09	8.0015	73	461	15	17916	CNOT9,TFDP1,E2F7,PCNA,CHEK1,CDK2,E2F1,BRCA1,AURKA,CCNB1,GTSE1,CDK1,DTL,CDC25C,PLK1
GO:BP	signal transduction involved in cell cycle checkpoint	GO:0072395	1.21444e-08	7.91562	74	461	15	17916	CNOT9,TFDP1,E2F7,PCNA,CHEK1,CDK2,E2F1,BRCA1,AURKA,CCNB1,GTSE1,CDK1,DTL,CDC25C,PLK1
GO:BP	regulation of cyclin-dependent protein serine/threonine kinase activity	GO:0000079	1.30745e-08	7.88357	99	461	17	17916	CDK4,CKS2,CKS1B,CCNF,CDC6,PSRC1,CDKN2C,CCNB1,BLM,CDC25A,CCNB2,CCNE2,CCNA2,CDC25C,PKMYT1,PLK1,CDKN3
GO:BP	DNA unwinding involved in DNA replication	GO:0006268	2.29854e-08	7.63855	15	461	8	17916	HMGA1,MCM6,MCM4,MCM2,RECQL4,RAD51,MCM7,BLM
GO:BP	regulation of cyclin-dependent protein kinase activity	GO:1904029	2.45106e-08	7.61065	103	461	17	17916	CDK4,CKS2,CKS1B,CCNF,CDC6,PSRC1,CDKN2C,CCNB1,BLM,CDC25A,CCNB2,CCNE2,CCNA2,CDC25C,PKMYT1,PLK1,CDKN3
GO:BP	nuclear transport	GO:0051169	3.26852e-08	7.48565	363	461	32	17916	NUP188,NUP50,NUP88,NUP205,SNRPD1,PKIA,CTDSPL2,TRIM28,IPO9,SRSF1,NUP62,SNRPB,CCHCR1,NUP155,HMGA1,SRSF7,NUP85,CSE1L,NUP107,HNRNPA2B1,SRSF2,ANP32B,NDC1,HNRNPA1,ECT2,SRSF3,DDX39A,PSIP1,KPNA2,BARD1,GTSE1,CDK1
GO:BP	regulation of signal transduction by p53 class mediator	GO:1901796	3.73747e-08	7.42742	181	461	22	17916	TOPBP1,SSRP1,BCL2L12,RHNO1,TAF9B,CHEK1,RMI1,RFC2,RFC5,RFC4,DNA2,CDK2,RFC3,BRCA1,AURKA,ATAD5,BRIP1,TPX2,BARD1,BLM,EXO1,AURKB
GO:BP	pre-replicative complex assembly	GO:0036388	4.29766e-08	7.36677	7	461	6	17916	MCM6,MCM3,MCM4,MCM2,MCM7,MCM5
GO:BP	pre-replicative complex assembly involved in nuclear cell cycle DNA replication	GO:0006267	4.29766e-08	7.36677	7	461	6	17916	MCM6,MCM3,MCM4,MCM2,MCM7,MCM5
GO:BP	nucleic acid phosphodiester bond hydrolysis	GO:0090305	4.29766e-08	7.36677	308	461	29	17916	EXOSC10,UTP20,DCPS,SLFN11,NUDT21,EXOSC2,MGME1,EXOSC8,FANCM,POP1,PARP1,POLD3,EXOSC9,HMGB1,DCLRE1B,PCNA,GEN1,POLE,RFC2,POLD1,RFC5,RFC4,FEN1,DNA2,RNASEH2A,RFC3,ATAD5,HMGB2,EXO1
GO:BP	pre-replicative complex assembly involved in cell cycle DNA replication	GO:1902299	4.29766e-08	7.36677	7	461	6	17916	MCM6,MCM3,MCM4,MCM2,MCM7,MCM5
GO:BP	protein-containing complex assembly	GO:0065003	4.94614e-08	7.30573	1657	461	83	17916	SMARCB1,NUP205,SNRPD1,UGDH,SET,SRSF1,NUDT21,LSM2,MZT1,SNRPB,CEP192,HPRT1,PLEKHG2,RBMX,H3F3B,HMGA1,NDE1,ARPIN,NUP107,FANCC,PARP1,ANP32B,NDC1,UBE2S,TCF7,HMGB1,DIAPH3,FUS,SLF1,ECT2,CENPJ,MIS18A,CENPP,CENPN,CENPQ,CENPO,MIS18BP1,MCM6,PSIP1,RRM1,SHMT1,CXCL12,MCM3,NASP,MCM4,CHAF1A,KNTC1,H2AFX,MCM2,GMNN,CENPW,CENPK,CENPH,RAD51,MCM7,PSRC1,FBXO5,MCM5,HELLS,CENPU,FANCA,KIF14,CENPI,CHAF1B,POLQ,CENPE,HMGB2,TP…
GO:BP	cellular protein-containing complex assembly	GO:0034622	6.10258e-08	7.21449	1086	461	62	17916	SMARCB1,NUP205,SNRPD1,SET,SRSF1,NUDT21,LSM2,MZT1,SNRPB,CEP192,PLEKHG2,H3F3B,NDE1,ARPIN,NUP107,PARP1,ANP32B,NDC1,UBE2S,HMGB1,DIAPH3,CENPJ,MIS18A,CENPP,CENPN,CENPQ,CENPO,MIS18BP1,MCM6,PSIP1,MCM3,NASP,MCM4,CHAF1A,H2AFX,MCM2,GMNN,CENPW,CENPK,CENPH,RAD51,MCM7,PSRC1,FBXO5,MCM5,HELLS,CENPU,CENPI,CHAF1B,CENPE,HMGB2,TPX2,CDT1,CDC45,STMN1,HJURP,KNL1,ASF1B,CENPF,UBE2C,ANLN,CENPA
GO:BP	anatomical structure homeostasis	GO:0060249	6.50265e-08	7.18691	458	461	36	17916	EXOSC10,POLE3,ACD,TELO2,XRCC1,FH,SMC6,HNRNPA2B1,PARP1,POLD3,HNRNPA1,POLA2,DCLRE1B,HNRNPD,POLA1,PCNA,POLE,RFC2,POLD1,RFC5,RFC4,FEN1,DNA2,BRCA2,RECQL4,RFC3,XRCC3,RAD51,POLE2,PRIM1,BARD1,BLM,EXO1,CCNE2,NEK2,AURKB
GO:BP	female meiotic nuclear division	GO:0007143	6.90527e-08	7.16082	31	461	10	17916	MASTL,NCAPH2,CDC25B,TRIP13,AURKA,FBXO5,TTK,TOP2A,NCAPH,PLK1
GO:BP	regulation of double-strand break repair	GO:2000779	8.61269e-08	7.06486	85	461	15	17916	SMCHD1,PARP1,FUS,SLF1,CHEK1,FIGNL1,PARPBP,DDX11,DEK,NSD2,TIMELESS,RAD51,POLQ,RAD51AP1,FOXM1
GO:BP	regulation of nucleobase-containing compound metabolic process	GO:0019219	1.2815e-07	6.89228	4062	461	158	17916	EXOSC10,NUP188,ILF2,TRA2B,DAZAP1,NUP50,NUP88,SMARCB1,SMCHD1,NUP205,CNOT9,EWSR1,PKIA,ACTL6A,KHSRP,SRRT,HNRNPH1,PBX1,TRIM28,SET,H2AFV,MAZ,SRSF1,NUDT21,HNRNPF,SNRPA,TWIST2,ACD,TFDP1,NUP62,XRCC1,RBMX,TGFB1I1,H3F3B,CBX5,NUP155,EXOSC2,RAD21,HMGA1,HNRNPM,NUCKS1,SRSF7,HNRNPR,PRDM8,NUP85,YES1,E2F7,EXOSC8,FOSL1,NUP107,HGF,ILF3,HNRNPDL,SFPQ,HNRNPA2B1,SRSF2,PARP1,MSH6,HNRNPA3,RUNX2,NDC1,MSH2,ITGA6,HNRNPA1,EX…
GO:BP	positive regulation of DNA replication	GO:0045740	1.30721e-07	6.88366	42	461	11	17916	CACYBP,E2F7,PCNA,DBF4B,DNA2,CDK2,CDC7,DBF4,ATAD5,CDT1,CDK1
GO:BP	macromolecule metabolic process	GO:0043170	1.57862e-07	6.80172	9774	461	311	17916	EXOSC10,NUP188,ILF2,TRA2B,POLE3,DAZAP1,NUP50,NUP88,CDK4,SMARCB1,SMCHD1,STK24,NUP205,CNOT9,SNRPD1,EWSR1,PKIA,ACTL6A,KHSRP,SRRT,CTDSPL2,HNRNPH1,SAE1,UTP20,PBX1,UGDH,TRIM28,SET,H2AFV,SEPHS1,MAZ,FAM111A,G2E3,MDC1,DCPS,MCMBP,SLFN11,RNF26,CCDC88A,SF3B3,SRSF1,NUDT21,HNRNPF,SNRPA,TWIST2,ACD,LSM2,TFDP1,NUP62,SNRPB,TELO2,XRCC1,RBMX,NPM3,TGFB1I1,H3F3B,CBX5,FH,NUP155,EXOSC2,RAD21,CACYBP,HMGA1,MGME1,DARS2,HNR…
GO:BP	protein-containing complex subunit organization	GO:0043933	1.70492e-07	6.7683	1938	461	91	17916	POLE3,SMARCB1,NUP205,SNRPD1,UGDH,SET,SRSF1,NUDT21,LSM2,MZT1,SNRPB,CEP192,HPRT1,PLEKHG2,RBMX,H3F3B,HMGA1,NDE1,ARPIN,NUP107,FANCC,PARP1,ANP32B,NDC1,ANP32E,UBE2S,TCF7,HMGB1,DIAPH3,FUS,PTMA,SLF1,ECT2,CENPJ,MIS18A,CENPP,CENPN,CENPQ,CENPO,MIS18BP1,MCM6,PSIP1,RRM1,SHMT1,CXCL12,MCM3,NASP,MCM4,CHAF1A,KNTC1,KIF24,CKAP2,H2AFX,MCM2,GMNN,CENPW,CENPK,CENPH,RAD51,MCM7,PSRC1,KIF18A,FBXO5,MCM5,HELLS,CENPU,FANCA,K…
GO:BP	regulation of G1/S transition of mitotic cell cycle	GO:2000045	1.72665e-07	6.7628	180	461	21	17916	CDK4,CNOT9,SLFN11,TFDP1,E2F7,RFWD3,PCNA,MTBP,CDK2,E2F1,EZH2,RBL1,AURKA,CDC6,KIF14,CDKN2C,CCNB1,CDC45,GTSE1,CDK1,CDC25C
GO:BP	establishment of organelle localization	GO:0051656	2.13173e-07	6.67127	436	461	34	17916	NUP88,NUP62,NDE1,SPDL1,MYO19,EZR,CENPQ,SYNE2,INCENP,KIF22,GPSM2,PSRC1,KIF18A,ESPL1,MAD2L1,CDCA5,KIF14,KIF23,CENPE,CCNB1,SPAG5,CDT1,DLGAP5,NUSAP1,CENPF,CDCA8,NDC80,KIF2C,FAM83D,NUF2,KIFC1,PLK1,CENPA,AURKB
GO:BP	signal transduction in response to DNA damage	GO:0042770	2.17854e-07	6.66183	134	461	18	17916	CNOT9,TFDP1,E2F7,PCNA,CHEK1,CDK2,BRCA2,E2F1,BRCA1,AURKA,ATAD5,CCNB1,GTSE1,CDK1,FOXM1,DTL,CDC25C,PLK1
GO:BP	regulation of DNA recombination	GO:0000018	2.2884e-07	6.64047	105	461	16	17916	SMCHD1,PARP1,MSH6,MSH2,FUS,CHEK1,FIGNL1,PARPBP,KPNA2,NSD2,TIMELESS,RAD51,ATAD5,POLQ,RAD51AP1,BLM
GO:BP	protein export from nucleus	GO:0006611	2.51306e-07	6.5998	184	461	21	17916	NUP188,NUP50,NUP88,NUP205,CTDSPL2,SRSF1,NUP62,CCHCR1,NUP155,SRSF7,NUP85,CSE1L,NUP107,HNRNPA2B1,SRSF2,ANP32B,NDC1,SRSF3,DDX39A,BARD1,GTSE1
GO:BP	regulation of cellular response to stress	GO:0080135	2.65957e-07	6.57519	768	461	48	17916	NUP188,NUP50,NUP88,SMCHD1,STK24,NUP205,TRIM28,NUP62,XRCC1,NUP155,HMGA1,NUP85,NUP107,HGF,SFPQ,PARP1,NDC1,BCL2L12,RFWD3,HMGB1,FUS,SLF1,USP13,EZR,TAF9B,PCNA,CHEK1,FIGNL1,PARPBP,USP1,DDX11,DEK,CXCL12,DHFR,NSD2,H2AFX,TIMELESS,BRCA1,RBL1,DDIAS,RAD51,FBXO5,ATAD5,POLQ,WDR76,RAD51AP1,FOXM1,PBK
GO:BP	regulation of cell cycle G1/S phase transition	GO:1902806	2.66199e-07	6.57479	202	461	22	17916	CDK4,CNOT9,SLFN11,TFDP1,E2F7,RFWD3,PCNA,MTBP,CDK2,E2F1,EZH2,RBL1,AURKA,CDC6,KIF14,CDKN2C,CCNB1,CDC45,GTSE1,CDK1,FAM83D,CDC25C
GO:BP	regulation of transferase activity	GO:0051338	2.99649e-07	6.52339	1028	461	58	17916	CDK4,STK24,PKIA,CCDC88A,ACD,NUP62,TELO2,HGF,HNRNPA2B1,UBE2S,MASTL,ECT2,HNRNPD,PCNA,CKS2,EMP2,SLC8A1,CDC25B,DBF4B,RFC2,CKS1B,RFC5,INCENP,RFC4,CHTF18,BORA,RFC3,DBF4,EZH2,RBL1,NCAPG2,CCNF,CDC6,PSRC1,FBXO5,MAD2L1,KIF14,CDKN2C,CENPE,TPX2,CCNB1,BLM,CDC25A,CCNB2,CCNE2,CDK1,CLSPN,CCNA2,UBE2C,CDC25C,IQGAP3,PBK,PKMYT1,CDC20,PLK1,CDKN3,NEK2,AURKB
GO:BP	nuclear export	GO:0051168	3.16213e-07	6.50002	204	461	22	17916	NUP188,NUP50,NUP88,NUP205,CTDSPL2,SRSF1,NUP62,CCHCR1,NUP155,SRSF7,NUP85,CSE1L,NUP107,HNRNPA2B1,SRSF2,ANP32B,NDC1,HNRNPA1,SRSF3,DDX39A,BARD1,GTSE1
GO:BP	nucleocytoplasmic transport	GO:0006913	3.51068e-07	6.45461	360	461	30	17916	NUP188,NUP50,NUP88,NUP205,SNRPD1,PKIA,CTDSPL2,TRIM28,IPO9,SRSF1,NUP62,SNRPB,CCHCR1,NUP155,SRSF7,NUP85,CSE1L,NUP107,HNRNPA2B1,SRSF2,ANP32B,NDC1,HNRNPA1,ECT2,SRSF3,DDX39A,KPNA2,BARD1,GTSE1,CDK1
GO:BP	positive regulation of DNA biosynthetic process	GO:2000573	3.85399e-07	6.41409	69	461	13	17916	ACD,HGF,HNRNPA2B1,HNRNPA1,HNRNPD,PCNA,RFC2,RFC5,RFC4,CHTF18,RFC3,NEK2,AURKB
GO:BP	positive regulation of DNA repair	GO:0045739	3.85399e-07	6.41409	69	461	13	17916	SMCHD1,TRIM28,XRCC1,PARP1,HMGB1,FUS,SLF1,PCNA,DDX11,H2AFX,TIMELESS,BRCA1,FOXM1
GO:BP	negative regulation of G1/S transition of mitotic cell cycle	GO:2000134	3.91978e-07	6.40674	124	461	17	17916	CDK4,CNOT9,SLFN11,TFDP1,E2F7,RFWD3,PCNA,CDK2,E2F1,EZH2,RBL1,AURKA,CDKN2C,CCNB1,GTSE1,CDK1,CDC25C
GO:BP	cellular biosynthetic process	GO:0044249	4.16024e-07	6.38088	6111	461	214	17916	EXOSC10,ILF2,POLE3,CDK4,SMARCB1,SMCHD1,CNOT9,SYNJ2,EWSR1,IDH2,PKIA,ACTL6A,KHSRP,SRRT,PBX1,UGDH,TRIM28,SET,H2AFV,SEPHS1,MAZ,FAM111A,PAICS,AGPAT5,MCMBP,SLFN11,CCDC88A,NUDT21,TWIST2,ACD,TFDP1,DCK,NUP62,SNRPB,GMPS,HPRT1,TELO2,RBMX,NPM3,PRPS2,TGFB1I1,H3F3B,CBX5,RAD21,CACYBP,HMGA1,MGME1,DARS2,NUCKS1,TTF2,HNRNPR,RPL22L1,SMC3,PRDM8,NUP85,YES1,E2F7,FOSL1,NUP107,HGF,ILF3,FANCM,SFPQ,DONSON,TOPBP1,HNRNPA2B1,…
GO:BP	regulation of attachment of spindle microtubules to kinetochore	GO:0051988	4.16024e-07	6.38088	14	461	7	17916	ECT2,KNSTRN,RACGAP1,CCNB1,SPAG5,NEK2,AURKB
GO:BP	mitotic centrosome separation	GO:0007100	4.16024e-07	6.38088	14	461	7	17916	NUP62,NDE1,RANBP1,CHEK1,AURKA,KIF11,NEK2
GO:BP	regulation of DNA-directed DNA polymerase activity	GO:1900262	4.35074e-07	6.36144	9	461	6	17916	PCNA,RFC2,RFC5,RFC4,CHTF18,RFC3
GO:BP	positive regulation of DNA-directed DNA polymerase activity	GO:1900264	4.35074e-07	6.36144	9	461	6	17916	PCNA,RFC2,RFC5,RFC4,CHTF18,RFC3
GO:BP	organic substance biosynthetic process	GO:1901576	4.36811e-07	6.35971	6225	461	217	17916	EXOSC10,ILF2,POLE3,CDK4,SMARCB1,SMCHD1,CNOT9,SYNJ2,EWSR1,IDH2,PKIA,ACTL6A,KHSRP,SRRT,PBX1,UGDH,TRIM28,SET,H2AFV,SEPHS1,MAZ,FAM111A,PAICS,AGPAT5,MCMBP,SLFN11,CCDC88A,NUDT21,TWIST2,ACD,TFDP1,DCK,NUP62,SNRPB,GMPS,HPRT1,TELO2,RBMX,NPM3,PRPS2,TGFB1I1,GPD2,H3F3B,CBX5,RAD21,CACYBP,HMGA1,MGME1,DARS2,NUCKS1,TTF2,HNRNPR,RPL22L1,SMC3,PRDM8,NUP85,YES1,E2F7,FOSL1,NUP107,HGF,ILF3,FANCM,SFPQ,DONSON,TOPBP1,HNRNP…
GO:BP	nitrogen compound metabolic process	GO:0006807	5.01484e-07	6.29974	10110	461	317	17916	EXOSC10,NUP188,ILF2,TRA2B,POLE3,DAZAP1,NUP50,NUP88,CDK4,SMARCB1,SMCHD1,STK24,NUP205,CNOT9,SNRPD1,EWSR1,IDH2,PKIA,ACTL6A,KHSRP,SRRT,CTDSPL2,HNRNPH1,SAE1,UTP20,PBX1,UGDH,TRIM28,SET,H2AFV,SEPHS1,MAZ,G2E3,MDC1,PAICS,DCPS,AGPAT5,SLFN11,RNF26,CCDC88A,SF3B3,SRSF1,NUDT21,HNRNPF,SNRPA,TWIST2,ACD,LSM2,TFDP1,DCK,NUP62,SNRPB,GMPS,HPRT1,TELO2,XRCC1,RBMX,NPM3,PRPS2,SLC19A1,TGFB1I1,H3F3B,CBX5,FH,NUP155,EXOSC2,R…
GO:BP	DNA damage response, detection of DNA damage	GO:0042769	5.55733e-07	6.25513	38	461	10	17916	PARP1,POLD3,PCNA,USP1,RFC2,POLD1,RFC5,RFC4,RFC3,DTL
GO:BP	regulation of nitrogen compound metabolic process	GO:0051171	6.47322e-07	6.18888	5997	461	210	17916	EXOSC10,NUP188,ILF2,TRA2B,DAZAP1,NUP50,NUP88,CDK4,SMARCB1,SMCHD1,STK24,NUP205,CNOT9,EWSR1,PKIA,ACTL6A,KHSRP,SRRT,HNRNPH1,SAE1,PBX1,TRIM28,SET,H2AFV,MAZ,CCDC88A,SF3B3,SRSF1,NUDT21,HNRNPF,SNRPA,TWIST2,ACD,TFDP1,NUP62,HPRT1,TELO2,XRCC1,RBMX,TGFB1I1,H3F3B,CBX5,NUP155,EXOSC2,RAD21,HMGA1,HNRNPM,NUCKS1,SRSF7,HNRNPR,PRDM8,NUP85,YES1,ARL6IP1,E2F7,EXOSC8,FOSL1,NUP107,HGF,ILF3,HNRNPDL,FANCM,SFPQ,HNRNPA2B1,S…
GO:BP	positive regulation of cytokinesis	GO:0032467	7.24058e-07	6.14023	39	461	10	17916	NUP62,ECT2,CDC25B,CDC6,RACGAP1,KIF20B,CIT,KIF14,KIF23,AURKB
GO:BP	centrosome separation	GO:0051299	7.36702e-07	6.13271	15	461	7	17916	NUP62,NDE1,RANBP1,CHEK1,AURKA,KIF11,NEK2
GO:BP	negative regulation of cell cycle G1/S phase transition	GO:1902807	7.61928e-07	6.11809	130	461	17	17916	CDK4,CNOT9,SLFN11,TFDP1,E2F7,RFWD3,PCNA,CDK2,E2F1,EZH2,RBL1,AURKA,CDKN2C,CCNB1,GTSE1,CDK1,CDC25C
GO:BP	regulation of sister chromatid cohesion	GO:0007063	8.01057e-07	6.09634	22	461	8	17916	RAD21,SFPQ,SLF1,DDX11,FEN1,ESPL1,CDCA5,BUB1
GO:BP	nucleobase-containing compound biosynthetic process	GO:0034654	1.10609e-06	5.95621	4161	461	157	17916	EXOSC10,ILF2,POLE3,CDK4,SMARCB1,SMCHD1,CNOT9,EWSR1,IDH2,PKIA,ACTL6A,KHSRP,SRRT,PBX1,UGDH,TRIM28,SET,H2AFV,MAZ,PAICS,AGPAT5,NUDT21,TWIST2,ACD,TFDP1,DCK,NUP62,SNRPB,GMPS,HPRT1,TELO2,RBMX,NPM3,PRPS2,TGFB1I1,H3F3B,CBX5,RAD21,HMGA1,NUCKS1,TTF2,PRDM8,NUP85,YES1,E2F7,FOSL1,NUP107,HGF,ILF3,SFPQ,HNRNPA2B1,MTHFD1,SRSF2,PARP1,SSRP1,RUNX2,POLD3,ITGA6,HNRNPA1,EXOSC9,BCL2L12,DOT1L,SUV39H2,PFAS,TCF7,HMGB1,FUS,P…
GO:BP	mitotic G1 DNA damage checkpoint	GO:0031571	1.11364e-06	5.95325	63	461	12	17916	CNOT9,TFDP1,E2F7,RFWD3,PCNA,CDK2,E2F1,AURKA,CCNB1,GTSE1,CDK1,CDC25C
GO:BP	mitotic G1/S transition checkpoint	GO:0044819	1.11364e-06	5.95325	63	461	12	17916	CNOT9,TFDP1,E2F7,RFWD3,PCNA,CDK2,E2F1,AURKA,CCNB1,GTSE1,CDK1,CDC25C
GO:BP	microtubule polymerization or depolymerization	GO:0031109	1.11699e-06	5.95195	118	461	16	17916	MZT1,CEP192,NDE1,SKA2,CENPJ,KIF24,CKAP2,PSRC1,KIF18A,FBXO5,TPX2,STMN1,SKA1,KIF2C,SKA3,KIF18B
GO:BP	positive regulation of chromosome organization	GO:2001252	1.24833e-06	5.90367	185	461	20	17916	SMARCB1,TRIM28,ACD,RAD21,SFPQ,HNRNPA2B1,HNRNPA1,SLF1,HNRNPD,PHF19,DDX11,DNMT1,FEN1,BRCA1,ESPL1,CCNB1,CDT1,DLGAP5,NEK2,AURKB
GO:BP	G1 DNA damage checkpoint	GO:0044783	1.32247e-06	5.87861	64	461	12	17916	CNOT9,TFDP1,E2F7,RFWD3,PCNA,CDK2,E2F1,AURKA,CCNB1,GTSE1,CDK1,CDC25C
GO:BP	biosynthetic process	GO:0009058	1.34357e-06	5.87174	6307	461	217	17916	EXOSC10,ILF2,POLE3,CDK4,SMARCB1,SMCHD1,CNOT9,SYNJ2,EWSR1,IDH2,PKIA,ACTL6A,KHSRP,SRRT,PBX1,UGDH,TRIM28,SET,H2AFV,SEPHS1,MAZ,FAM111A,PAICS,AGPAT5,MCMBP,SLFN11,CCDC88A,NUDT21,TWIST2,ACD,TFDP1,DCK,NUP62,SNRPB,GMPS,HPRT1,TELO2,RBMX,NPM3,PRPS2,TGFB1I1,GPD2,H3F3B,CBX5,RAD21,CACYBP,HMGA1,MGME1,DARS2,NUCKS1,TTF2,HNRNPR,RPL22L1,SMC3,PRDM8,NUP85,YES1,E2F7,FOSL1,NUP107,HGF,ILF3,FANCM,SFPQ,DONSON,TOPBP1,HNRNP…
GO:BP	mitotic G2/M transition checkpoint	GO:0044818	1.39418e-06	5.85568	32	461	9	17916	DONSON,TOPBP1,TICRR,BRCA1,CDC6,BLM,ORC1,CDK1,CLSPN
GO:BP	regulation of spindle organization	GO:0090224	1.48725e-06	5.82761	42	461	10	17916	NUP62,SMC3,SMC1A,BORA,GPSM2,PSRC1,TPX2,TACC3,SPAG5,PLK1
GO:BP	postreplication repair	GO:0006301	1.52481e-06	5.81678	53	461	11	17916	MSH2,POLD3,PCNA,RFC2,POLD1,RFC5,RFC4,RFC3,BRCA1,POLE2,DTL
GO:BP	negative regulation of cellular component organization	GO:0051129	1.64455e-06	5.78395	742	461	45	17916	EXOSC10,SACS,SMARCB1,SET,ACD,XRCC1,RAD21,HMGA1,SPDL1,ARPIN,HGF,PARP1,HNRNPA1,HMGB1,CHEK1,GEN1,DNMT1,ATAD2,MTBP,CKAP2,NGEF,MCM2,XRCC3,BRCA1,CCNF,TRIP13,ESPL1,FBXO5,MAD2L1,PTTG1,KIF14,TTK,TPX2,CCNB1,CDT1,STMN1,BUB1,BUB1B,CENPF,NDC80,TOP2A,CDC20,PLK1,NEK2,AURKB
GO:BP	DNA synthesis involved in DNA repair	GO:0000731	1.85591e-06	5.73144	54	461	11	17916	POLD3,POLA1,PCNA,POLE,RFC2,POLD1,RFC5,RFC4,RFC3,POLE2,DTL
GO:BP	regulation of centrosome duplication	GO:0010824	1.86336e-06	5.7297	43	461	10	17916	ALMS1,NUP62,CENPJ,GEN1,POC1A,XRCC3,STIL,BRCA1,CCNF,PLK4
GO:BP	kinetochore assembly	GO:0051382	1.9928e-06	5.70054	17	461	7	17916	CENPN,CENPW,CENPK,CENPH,CENPE,CENPF,CENPA
GO:BP	negative regulation of cell cycle G2/M phase transition	GO:1902750	2.00318e-06	5.69828	108	461	15	17916	RAD21,DONSON,TOPBP1,CHEK1,TICRR,BRCA1,AURKA,CDC6,BLM,ORC1,CDK1,CLSPN,DTL,PLK1,AURKB
GO:BP	regulation of cellular metabolic process	GO:0031323	2.33391e-06	5.63192	6386	461	218	17916	EXOSC10,NUP188,ILF2,TRA2B,DAZAP1,NUP50,NUP88,CDK4,SMARCB1,SMCHD1,STK24,NUP205,CNOT9,EWSR1,PKIA,ACTL6A,KHSRP,SRRT,HNRNPH1,SAE1,PBX1,TRIM28,SET,H2AFV,MAZ,SLFN11,CCDC88A,SRSF1,NUDT21,HNRNPF,SNRPA,TWIST2,ACD,TFDP1,NUP62,CEP192,HPRT1,TELO2,XRCC1,RBMX,TGFB1I1,H3F3B,CBX5,NUP155,EXOSC2,RAD21,CACYBP,HMGA1,HNRNPM,NUCKS1,SRSF7,HNRNPR,SMC3,PRDM8,NUP85,YES1,ARL6IP1,E2F7,EXOSC8,FOSL1,NUP107,HGF,ILF3,HNRNPDL,FA…
GO:BP	G2 DNA damage checkpoint	GO:0031572	2.37379e-06	5.62456	34	461	9	17916	DONSON,TOPBP1,CHEK1,BRCA1,BLM,CDK1,CLSPN,DTL,PLK1
GO:BP	tRNA-containing ribonucleoprotein complex export from nucleus	GO:0071431	2.37379e-06	5.62456	34	461	9	17916	NUP188,NUP50,NUP88,NUP205,NUP62,NUP155,NUP85,NUP107,NDC1
GO:BP	tRNA export from nucleus	GO:0006409	2.37379e-06	5.62456	34	461	9	17916	NUP188,NUP50,NUP88,NUP205,NUP62,NUP155,NUP85,NUP107,NDC1
GO:BP	mismatch repair	GO:0006298	2.37379e-06	5.62456	34	461	9	17916	MSH6,MSH2,POLD3,HMGB1,PCNA,LIG1,POLD1,RNASEH2A,EXO1
GO:BP	DNA damage response, signal transduction by p53 class mediator resulting in cell cycle arrest	GO:0006977	2.65967e-06	5.57517	56	461	11	17916	CNOT9,TFDP1,E2F7,PCNA,CDK2,E2F1,AURKA,CCNB1,GTSE1,CDK1,CDC25C
GO:BP	regulation of DNA biosynthetic process	GO:2000278	2.81943e-06	5.54984	111	461	15	17916	EXOSC10,ACD,TFDP1,HGF,HNRNPA2B1,HNRNPA1,HNRNPD,PCNA,RFC2,RFC5,RFC4,CHTF18,RFC3,NEK2,AURKB
GO:BP	regulation of G0 to G1 transition	GO:0070316	2.84644e-06	5.5457	45	461	10	17916	TFDP1,CBX5,RHNO1,CHEK1,CDC7,E2F1,BRCA1,EZH2,RAD51,RRM2
GO:BP	heterocycle biosynthetic process	GO:0018130	2.88429e-06	5.53996	4226	461	157	17916	EXOSC10,ILF2,POLE3,CDK4,SMARCB1,SMCHD1,CNOT9,EWSR1,IDH2,PKIA,ACTL6A,KHSRP,SRRT,PBX1,UGDH,TRIM28,SET,H2AFV,MAZ,PAICS,AGPAT5,NUDT21,TWIST2,ACD,TFDP1,DCK,NUP62,SNRPB,GMPS,HPRT1,TELO2,RBMX,NPM3,PRPS2,TGFB1I1,H3F3B,CBX5,RAD21,HMGA1,NUCKS1,TTF2,PRDM8,NUP85,YES1,E2F7,FOSL1,NUP107,HGF,ILF3,SFPQ,HNRNPA2B1,MTHFD1,SRSF2,PARP1,SSRP1,RUNX2,POLD3,ITGA6,HNRNPA1,EXOSC9,BCL2L12,DOT1L,SUV39H2,PFAS,TCF7,HMGB1,FUS,P…
GO:BP	mRNA export from nucleus	GO:0006406	3.13123e-06	5.50428	112	461	15	17916	NUP188,NUP50,NUP88,NUP205,SRSF1,NUP62,NUP155,SRSF7,NUP85,NUP107,HNRNPA2B1,SRSF2,NDC1,SRSF3,DDX39A
GO:BP	mRNA-containing ribonucleoprotein complex export from nucleus	GO:0071427	3.13123e-06	5.50428	112	461	15	17916	NUP188,NUP50,NUP88,NUP205,SRSF1,NUP62,NUP155,SRSF7,NUP85,NUP107,HNRNPA2B1,SRSF2,NDC1,SRSF3,DDX39A
GO:BP	signal transduction involved in mitotic G1 DNA damage checkpoint	GO:0072431	3.1348e-06	5.50379	57	461	11	17916	CNOT9,TFDP1,E2F7,PCNA,CDK2,E2F1,AURKA,CCNB1,GTSE1,CDK1,CDC25C
GO:BP	intracellular signal transduction involved in G1 DNA damage checkpoint	GO:1902400	3.1348e-06	5.50379	57	461	11	17916	CNOT9,TFDP1,E2F7,PCNA,CDK2,E2F1,AURKA,CCNB1,GTSE1,CDK1,CDC25C
GO:BP	anaphase-promoting complex-dependent catabolic process	GO:0031145	3.18474e-06	5.49693	83	461	13	17916	UBE2S,CDK2,AURKA,FBXO5,MAD2L1,PTTG1,CCNB1,CDK1,BUB1B,UBE2C,CDC20,PLK1,AURKB
GO:BP	aromatic compound biosynthetic process	GO:0019438	3.24935e-06	5.4882	4235	461	157	17916	EXOSC10,ILF2,POLE3,CDK4,SMARCB1,SMCHD1,CNOT9,EWSR1,IDH2,PKIA,ACTL6A,KHSRP,SRRT,PBX1,UGDH,TRIM28,SET,H2AFV,MAZ,PAICS,AGPAT5,NUDT21,TWIST2,ACD,TFDP1,DCK,NUP62,SNRPB,GMPS,HPRT1,TELO2,RBMX,NPM3,PRPS2,TGFB1I1,H3F3B,CBX5,RAD21,HMGA1,NUCKS1,TTF2,PRDM8,NUP85,YES1,E2F7,FOSL1,NUP107,HGF,ILF3,SFPQ,HNRNPA2B1,MTHFD1,SRSF2,PARP1,SSRP1,RUNX2,POLD3,ITGA6,HNRNPA1,EXOSC9,BCL2L12,DOT1L,SUV39H2,PFAS,TCF7,HMGB1,FUS,P…
GO:BP	cell cycle arrest	GO:0007050	3.27722e-06	5.48449	235	461	22	17916	CDK4,CNOT9,TFDP1,E2F7,MSH2,PCNA,MTBP,CDK2,E2F1,BRCA1,DDIAS,AURKA,KIF20B,PRR11,CDKN2C,CCNB1,BARD1,GTSE1,CDK1,FOXM1,CDC25C,CDKN3
GO:BP	RNA splicing, via transesterification reactions	GO:0000375	3.28183e-06	5.48388	358	461	28	17916	TRA2B,DAZAP1,SNRPD1,KHSRP,SRRT,HNRNPH1,DCPS,SF3B3,SRSF1,NUDT21,HNRNPF,SNRPA,LSM2,SNRPB,RBMX,HNRNPM,SRSF7,HNRNPR,SFPQ,HNRNPA2B1,SRSF2,HNRNPA3,HNRNPA1,FUS,SRSF3,HNRNPD,DDX39A,PSIP1
GO:BP	positive regulation of mitotic nuclear division	GO:0045840	3.70428e-06	5.4313	58	461	11	17916	NUP62,RANBP1,SLF1,AURKA,ESPL1,CDCA5,CDT1,DLGAP5,NUSAP1,UBE2C,AURKB
GO:BP	response to ionizing radiation	GO:0010212	3.70428e-06	5.4313	146	461	17	17916	NUCKS1,TOPBP1,PARP1,MSH2,RFWD3,ECT2,RHNO1,FIGNL1,RRM1,BRCA2,H2AFX,TICRR,BRCA1,RAD51,FANCD2,RAD51AP1,BLM
GO:BP	purine nucleobase biosynthetic process	GO:0009113	3.76952e-06	5.42371	12	461	6	17916	PAICS,GMPS,HPRT1,MTHFD1,PFAS,SHMT1
GO:BP	G0 to G1 transition	GO:0045023	4.20124e-06	5.37662	47	461	10	17916	TFDP1,CBX5,RHNO1,CHEK1,CDC7,E2F1,BRCA1,EZH2,RAD51,RRM2
GO:BP	signal transduction involved in mitotic DNA integrity checkpoint	GO:1902403	4.3581e-06	5.3607	59	461	11	17916	CNOT9,TFDP1,E2F7,PCNA,CDK2,E2F1,AURKA,CCNB1,GTSE1,CDK1,CDC25C
GO:BP	signal transduction involved in mitotic DNA damage checkpoint	GO:1902402	4.3581e-06	5.3607	59	461	11	17916	CNOT9,TFDP1,E2F7,PCNA,CDK2,E2F1,AURKA,CCNB1,GTSE1,CDK1,CDC25C
GO:BP	signal transduction involved in mitotic cell cycle checkpoint	GO:0072413	4.3581e-06	5.3607	59	461	11	17916	CNOT9,TFDP1,E2F7,PCNA,CDK2,E2F1,AURKA,CCNB1,GTSE1,CDK1,CDC25C
GO:BP	establishment of mitotic spindle localization	GO:0040001	4.84092e-06	5.31507	37	461	9	17916	NDE1,SPDL1,GPSM2,ESPL1,MAD2L1,NUSAP1,NDC80,PLK1,CENPA
GO:BP	tRNA transport	GO:0051031	4.84092e-06	5.31507	37	461	9	17916	NUP188,NUP50,NUP88,NUP205,NUP62,NUP155,NUP85,NUP107,NDC1
GO:BP	centriole replication	GO:0007099	4.84092e-06	5.31507	37	461	9	17916	ALMS1,NUP62,CEP152,CENPJ,CDK2,STIL,BRCA1,WDR62,PLK4
GO:BP	regulation of double-strand break repair via homologous recombination	GO:0010569	5.05591e-06	5.2962	48	461	10	17916	SMCHD1,PARP1,FUS,CHEK1,FIGNL1,PARPBP,TIMELESS,RAD51,POLQ,RAD51AP1
GO:BP	membrane docking	GO:0022406	5.13649e-06	5.28933	185	461	19	17916	ODF2,ALMS1,CEP192,NDE1,HAUS1,CEP152,SCLT1,HAUS5,EZR,TUBB4B,CENPJ,CEP78,CNTRL,HAUS8,KIF24,PLK4,CDK1,PLK1,NEK2
GO:BP	mRNA transport	GO:0051028	5.26728e-06	5.27841	150	461	17	17916	NUP188,NUP50,NUP88,NUP205,KHSRP,SRSF1,NUP62,NUP155,SRSF7,NUP85,NUP107,HNRNPA2B1,SRSF2,NDC1,HNRNPA1,SRSF3,DDX39A
GO:BP	ncRNA export from nucleus	GO:0097064	6.09043e-06	5.21535	38	461	9	17916	NUP188,NUP50,NUP88,NUP205,NUP62,NUP155,NUP85,NUP107,NDC1
GO:BP	regulation of mitotic spindle organization	GO:0060236	6.09043e-06	5.21535	38	461	9	17916	NUP62,SMC3,SMC1A,BORA,GPSM2,PSRC1,TPX2,TACC3,PLK1
GO:BP	positive regulation of DNA-dependent DNA replication	GO:2000105	6.51592e-06	5.18602	13	461	6	17916	E2F7,DBF4B,CDK2,CDC7,DBF4,CDT1
GO:BP	negative regulation of DNA-dependent DNA replication	GO:2000104	6.51592e-06	5.18602	20	461	7	17916	SLFN11,DONSON,BRCA2,TIMELESS,GMNN,FBXO5,BLM
GO:BP	nuclear cell cycle DNA replication initiation	GO:1902315	6.72011e-06	5.17262	4	461	4	17916	POLA1,MCM3,MCM4,MCM2
GO:BP	leading strand elongation	GO:0006272	6.72011e-06	5.17262	4	461	4	17916	POLE3,POLA1,PCNA,POLE
GO:BP	cell cycle DNA replication initiation	GO:1902292	6.72011e-06	5.17262	4	461	4	17916	POLA1,MCM3,MCM4,MCM2
GO:BP	mitotic DNA replication initiation	GO:1902975	6.72011e-06	5.17262	4	461	4	17916	POLA1,MCM3,MCM4,MCM2
GO:BP	regulation of primary metabolic process	GO:0080090	6.735e-06	5.17166	6180	461	210	17916	EXOSC10,NUP188,ILF2,TRA2B,DAZAP1,NUP50,NUP88,CDK4,SMARCB1,SMCHD1,STK24,NUP205,CNOT9,EWSR1,PKIA,ACTL6A,KHSRP,SRRT,HNRNPH1,SAE1,PBX1,TRIM28,SET,H2AFV,MAZ,CCDC88A,SF3B3,SRSF1,NUDT21,HNRNPF,SNRPA,TWIST2,ACD,TFDP1,NUP62,HPRT1,TELO2,XRCC1,RBMX,TGFB1I1,H3F3B,CBX5,NUP155,EXOSC2,RAD21,HMGA1,HNRNPM,NUCKS1,SRSF7,HNRNPR,PRDM8,NUP85,YES1,ARL6IP1,E2F7,EXOSC8,FOSL1,NUP107,HGF,ILF3,HNRNPDL,FANCM,SFPQ,HNRNPA2B1,S…
GO:BP	cytokinetic process	GO:0032506	7.5002e-06	5.12493	39	461	9	17916	NUP62,ECT2,RACGAP1,KIF20B,KIF23,CEP55,KIF20A,ANLN,AURKB
GO:BP	histone phosphorylation	GO:0016572	7.5002e-06	5.12493	39	461	9	17916	CHEK1,VRK1,INCENP,CDK2,AURKA,CCNB1,CDK1,CCNA2,AURKB
GO:BP	regulation of cytoskeleton organization	GO:0051493	8.57696e-06	5.06667	564	461	36	17916	CCDC88A,ALMS1,NUP62,PLEKHG2,SMC3,ARPIN,RANBP1,SKA2,SMC1A,ECT2,CENPJ,CHEK1,CNTRL,GEN1,CXCL12,POC1A,BORA,CKAP2,XRCC3,STIL,BRCA1,CCNF,GPSM2,AURKA,PSRC1,KIF18A,TPX2,KIF11,TACC3,SPAG5,STMN1,PLK4,SKA1,SKA3,PLK1,NEK2
GO:BP	RNA splicing, via transesterification reactions with bulged adenosine as nucleophile	GO:0000377	8.57696e-06	5.06667	355	461	27	17916	TRA2B,DAZAP1,SNRPD1,SRRT,HNRNPH1,DCPS,SF3B3,SRSF1,NUDT21,HNRNPF,SNRPA,LSM2,SNRPB,RBMX,HNRNPM,SRSF7,HNRNPR,SFPQ,HNRNPA2B1,SRSF2,HNRNPA3,HNRNPA1,FUS,SRSF3,HNRNPD,DDX39A,PSIP1
GO:BP	mRNA splicing, via spliceosome	GO:0000398	8.57696e-06	5.06667	355	461	27	17916	TRA2B,DAZAP1,SNRPD1,SRRT,HNRNPH1,DCPS,SF3B3,SRSF1,NUDT21,HNRNPF,SNRPA,LSM2,SNRPB,RBMX,HNRNPM,SRSF7,HNRNPR,SFPQ,HNRNPA2B1,SRSF2,HNRNPA3,HNRNPA1,FUS,SRSF3,HNRNPD,DDX39A,PSIP1
GO:BP	centriole assembly	GO:0098534	9.30834e-06	5.03113	40	461	9	17916	ALMS1,NUP62,CEP152,CENPJ,CDK2,STIL,BRCA1,WDR62,PLK4
GO:BP	response to radiation	GO:0009314	9.30834e-06	5.03113	447	461	31	17916	NUCKS1,TOPBP1,PARP1,MSH6,MSH2,POLD3,SMC1A,RFWD3,ECT2,RHNO1,PCNA,CHEK1,FIGNL1,USP1,RRM1,POLD1,CXCL12,FANCG,FEN1,BRCA2,H2AFX,TICRR,BRCA1,RAD51,FANCD2,RAD51AP1,BLM,CDC25A,DTL,PBK,AURKB
GO:BP	regulation of cell cycle arrest	GO:0071156	9.4465e-06	5.02473	107	461	14	17916	CDK4,CNOT9,TFDP1,E2F7,PCNA,CDK2,E2F1,BRCA1,AURKA,CCNB1,GTSE1,CDK1,FOXM1,CDC25C
GO:BP	spindle localization	GO:0051653	1.04071e-05	4.98267	52	461	10	17916	NDE1,SPDL1,GPSM2,ESPL1,MAD2L1,ASPM,NUSAP1,NDC80,PLK1,CENPA
GO:BP	organelle localization by membrane tethering	GO:0140056	1.04176e-05	4.98223	176	461	18	17916	ODF2,ALMS1,CEP192,NDE1,HAUS1,CEP152,SCLT1,HAUS5,TUBB4B,CENPJ,CEP78,CNTRL,HAUS8,KIF24,PLK4,CDK1,PLK1,NEK2
GO:BP	DNA damage response, signal transduction by p53 class mediator	GO:0030330	1.04176e-05	4.98223	108	461	14	17916	CNOT9,TFDP1,E2F7,PCNA,CDK2,BRCA2,E2F1,BRCA1,AURKA,CCNB1,GTSE1,CDK1,FOXM1,CDC25C
GO:BP	attachment of mitotic spindle microtubules to kinetochore	GO:0051315	1.04176e-05	4.98223	14	461	6	17916	CENPE,CDT1,NDC80,KIF2C,NUF2,AURKB
GO:BP	regulation of mitotic spindle checkpoint	GO:1903504	1.04176e-05	4.98223	14	461	6	17916	GEN1,XRCC3,MAD2L1,CCNB1,CDT1,NDC80
GO:BP	regulation of mitotic cell cycle spindle assembly checkpoint	GO:0090266	1.04176e-05	4.98223	14	461	6	17916	GEN1,XRCC3,MAD2L1,CCNB1,CDT1,NDC80
GO:BP	regulation of spindle checkpoint	GO:0090231	1.04176e-05	4.98223	14	461	6	17916	GEN1,XRCC3,MAD2L1,CCNB1,CDT1,NDC80
GO:BP	negative regulation of biological process	GO:0048519	1.07646e-05	4.968	5708	461	196	17916	EXOSC10,NUP188,NUP50,SACS,NUP88,CDK4,SMARCB1,SMCHD1,STK24,NUP205,CNOT9,IDH2,PKIA,KHSRP,SRRT,CTDSPL2,UTP20,PBX1,TRIM28,SET,H2AFV,MAZ,FAM111A,MDC1,DCPS,SLFN11,RNF26,SF3B3,TWIST2,ACD,LSM2,TFDP1,NUP62,CEP192,XRCC1,RBMX,TGFB1I1,H3F3B,CBX5,NUP155,EXOSC2,RAD21,CACYBP,HMGA1,HNRNPM,NUCKS1,SPDL1,SRSF7,HNRNPR,PRDM8,NUP85,ARPIN,ARL6IP1,E2F7,EXOSC8,FOSL1,NUP107,HGF,ILF3,FRMD4A,SFPQ,DONSON,TOPBP1,HNRNPA2B1,SRS…
GO:BP	negative regulation of G0 to G1 transition	GO:0070317	1.12671e-05	4.94819	41	461	9	17916	TFDP1,CBX5,CHEK1,CDC7,E2F1,BRCA1,EZH2,RAD51,RRM2
GO:BP	positive regulation of transferase activity	GO:0051347	1.30152e-05	4.88555	701	461	41	17916	STK24,CCDC88A,ACD,TELO2,HGF,HNRNPA2B1,UBE2S,MASTL,ECT2,HNRNPD,PCNA,CKS2,EMP2,CDC25B,DBF4B,RFC2,CKS1B,RFC5,INCENP,RFC4,CHTF18,BORA,RFC3,DBF4,EZH2,NCAPG2,CDC6,PSRC1,KIF14,CENPE,TPX2,CCNB1,CDK1,CLSPN,UBE2C,IQGAP3,PBK,CDC20,PLK1,NEK2,AURKB
GO:BP	translesion synthesis	GO:0019985	1.39255e-05	4.85619	42	461	9	17916	POLD3,PCNA,RFC2,POLD1,RFC5,RFC4,RFC3,POLE2,DTL
GO:BP	RNA localization	GO:0006403	1.51656e-05	4.81914	239	461	21	17916	EXOSC10,NUP188,NUP50,NUP88,NUP205,KHSRP,SRSF1,NUP62,NUP155,EXOSC2,SRSF7,NUP85,NUP107,SFPQ,HNRNPA2B1,SRSF2,FBL,NDC1,HNRNPA1,SRSF3,DDX39A
GO:BP	RNA export from nucleus	GO:0006405	1.51656e-05	4.81914	145	461	16	17916	NUP188,NUP50,NUP88,NUP205,SRSF1,NUP62,NUP155,SRSF7,NUP85,NUP107,HNRNPA2B1,SRSF2,NDC1,HNRNPA1,SRSF3,DDX39A
GO:BP	positive regulation of nitrogen compound metabolic process	GO:0051173	1.56332e-05	4.80595	3258	461	125	17916	ILF2,TRA2B,DAZAP1,CDK4,SMARCB1,SMCHD1,STK24,CNOT9,ACTL6A,KHSRP,SAE1,PBX1,TRIM28,MAZ,CCDC88A,NUDT21,ACD,TFDP1,NUP62,HPRT1,TELO2,XRCC1,RBMX,TGFB1I1,HMGA1,NUCKS1,HNRNPR,NUP85,YES1,E2F7,FOSL1,HGF,ILF3,FANCM,SFPQ,HNRNPA2B1,PARP1,ANP32B,RUNX2,MSH2,ITGA6,HNRNPA1,EXOSC9,BCL2L12,DOT1L,UBE2S,MASTL,HMGB1,FUS,SLF1,USP13,EZR,ECT2,CENPJ,ARNTL2,PASK,TAF9B,HNRNPD,HMGB3,PCNA,CHEK1,CKS2,TEAD4,FBLN1,EMP2,CDC25B,DBF…
GO:BP	nucleotide-excision repair	GO:0006289	1.57923e-05	4.80156	112	461	14	17916	XRCC1,FANCC,PARP1,POLD3,PCNA,POLE,RFC2,LIG1,POLD1,RFC5,RFC4,BRCA2,RFC3,BRIP1
GO:BP	regulation of cell cycle checkpoint	GO:1901976	1.57923e-05	4.80156	32	461	8	17916	RFWD3,GEN1,XRCC3,MAD2L1,CCNB1,WDR76,CDT1,NDC80
GO:BP	organic cyclic compound biosynthetic process	GO:1901362	1.63713e-05	4.78592	4388	461	158	17916	EXOSC10,ILF2,POLE3,CDK4,SMARCB1,SMCHD1,CNOT9,EWSR1,IDH2,PKIA,ACTL6A,KHSRP,SRRT,PBX1,UGDH,TRIM28,SET,H2AFV,MAZ,PAICS,AGPAT5,NUDT21,TWIST2,ACD,TFDP1,DCK,NUP62,SNRPB,GMPS,HPRT1,TELO2,RBMX,NPM3,PRPS2,TGFB1I1,H3F3B,CBX5,RAD21,HMGA1,NUCKS1,TTF2,PRDM8,NUP85,YES1,E2F7,FOSL1,NUP107,HGF,ILF3,SFPQ,HNRNPA2B1,MTHFD1,SRSF2,PARP1,SSRP1,RUNX2,POLD3,ITGA6,HNRNPA1,EXOSC9,BCL2L12,DOT1L,SUV39H2,PFAS,TCF7,HMGB1,FUS,P…
GO:BP	positive regulation of cell cycle arrest	GO:0071158	1.67798e-05	4.77521	82	461	12	17916	CNOT9,TFDP1,E2F7,PCNA,CDK2,E2F1,BRCA1,AURKA,CCNB1,GTSE1,CDK1,CDC25C
GO:BP	base-excision repair	GO:0006284	1.67798e-05	4.77521	43	461	9	17916	XRCC1,HMGA1,PCNA,POLE,LIG1,POLD1,FEN1,DNA2,POLQ
GO:BP	mitotic spindle elongation	GO:0000022	1.80206e-05	4.74423	9	461	5	17916	RACGAP1,KIF23,KIF4A,PRC1,AURKB
GO:BP	ribonucleoprotein complex export from nucleus	GO:0071426	2.00186e-05	4.69857	131	461	15	17916	NUP188,NUP50,NUP88,NUP205,SRSF1,NUP62,NUP155,SRSF7,NUP85,NUP107,HNRNPA2B1,SRSF2,NDC1,SRSF3,DDX39A
GO:BP	nucleoside monophosphate biosynthetic process	GO:0009124	2.04253e-05	4.68983	44	461	9	17916	PAICS,DCK,GMPS,HPRT1,PRPS2,PFAS,SHMT1,TYMS,TK1
GO:BP	ribonucleoprotein complex localization	GO:0071166	2.19237e-05	4.65909	132	461	15	17916	NUP188,NUP50,NUP88,NUP205,SRSF1,NUP62,NUP155,SRSF7,NUP85,NUP107,HNRNPA2B1,SRSF2,NDC1,SRSF3,DDX39A
GO:BP	positive regulation of nuclear division	GO:0051785	2.23081e-05	4.65154	70	461	11	17916	NUP62,RANBP1,SLF1,AURKA,ESPL1,CDCA5,CDT1,DLGAP5,NUSAP1,UBE2C,AURKB
GO:BP	meiotic chromosome separation	GO:0051307	2.33317e-05	4.63205	24	461	7	17916	FANCM,NCAPH2,RMI1,ESPL1,TTK,TOP2A,NCAPH
GO:BP	intracellular transport of virus	GO:0075733	2.33317e-05	4.63205	57	461	10	17916	NUP188,NUP50,NUP88,NUP205,NUP62,NUP155,NUP85,NUP107,NDC1,KPNA2
GO:BP	regulation of ubiquitin protein ligase activity	GO:1904666	2.33317e-05	4.63205	24	461	7	17916	UBE2S,MASTL,FBXO5,MAD2L1,UBE2C,CDC20,PLK1
GO:BP	negative regulation of cellular process	GO:0048523	2.38207e-05	4.62305	5088	461	177	17916	EXOSC10,SACS,CDK4,SMARCB1,SMCHD1,STK24,CNOT9,IDH2,PKIA,KHSRP,CTDSPL2,UTP20,PBX1,TRIM28,SET,H2AFV,MAZ,MDC1,DCPS,SLFN11,TWIST2,ACD,TFDP1,NUP62,CEP192,XRCC1,RBMX,TGFB1I1,H3F3B,CBX5,RAD21,CACYBP,HMGA1,SPDL1,SRSF7,HNRNPR,PRDM8,ARPIN,ARL6IP1,E2F7,FOSL1,HGF,ILF3,FRMD4A,SFPQ,DONSON,TOPBP1,HNRNPA2B1,SRSF2,PARP1,MSH6,ANP32B,RUNX2,MSH2,ITGA6,ZWILCH,HNRNPA1,BCL2L12,DOT1L,SUV39H2,MASTL,RFWD3,TCF7,HMGB1,FUS,PT…
GO:BP	cellular metabolic process	GO:0044237	2.44232e-05	4.6122	10857	461	327	17916	EXOSC10,NUP188,ILF2,TRA2B,POLE3,DAZAP1,NUP50,NUP88,CDK4,SMARCB1,SMCHD1,STK24,NUP205,CNOT9,SNRPD1,SYNJ2,EWSR1,IDH2,PKIA,ACTL6A,KHSRP,SRRT,CTDSPL2,HNRNPH1,SAE1,UTP20,PBX1,UGDH,TRIM28,SET,H2AFV,SEPHS1,MAZ,FAM111A,G2E3,MDC1,PAICS,DCPS,OXCT1,AGPAT5,MCMBP,SLFN11,RNF26,CCDC88A,SF3B3,SRSF1,NUDT21,HNRNPF,SNRPA,TWIST2,ACD,LSM2,TFDP1,DCK,NUP62,SNRPB,CEP192,GMPS,HPRT1,TELO2,XRCC1,RBMX,NPM3,PRPS2,SLC19A1,TGFB…
GO:BP	deoxyribonucleotide biosynthetic process	GO:0009263	2.47235e-05	4.60689	16	461	6	17916	DCK,DTYMK,RRM1,SHMT1,TYMS,RRM2
GO:BP	positive regulation of organelle organization	GO:0010638	2.52107e-05	4.59841	644	461	38	17916	SMARCB1,SAE1,TRIM28,CCDC88A,ACD,TFDP1,NUP62,RAD21,ARPIN,SFPQ,RANBP1,HNRNPA2B1,HNRNPA1,SLF1,CENPJ,HNRNPD,SDC1,PHF19,DDX11,DNMT1,FEN1,POC1A,E2F1,BRCA1,GPSM2,AURKA,PSRC1,ESPL1,CDCA5,CCNB1,SPAG5,CDT1,PLK4,DLGAP5,NUSAP1,UBE2C,NEK2,AURKB
GO:BP	negative regulation of DNA replication	GO:0008156	3.14197e-05	4.5028	35	461	8	17916	SLFN11,DONSON,BRCA2,TIMELESS,GMNN,CDC6,FBXO5,BLM
GO:BP	regulation of macromolecule metabolic process	GO:0060255	3.33722e-05	4.47662	6649	461	219	17916	EXOSC10,NUP188,ILF2,TRA2B,DAZAP1,NUP50,NUP88,CDK4,SMARCB1,SMCHD1,STK24,NUP205,CNOT9,EWSR1,PKIA,ACTL6A,KHSRP,SRRT,HNRNPH1,SAE1,PBX1,TRIM28,SET,H2AFV,MAZ,DCPS,SLFN11,RNF26,CCDC88A,SF3B3,SRSF1,NUDT21,HNRNPF,SNRPA,TWIST2,ACD,LSM2,TFDP1,NUP62,TELO2,XRCC1,RBMX,TGFB1I1,H3F3B,CBX5,NUP155,EXOSC2,RAD21,CACYBP,HMGA1,HNRNPM,NUCKS1,SRSF7,HNRNPR,SMC3,PRDM8,NUP85,YES1,ARL6IP1,E2F7,EXOSC8,FOSL1,NUP107,HGF,ILF3,H…
GO:BP	mitotic DNA replication checkpoint	GO:0033314	3.34881e-05	4.47511	10	461	5	17916	TOPBP1,TICRR,CDC6,ORC1,CLSPN
GO:BP	tRNA catabolic process	GO:0016078	3.34881e-05	4.47511	10	461	5	17916	EXOSC10,EXOSC2,EXOSC8,POP1,EXOSC9
GO:BP	spindle elongation	GO:0051231	3.34881e-05	4.47511	10	461	5	17916	RACGAP1,KIF23,KIF4A,PRC1,AURKB
GO:BP	positive regulation of sister chromatid cohesion	GO:0045876	3.34881e-05	4.47511	10	461	5	17916	RAD21,SFPQ,SLF1,DDX11,FEN1
GO:BP	establishment of spindle localization	GO:0051293	3.49171e-05	4.45696	47	461	9	17916	NDE1,SPDL1,GPSM2,ESPL1,MAD2L1,NUSAP1,NDC80,PLK1,CENPA
GO:BP	positive regulation of response to DNA damage stimulus	GO:2001022	3.54717e-05	4.45012	104	461	13	17916	SMCHD1,TRIM28,XRCC1,PARP1,HMGB1,FUS,SLF1,PCNA,DDX11,H2AFX,TIMELESS,BRCA1,FOXM1
GO:BP	DNA ligation	GO:0006266	3.62746e-05	4.4404	17	461	6	17916	XRCC1,HMGB1,LIG1,RAD51,HMGB2,TOP2A
GO:BP	transport of virus	GO:0046794	3.63953e-05	4.43895	60	461	10	17916	NUP188,NUP50,NUP88,NUP205,NUP62,NUP155,NUP85,NUP107,NDC1,KPNA2
GO:BP	import into nucleus	GO:0051170	3.81349e-05	4.41868	175	461	17	17916	NUP188,NUP50,NUP88,SNRPD1,PKIA,TRIM28,IPO9,NUP62,SNRPB,NUP155,NUP85,CSE1L,NUP107,HNRNPA1,ECT2,KPNA2,CDK1
GO:BP	response to UV	GO:0009411	3.96906e-05	4.40131	139	461	15	17916	PARP1,MSH6,MSH2,POLD3,RHNO1,PCNA,CHEK1,USP1,POLD1,FEN1,BRCA2,CDC25A,DTL,PBK,AURKB
GO:BP	nucleotide-excision repair, DNA incision, 5'-to lesion	GO:0006296	4.75361e-05	4.32298	37	461	8	17916	PARP1,POLD3,PCNA,RFC2,POLD1,RFC5,RFC4,RFC3
GO:BP	multi-organism transport	GO:0044766	4.8852e-05	4.31112	62	461	10	17916	NUP188,NUP50,NUP88,NUP205,NUP62,NUP155,NUP85,NUP107,NDC1,KPNA2
GO:BP	multi-organism localization	GO:1902579	4.8852e-05	4.31112	62	461	10	17916	NUP188,NUP50,NUP88,NUP205,NUP62,NUP155,NUP85,NUP107,NDC1,KPNA2
GO:BP	female gamete generation	GO:0007292	5.59183e-05	4.25245	143	461	15	17916	FOSL1,MASTL,NCAPH2,CDC25B,BRCA2,MCM8,TRIP13,AURKA,FBXO5,TTK,CCNB1,ASPM,TOP2A,NCAPH,PLK1
GO:BP	nucleobase metabolic process	GO:0009112	5.78535e-05	4.23767	38	461	8	17916	PAICS,GMPS,HPRT1,MTHFD1,PFAS,RRM1,SHMT1,TYMS
GO:BP	positive regulation of centrosome cycle	GO:0046607	5.78535e-05	4.23767	11	461	5	17916	NUP62,RANBP1,CENPJ,POC1A,PLK4
GO:BP	spindle midzone assembly	GO:0051255	5.78535e-05	4.23767	11	461	5	17916	INCENP,RACGAP1,KIF23,KIF4A,AURKB
GO:BP	RNA transport	GO:0050658	6.06684e-05	4.21704	201	461	18	17916	NUP188,NUP50,NUP88,NUP205,KHSRP,SRSF1,NUP62,NUP155,SRSF7,NUP85,NUP107,SFPQ,HNRNPA2B1,SRSF2,NDC1,HNRNPA1,SRSF3,DDX39A
GO:BP	nucleic acid transport	GO:0050657	6.06684e-05	4.21704	201	461	18	17916	NUP188,NUP50,NUP88,NUP205,KHSRP,SRSF1,NUP62,NUP155,SRSF7,NUP85,NUP107,SFPQ,HNRNPA2B1,SRSF2,NDC1,HNRNPA1,SRSF3,DDX39A
GO:BP	RNA splicing	GO:0008380	6.22759e-05	4.20568	445	461	29	17916	TRA2B,DAZAP1,SNRPD1,KHSRP,SRRT,HNRNPH1,DCPS,SF3B3,SRSF1,NUDT21,HNRNPF,SNRPA,LSM2,SNRPB,RBMX,HNRNPM,TTF2,SRSF7,HNRNPR,SFPQ,HNRNPA2B1,SRSF2,HNRNPA3,HNRNPA1,FUS,SRSF3,HNRNPD,DDX39A,PSIP1
GO:BP	protein localization to chromatin	GO:0071168	6.74087e-05	4.17128	28	461	7	17916	RAD21,MSH2,MCM8,EZH2,CDCA5,ESCO2,PLK1
GO:BP	positive regulation of cellular metabolic process	GO:0031325	6.92709e-05	4.15945	3428	461	127	17916	ILF2,TRA2B,DAZAP1,CDK4,SMARCB1,SMCHD1,STK24,CNOT9,ACTL6A,KHSRP,SAE1,PBX1,TRIM28,MAZ,CCDC88A,NUDT21,ACD,TFDP1,NUP62,HPRT1,TELO2,XRCC1,RBMX,TGFB1I1,CACYBP,HMGA1,NUCKS1,HNRNPR,NUP85,YES1,E2F7,FOSL1,HGF,ILF3,FANCM,SFPQ,HNRNPA2B1,PARP1,ANP32B,RUNX2,MSH2,ITGA6,HNRNPA1,EXOSC9,BCL2L12,DOT1L,UBE2S,MASTL,HMGB1,FUS,SLF1,USP13,EZR,ECT2,CENPJ,ARNTL2,PASK,TAF9B,HNRNPD,HMGB3,PCNA,CHEK1,CKS2,TEAD4,FBLN1,EMP2,CDC…
GO:BP	establishment of RNA localization	GO:0051236	7.38362e-05	4.13173	204	461	18	17916	NUP188,NUP50,NUP88,NUP205,KHSRP,SRSF1,NUP62,NUP155,SRSF7,NUP85,NUP107,SFPQ,HNRNPA2B1,SRSF2,NDC1,HNRNPA1,SRSF3,DDX39A
GO:BP	nuclear polyadenylation-dependent rRNA catabolic process	GO:0071035	7.7224e-05	4.11225	6	461	4	17916	EXOSC10,EXOSC2,EXOSC8,EXOSC9
GO:BP	nuclear polyadenylation-dependent tRNA catabolic process	GO:0071038	7.7224e-05	4.11225	6	461	4	17916	EXOSC10,EXOSC2,EXOSC8,EXOSC9
GO:BP	cellular process involved in reproduction in multicellular organism	GO:0022412	7.7224e-05	4.11225	356	461	25	17916	ODF2,FOSL1,FANCC,MSH2,MASTL,NCAPH2,FIGNL1,CDC25B,MYBL1,FANCG,BRCA2,TRIP13,AURKA,KIF18A,FBXO5,FANCA,BRIP1,HMGB2,TTK,CCNB1,ASPM,KNL1,TOP2A,NCAPH,PLK1
GO:BP	female meiosis chromosome segregation	GO:0016321	7.7224e-05	4.11225	6	461	4	17916	NCAPH2,TTK,NCAPH,PLK1
GO:BP	nuclear polyadenylation-dependent ncRNA catabolic process	GO:0071046	7.7224e-05	4.11225	6	461	4	17916	EXOSC10,EXOSC2,EXOSC8,EXOSC9
GO:BP	nuclear ncRNA surveillance	GO:0071029	7.7224e-05	4.11225	6	461	4	17916	EXOSC10,EXOSC2,EXOSC8,EXOSC9
GO:BP	assembly of actomyosin apparatus involved in cytokinesis	GO:0000912	7.7224e-05	4.11225	6	461	4	17916	ECT2,RACGAP1,KIF23,ANLN
GO:BP	actomyosin contractile ring assembly	GO:0000915	7.7224e-05	4.11225	6	461	4	17916	ECT2,RACGAP1,KIF23,ANLN
GO:BP	primary metabolic process	GO:0044238	7.9432e-05	4.1	10599	461	318	17916	EXOSC10,NUP188,ILF2,TRA2B,POLE3,DAZAP1,NUP50,NUP88,CDK4,SMARCB1,SMCHD1,STK24,NUP205,CNOT9,SNRPD1,SYNJ2,EWSR1,IDH2,PKIA,ACTL6A,KHSRP,SRRT,CTDSPL2,HNRNPH1,SAE1,UTP20,PBX1,UGDH,TRIM28,SET,H2AFV,SEPHS1,MAZ,G2E3,MDC1,PAICS,DCPS,AGPAT5,SLFN11,RNF26,CCDC88A,SF3B3,SRSF1,NUDT21,HNRNPF,SNRPA,TWIST2,ACD,LSM2,TFDP1,DCK,NUP62,SNRPB,GMPS,HPRT1,TELO2,XRCC1,RBMX,NPM3,PRPS2,TGFB1I1,GPD2,H3F3B,CBX5,FH,NUP155,EXOSC…
GO:BP	negative regulation of G2/M transition of mitotic cell cycle	GO:0010972	7.94645e-05	4.09983	96	461	12	17916	RAD21,DONSON,TOPBP1,TICRR,BRCA1,AURKA,CDC6,BLM,ORC1,CDK1,CLSPN,AURKB
GO:BP	positive regulation of nucleobase-containing compound metabolic process	GO:0045935	8.26136e-05	4.08295	1905	461	80	17916	ILF2,TRA2B,DAZAP1,SMARCB1,SMCHD1,CNOT9,ACTL6A,KHSRP,PBX1,TRIM28,MAZ,NUDT21,ACD,TFDP1,NUP62,XRCC1,RBMX,TGFB1I1,HMGA1,NUCKS1,HNRNPR,NUP85,YES1,E2F7,FOSL1,HGF,ILF3,SFPQ,HNRNPA2B1,PARP1,RUNX2,MSH2,ITGA6,HNRNPA1,EXOSC9,BCL2L12,DOT1L,HMGB1,FUS,SLF1,CENPJ,ARNTL2,TAF9B,HNRNPD,HMGB3,PCNA,CHEK1,TEAD4,RFC2,DDX11,MYBL1,RFC5,RFC4,CHTF18,ATAD2,CDK2,BRCA2,NSD2,CKAP2,H2AFX,PSMC3IP,TIMELESS,RFC3,E2F1,BRCA1,RBL1,R…
GO:BP	reciprocal meiotic recombination	GO:0007131	9.09267e-05	4.04131	53	461	9	17916	RAD21,FANCM,RMI1,PSMC3IP,TRIP13,RAD51,FANCD2,BRIP1,TOP2A
GO:BP	positive regulation of ubiquitin protein ligase activity	GO:1904668	9.18006e-05	4.03715	12	461	5	17916	UBE2S,MASTL,UBE2C,CDC20,PLK1
GO:BP	mitotic nuclear envelope disassembly	GO:0007077	9.18006e-05	4.03715	12	461	5	17916	VRK1,CCNB1,CCNB2,CDK1,PLK1
GO:BP	protein sumoylation	GO:0016925	9.54672e-05	4.02015	82	461	11	17916	NUP188,NUP50,NUP88,NUP205,SAE1,TRIM28,NUP62,NUP155,NUP85,NUP107,NDC1
GO:BP	nucleobase biosynthetic process	GO:0046112	9.71818e-05	4.01242	20	461	6	17916	PAICS,GMPS,HPRT1,MTHFD1,PFAS,SHMT1
GO:BP	nucleotide-excision repair, DNA incision	GO:0033683	9.90889e-05	4.00398	41	461	8	17916	PARP1,POLD3,PCNA,RFC2,POLD1,RFC5,RFC4,RFC3
GO:BP	centrosome localization	GO:0051642	0.000104654	3.98024	30	461	7	17916	NDE1,EZR,SYNE2,GPSM2,AURKA,MAD2L1,ASPM
GO:BP	homologous recombination	GO:0035825	0.000104654	3.98024	54	461	9	17916	RAD21,FANCM,RMI1,PSMC3IP,TRIP13,RAD51,FANCD2,BRIP1,TOP2A
GO:BP	regulation of catalytic activity	GO:0050790	0.000123337	3.90891	2406	461	95	17916	CDK4,STK24,PKIA,SAE1,SET,CCDC88A,ACD,NUP62,CEP192,TELO2,XRCC1,NDE1,HNRNPR,ARL6IP1,HGF,RANBP1,HNRNPA2B1,PARP1,MSH6,ANP32B,MMP16,MSH2,ITGA6,BCL2L12,ANP32E,UBE2S,MASTL,HMGB1,ARHGAP19,DNAJC9,ECT2,HNRNPD,PCNA,CKS2,FBLN1,EMP2,SLC8A1,CDC25B,DBF4B,RFC2,DDX11,GABBR2,CKS1B,RFC5,INCENP,RFC4,CHTF18,DHFR,ARHGAP33,BORA,NGEF,MCM2,RFC3,DBF4,EZH2,RBL1,PCOLCE,NCAPG2,CCNF,GPSM2,CDC6,PSRC1,FBXO5,RACGAP1,MAD2L1,PTTG1…
GO:BP	protein localization to organelle	GO:0033365	0.000126971	3.89629	969	461	48	17916	NUP188,NUP50,NUP88,PKIA,SAE1,TRIM28,IPO9,CCDC88A,ACD,TFDP1,NUP62,CEP192,NUP155,RAD21,SPDL1,NUP85,CSE1L,NUP107,PARP1,MSH2,SLF1,EZR,ECT2,CENPQ,KPNA2,MTBP,BRCA2,MCM8,E2F1,STIL,EZH2,AURKA,KIF20B,CDCA5,TTK,BARD1,SPAG5,CDT1,GTSE1,KNL1,ESCO2,CDK1,NDC80,FAM83D,ANLN,PLK1,CENPA,AURKB
GO:BP	chromatin organization involved in regulation of transcription	GO:0034401	0.000127454	3.89464	154	461	15	17916	SMCHD1,TRIM28,H2AFV,H3F3B,HMGA1,DOT1L,HMGB1,CHEK1,SUV39H1,DNMT1,ATAD2,H2AFX,EZH2,HELLS,CDC45
GO:BP	error-prone translesion synthesis	GO:0042276	0.000130399	3.88473	21	461	6	17916	PCNA,RFC2,RFC5,RFC4,RFC3,POLE2
GO:BP	microtubule organizing center localization	GO:0061842	0.000130399	3.88473	31	461	7	17916	NDE1,EZR,SYNE2,GPSM2,AURKA,MAD2L1,ASPM
GO:BP	telomere maintenance via recombination	GO:0000722	0.000141786	3.84837	13	461	5	17916	XRCC1,SMC6,BRCA2,XRCC3,RAD51
GO:BP	regulation of gene silencing	GO:0060968	0.000142932	3.84487	137	461	14	17916	NUP188,NUP50,NUP88,NUP205,NUP62,H3F3B,NUP155,HMGA1,NUP85,NUP107,NDC1,ATAD2,CDK2,CDC45
GO:BP	establishment of mitotic spindle orientation	GO:0000132	0.000161952	3.79061	32	461	7	17916	NDE1,SPDL1,GPSM2,MAD2L1,NDC80,PLK1,CENPA
GO:BP	actomyosin contractile ring organization	GO:0044837	0.000165115	3.78221	7	461	4	17916	ECT2,RACGAP1,KIF23,ANLN
GO:BP	positive regulation of mitotic cell cycle spindle assembly checkpoint	GO:0090267	0.000165115	3.78221	7	461	4	17916	GEN1,XRCC3,MAD2L1,NDC80
GO:BP	positive regulation of spindle checkpoint	GO:0090232	0.000165115	3.78221	7	461	4	17916	GEN1,XRCC3,MAD2L1,NDC80
GO:BP	mitotic spindle midzone assembly	GO:0051256	0.000165115	3.78221	7	461	4	17916	RACGAP1,KIF23,KIF4A,AURKB
GO:BP	polyadenylation-dependent ncRNA catabolic process	GO:0043634	0.000165115	3.78221	7	461	4	17916	EXOSC10,EXOSC2,EXOSC8,EXOSC9
GO:BP	G-quadruplex DNA unwinding	GO:0044806	0.000165115	3.78221	7	461	4	17916	HNRNPA2B1,DDX11,DNA2,BLM
GO:BP	mitotic recombination	GO:0006312	0.000169449	3.77096	22	461	6	17916	XRCC1,SMC6,GEN1,BRCA2,XRCC3,RAD51
GO:BP	purine nucleobase metabolic process	GO:0006144	0.000169449	3.77096	22	461	6	17916	PAICS,GMPS,HPRT1,MTHFD1,PFAS,SHMT1
GO:BP	error-free translesion synthesis	GO:0070987	0.000169449	3.77096	22	461	6	17916	PCNA,RFC2,POLD1,RFC5,RFC4,RFC3
GO:BP	regulation of centriole replication	GO:0046599	0.000169449	3.77096	22	461	6	17916	ALMS1,NUP62,CENPJ,STIL,BRCA1,PLK4
GO:BP	nucleoside monophosphate metabolic process	GO:0009123	0.000169531	3.77075	72	461	10	17916	PAICS,DCK,GMPS,HPRT1,PRPS2,PFAS,DTYMK,SHMT1,TYMS,TK1
GO:BP	mRNA processing	GO:0006397	0.000169531	3.77075	522	461	31	17916	TRA2B,DAZAP1,SNRPD1,KHSRP,SRRT,HNRNPH1,DCPS,SF3B3,SRSF1,NUDT21,HNRNPF,SNRPA,LSM2,SNRPB,RBMX,HNRNPM,TTF2,SRSF7,HNRNPR,SFPQ,HNRNPA2B1,SRSF2,HNRNPA3,HNRNPA1,FUS,SRSF3,HNRNPD,DDX39A,PSIP1,CCNB1,BARD1
GO:BP	cilium assembly	GO:0060271	0.000170856	3.76737	375	461	25	17916	ODF2,CCDC88A,ALMS1,CEP192,SSX2IP,NDE1,HAUS1,CEP152,HYLS1,SCLT1,HAUS5,TUBB4B,CENPJ,CEP78,CNTRL,SYNE2,HAUS8,WDR34,POC1A,KIF24,PLK4,CDK1,PLK1,CDKN3,NEK2
GO:BP	negative regulation of gene expression, epigenetic	GO:0045814	0.000178646	3.74801	122	461	13	17916	SMCHD1,H2AFV,H3F3B,HMGA1,DOT1L,HMGB1,PHF19,DNMT1,ATAD2,H2AFX,EZH2,HELLS,CDC45
GO:BP	protein localization to cytoskeleton	GO:0044380	0.000180217	3.7442	58	461	9	17916	NUP62,CEP192,STIL,AURKA,KIF20B,TTK,SPAG5,FAM83D,ANLN
GO:BP	gamete generation	GO:0007276	0.000185112	3.73256	708	461	38	17916	DAZAP1,ODF2,NUP62,FOSL1,FANCC,NDC1,MSH2,MASTL,NCAPH2,FIGNL1,CDC25B,MYBL1,FANCG,POC1A,BRCA2,MCM8,H2AFX,E2F1,SPIN4,TRIP13,AURKA,KIF18A,FBXO5,RACGAP1,FANCA,PTTG1,FANCD2,BRIP1,HMGB2,TTK,CCNB1,ASPM,KNL1,ASF1B,TOP2A,KIFC1,NCAPH,PLK1
GO:BP	DNA replication preinitiation complex assembly	GO:0071163	0.000188483	3.72473	3	461	3	17916	GMNN,CDT1,CDC45
GO:BP	chromatin silencing	GO:0006342	0.000188483	3.72473	73	461	10	17916	SMCHD1,H2AFV,HMGA1,DOT1L,HMGB1,ATAD2,H2AFX,EZH2,HELLS,CDC45
GO:BP	regulation of cytokinetic process	GO:0032954	0.000188483	3.72473	3	461	3	17916	NUP62,ECT2,KIF20B
GO:BP	G2/MI transition of meiotic cell cycle	GO:0008315	0.000188483	3.72473	3	461	3	17916	CDC25B,CDC25A,CDC25C
GO:BP	positive regulation of G2/MI transition of meiotic cell cycle	GO:0110032	0.000188483	3.72473	3	461	3	17916	CDC25B,CDC25A,CDC25C
GO:BP	regulation of G2/MI transition of meiotic cell cycle	GO:0110030	0.000188483	3.72473	3	461	3	17916	CDC25B,CDC25A,CDC25C
GO:BP	inner cell mass cell proliferation	GO:0001833	0.000202538	3.69349	14	461	5	17916	CHEK1,GINS4,BRCA2,NCAPG2,GINS1
GO:BP	chromatin organization involved in negative regulation of transcription	GO:0097549	0.00021886	3.65983	143	461	14	17916	SMCHD1,TRIM28,H2AFV,H3F3B,HMGA1,DOT1L,HMGB1,SUV39H1,DNMT1,ATAD2,H2AFX,EZH2,HELLS,CDC45
GO:BP	regulation of mRNA metabolic process	GO:1903311	0.000250911	3.60048	337	461	23	17916	TRA2B,DAZAP1,KHSRP,SET,SRSF1,NUDT21,SNRPA,RBMX,EXOSC2,HNRNPM,SRSF7,HNRNPR,EXOSC8,HNRNPA2B1,SRSF2,HNRNPA1,EXOSC9,FUS,SRSF3,HNRNPD,E2F1,CCNB1,BARD1
GO:BP	protein-containing complex localization	GO:0031503	0.000262344	3.58113	292	461	21	17916	NUP188,NUP50,NUP88,NUP205,SRSF1,MZT1,NUP62,SSX2IP,NUP155,SRSF7,NUP85,NUP107,SFPQ,HNRNPA2B1,SRSF2,NDC1,EZR,SRSF3,DDX39A,WDR34,BIRC5
GO:BP	microtubule-based movement	GO:0007018	0.000275317	3.56017	293	461	21	17916	SSX2IP,NDE1,SFPQ,SYNE2,WDR34,KIF22,KIF24,KIF18A,RACGAP1,KIF20B,KIF14,KIF23,CENPE,KIF11,KIF15,KIF4A,DLGAP5,KIF2C,KIF20A,KIFC1,KIF18B
GO:BP	deoxyribonucleotide metabolic process	GO:0009262	0.000281956	3.54982	35	461	7	17916	DCK,NUDT1,DTYMK,RRM1,SHMT1,TYMS,RRM2
GO:BP	meiotic cell cycle phase transition	GO:0044771	0.000300232	3.52254	8	461	4	17916	CDC25B,TTK,CDC25A,CDC25C
GO:BP	protein K6-linked ubiquitination	GO:0085020	0.000300232	3.52254	8	461	4	17916	UBE2S,BRCA1,UBE2T,BARD1
GO:BP	regulation of meiotic cell cycle phase transition	GO:1901993	0.000300232	3.52254	8	461	4	17916	CDC25B,TTK,CDC25A,CDC25C
GO:BP	polyadenylation-dependent RNA catabolic process	GO:0043633	0.000300232	3.52254	8	461	4	17916	EXOSC10,EXOSC2,EXOSC8,EXOSC9
GO:BP	female meiosis I	GO:0007144	0.000300232	3.52254	8	461	4	17916	CDC25B,TRIP13,AURKA,FBXO5
GO:BP	exonucleolytic trimming involved in rRNA processing	GO:0000459	0.000300232	3.52254	8	461	4	17916	EXOSC10,EXOSC2,EXOSC8,EXOSC9
GO:BP	exonucleolytic trimming to generate mature 3'-end of 5.8S rRNA from tricistronic rRNA transcript (SSU-rRNA, 5.8S rRNA, LSU-rRNA)	GO:0000467	0.000300232	3.52254	8	461	4	17916	EXOSC10,EXOSC2,EXOSC8,EXOSC9
GO:BP	positive regulation of centrosome duplication	GO:0010825	0.000300232	3.52254	8	461	4	17916	NUP62,CENPJ,POC1A,PLK4
GO:BP	nucleobase-containing compound transport	GO:0015931	0.000308368	3.51093	251	461	19	17916	NUP188,NUP50,NUP88,NUP205,KHSRP,SRSF1,NUP62,SLC19A1,NUP155,SRSF7,NUP85,NUP107,SFPQ,HNRNPA2B1,SRSF2,NDC1,HNRNPA1,SRSF3,DDX39A
GO:BP	positive regulation of double-strand break repair	GO:2000781	0.000334152	3.47606	36	461	7	17916	SMCHD1,PARP1,FUS,SLF1,DDX11,TIMELESS,FOXM1
GO:BP	positive regulation of macromolecule metabolic process	GO:0010604	0.000334663	3.47539	3620	461	129	17916	ILF2,TRA2B,DAZAP1,CDK4,SMARCB1,SMCHD1,STK24,CNOT9,ACTL6A,KHSRP,SAE1,PBX1,TRIM28,MAZ,CCDC88A,NUDT21,ACD,TFDP1,NUP62,TELO2,XRCC1,RBMX,TGFB1I1,CACYBP,HMGA1,NUCKS1,HNRNPR,NUP85,YES1,E2F7,FOSL1,HGF,ILF3,FANCM,SFPQ,HNRNPA2B1,PARP1,ANP32B,RUNX2,MSH2,ITGA6,HNRNPA1,EXOSC9,BCL2L12,DOT1L,UBE2S,MASTL,HMGB1,FUS,SLF1,USP13,EZR,ECT2,CENPJ,ARNTL2,PASK,TAF9B,HNRNPD,HMGB3,PCNA,CHEK1,CKS2,TEAD4,FBLN1,EMP2,CDC25B,DB…
GO:BP	cellular response to radiation	GO:0071478	0.00036214	3.44112	190	461	16	17916	NUCKS1,PARP1,POLD3,ECT2,RHNO1,PCNA,CHEK1,FIGNL1,POLD1,H2AFX,RAD51,RAD51AP1,BLM,CDC25A,PBK,AURKB
GO:BP	cilium organization	GO:0044782	0.000364041	3.43885	394	461	25	17916	ODF2,CCDC88A,ALMS1,CEP192,SSX2IP,NDE1,HAUS1,CEP152,HYLS1,SCLT1,HAUS5,TUBB4B,CENPJ,CEP78,CNTRL,SYNE2,HAUS8,WDR34,POC1A,KIF24,PLK4,CDK1,PLK1,CDKN3,NEK2
GO:BP	double-strand break repair via nonhomologous end joining	GO:0006303	0.000379795	3.42045	96	461	11	17916	SMCHD1,MDC1,XRCC1,DCLRE1B,POLA1,DEK,NSD2,H2AFX,BRCA1,POLQ,BARD1
GO:BP	regulation of meiotic cell cycle	GO:0051445	0.000397793	3.40034	50	461	8	17916	CDC25B,TRIP13,FBXO5,TTK,CDC25A,ASPM,CDC25C,CDC20
GO:BP	membrane disassembly	GO:0030397	0.000401583	3.39622	16	461	5	17916	VRK1,CCNB1,CCNB2,CDK1,PLK1
GO:BP	nuclear envelope disassembly	GO:0051081	0.000401583	3.39622	16	461	5	17916	VRK1,CCNB1,CCNB2,CDK1,PLK1
GO:BP	oocyte maturation	GO:0001556	0.000438713	3.35782	26	461	6	17916	CDC25B,BRCA2,TRIP13,AURKA,FBXO5,CCNB1
GO:BP	telomere maintenance via telomere lengthening	GO:0010833	0.000443739	3.35287	81	461	10	17916	EXOSC10,ACD,TELO2,HNRNPA2B1,PARP1,HNRNPA1,DCLRE1B,RAD51,NEK2,AURKB
GO:BP	cellular process	GO:0009987	0.000449089	3.34767	16941	461	453	17916	EXOSC10,NUP188,ILF2,TRA2B,POLE3,DAZAP1,NUP50,EML4,SACS,NUP88,CDK4,SMARCB1,SMCHD1,STK24,NUP205,CNOT9,SNRPD1,SYNJ2,EWSR1,IDH2,PKIA,ACTL6A,KHSRP,SRRT,ODF2,CTDSPL2,HNRNPH1,SAE1,UTP20,PBX1,UGDH,TRIM28,SET,H2AFV,SEPHS1,MAZ,IPO9,FAM111A,G2E3,MDC1,PAICS,DCPS,OXCT1,AGPAT5,MCMBP,SLFN11,RNF26,CCDC88A,SF3B3,SRSF1,NUDT21,HNRNPF,SNRPA,TWIST2,ALMS1,ACD,LSM2,TFDP1,DCK,MZT1,NUP62,SNRPB,BCL7C,CEP192,GMPS,CCHCR1,HP…
GO:BP	multi-organism process	GO:0051704	0.000455295	3.34171	1112	461	51	17916	NUP188,DAZAP1,NUP50,NUP88,NUP205,ODF2,TRIM28,NUP62,SLC19A1,NUP155,NUP85,FOSL1,NUP107,FANCC,NDC1,MSH2,MASTL,NCAPH2,FIGNL1,FBLN1,EMP2,CDC25B,MYBL1,FANCG,KPNA2,POC1A,BRCA2,MCM8,H2AFX,E2F1,SPIN4,TRIP13,AURKA,KIF18A,FBXO5,RACGAP1,FANCA,PTTG1,FANCD2,BRIP1,HMGB2,TTK,CCNB1,ASPM,KNL1,CDK1,ASF1B,TOP2A,KIFC1,NCAPH,PLK1
GO:BP	viral process	GO:0016032	0.000466465	3.33118	910	461	44	17916	NUP188,NUP50,NUP88,SMARCB1,NUP205,TRIM28,SET,FAM111A,NUP62,CBX5,NUP155,HMGA1,NUCKS1,NUP85,NUP107,ILF3,RANBP1,HNRNPA2B1,MSH6,SSRP1,NDC1,HNRNPA1,ANPEP,HMGB1,POLA1,PCNA,FBLN1,SUV39H1,DDX11,PSIP1,DEK,CXCL12,KPNA2,H2AFX,E2F1,RBL1,CENPU,BUB1,CDK1,CCNA2,CDC25C,TOP2A,CENPA,APOBEC3B
GO:BP	establishment of spindle orientation	GO:0051294	0.000468691	3.32911	38	461	7	17916	NDE1,SPDL1,GPSM2,MAD2L1,NDC80,PLK1,CENPA
GO:BP	protein import into nucleus	GO:0006606	0.000469126	3.32871	154	461	14	17916	NUP188,NUP50,NUP88,PKIA,TRIM28,IPO9,NUP62,NUP155,NUP85,CSE1L,NUP107,ECT2,KPNA2,CDK1
GO:BP	negative regulation of response to DNA damage stimulus	GO:2001021	0.000487109	3.31237	82	461	10	17916	SMCHD1,XRCC1,BCL2L12,TAF9B,PARPBP,CXCL12,DDIAS,FBXO5,ATAD5,POLQ
GO:BP	positive regulation of catalytic activity	GO:0043085	0.000499479	3.30148	1479	461	63	17916	STK24,SAE1,CCDC88A,ACD,TELO2,XRCC1,HGF,RANBP1,HNRNPA2B1,MSH6,ANP32B,MMP16,MSH2,ITGA6,UBE2S,MASTL,HMGB1,ARHGAP19,DNAJC9,ECT2,HNRNPD,PCNA,CKS2,FBLN1,EMP2,CDC25B,DBF4B,RFC2,DDX11,CKS1B,RFC5,INCENP,RFC4,CHTF18,DHFR,ARHGAP33,BORA,RFC3,DBF4,EZH2,PCOLCE,NCAPG2,CDC6,PSRC1,RACGAP1,UHRF1,ARHGAP11A,KIF14,CENPE,HMGB2,TPX2,CCNB1,CDK1,CLSPN,UBE2C,IQGAP3,NCAPH,DEPDC1,PBK,CDC20,PLK1,NEK2,AURKB
GO:BP	meiosis II	GO:0007135	0.000499479	3.30148	9	461	4	17916	MASTL,SGO2,BUB1,BUB1B
GO:BP	meiosis II cell cycle process	GO:0061983	0.000499479	3.30148	9	461	4	17916	MASTL,SGO2,BUB1,BUB1B
GO:BP	positive regulation of cell cycle checkpoint	GO:1901978	0.000499479	3.30148	9	461	4	17916	GEN1,XRCC3,MAD2L1,NDC80
GO:BP	regulation of mitotic centrosome separation	GO:0046602	0.000499479	3.30148	9	461	4	17916	RANBP1,CHEK1,KIF11,NEK2
GO:BP	DNA ligation involved in DNA repair	GO:0051103	0.000499479	3.30148	9	461	4	17916	XRCC1,HMGB1,LIG1,HMGB2
GO:BP	rRNA 3'-end processing	GO:0031125	0.000499479	3.30148	9	461	4	17916	EXOSC10,EXOSC2,EXOSC8,EXOSC9
GO:BP	replication fork protection	GO:0048478	0.000499479	3.30148	9	461	4	17916	DONSON,BRCA2,TIMELESS,BLM
GO:BP	protein localization to microtubule cytoskeleton	GO:0072698	0.0005102	3.29226	52	461	8	17916	NUP62,CEP192,STIL,AURKA,KIF20B,TTK,SPAG5,FAM83D
GO:BP	cell population proliferation	GO:0008283	0.000511864	3.29085	2048	461	81	17916	DAZAP1,CDK4,SMARCB1,IDH2,UTP20,PBX1,MAZ,CCDC88A,TFDP1,NUP62,HPRT1,TGFB1I1,HMGA1,NDE1,NRAS,YES1,CRIP2,E2F7,FOSL1,HGF,MMP16,RUNX2,DOT1L,TCF7,HMGB1,USP13,CHEK1,CKS2,FIGNL1,FBLN1,EMP2,CDC25B,DBF4B,RRM1,DNMT1,CXCL12,MTBP,GINS4,C18ORF54,CDK2,BRCA2,CDC7,E2F1,BRCA1,EZH2,NCAPG2,CDC6,MCM7,FBXO5,RACGAP1,HELLS,FANCA,MELK,KIF20B,UHRF1,KIF14,ATAD5,GINS1,BRIP1,CDKN2C,HMGB2,SHCBP1,TTK,CCNB1,TACC3,CDC25A,BUB1,ASP…
GO:BP	negative regulation of nucleobase-containing compound metabolic process	GO:0045934	0.00054556	3.26316	1515	461	64	17916	EXOSC10,SMCHD1,PKIA,TRIM28,SET,H2AFV,TWIST2,ACD,XRCC1,RBMX,H3F3B,CBX5,HMGA1,SRSF7,PRDM8,E2F7,ILF3,SFPQ,HNRNPA2B1,SRSF2,PARP1,MSH6,RUNX2,MSH2,HNRNPA1,DOT1L,SUV39H2,TCF7,HMGB1,FUS,EZR,CENPJ,TAF9B,HNRNPD,PCNA,SUV39H1,PARPBP,PHF19,DNMT1,ATAD2,CDK2,NSD2,H2AFX,TIMELESS,E2F1,BRCA1,EZH2,RBL1,GMNN,AEBP1,TONSL,HELLS,UHRF1,POLQ,HMGB2,BARD1,BLM,CDC45,CENPF,FOXM1,BIRC5,DEPDC1,PLK1,AURKB
GO:BP	negative regulation of cellular macromolecule biosynthetic process	GO:2000113	0.00054556	3.26316	1546	461	65	17916	EXOSC10,SMCHD1,CNOT9,PKIA,KHSRP,TRIM28,SET,H2AFV,SLFN11,TWIST2,ACD,H3F3B,CBX5,HMGA1,HNRNPR,PRDM8,E2F7,ILF3,SFPQ,DONSON,HNRNPA2B1,PARP1,RUNX2,HNRNPA1,DOT1L,SUV39H2,TCF7,HMGB1,EZR,PASK,TAF9B,HNRNPD,PCNA,SUV39H1,C8ORF88,PHF19,DNMT1,SHMT1,ATAD2,DHFR,CDK2,BRCA2,NSD2,H2AFX,TIMELESS,E2F1,BRCA1,EZH2,RBL1,GMNN,AEBP1,CDC6,FBXO5,HELLS,UHRF1,TYMS,HMGB2,BLM,CDC45,CENPF,FOXM1,BIRC5,DEPDC1,PLK1,AURKB
GO:BP	peptidyl-lysine modification	GO:0018205	0.000560376	3.25152	406	461	25	17916	NUP188,POLE3,NUP50,NUP88,SMARCB1,NUP205,ACTL6A,SAE1,TRIM28,SET,NUP62,NUP155,NUP85,NUP107,NDC1,DOT1L,SUV39H2,CHEK1,SUV39H1,PHF19,DNMT1,BRCA2,NSD2,BRCA1,EZH2
GO:BP	regulation of molecular function	GO:0065009	0.000576622	3.23911	3083	461	112	17916	CDK4,SMARCB1,STK24,CNOT9,PKIA,SAE1,TRIM28,SET,CCDC88A,ACD,TFDP1,NUP62,CEP192,TELO2,XRCC1,NUCKS1,NDE1,HNRNPR,ARL6IP1,FOSL1,HGF,RANBP1,HNRNPA2B1,PARP1,MSH6,ANP32B,MMP16,MSH2,ITGA6,BCL2L12,DOT1L,ANP32E,UBE2S,MASTL,HMGB1,ARHGAP19,DNAJC9,ECT2,HNRNPD,PCNA,CKS2,FBLN1,EMP2,SLC8A1,CDC25B,DBF4B,RFC2,DDX11,GABBR2,CKS1B,RFC5,INCENP,RFC4,CHTF18,DHFR,ARHGAP33,BORA,NGEF,MCM2,RFC3,E2F1,DBF4,EZH2,RBL1,GMNN,PCOLCE…
GO:BP	RNA 3'-end processing	GO:0031123	0.000599573	3.22216	158	461	14	17916	EXOSC10,SRSF1,NUDT21,SNRPA,EXOSC2,SRSF7,EXOSC8,SRSF2,FBL,EXOSC9,SRSF3,DDX39A,CCNB1,BARD1
GO:BP	regulation of protein kinase activity	GO:0045859	0.000636302	3.19634	810	461	40	17916	CDK4,STK24,PKIA,CCDC88A,NUP62,TELO2,HGF,ECT2,CKS2,EMP2,SLC8A1,CDC25B,DBF4B,CKS1B,INCENP,BORA,DBF4,EZH2,NCAPG2,CCNF,CDC6,PSRC1,KIF14,CDKN2C,CENPE,TPX2,CCNB1,BLM,CDC25A,CCNB2,CCNE2,CDK1,CLSPN,CCNA2,CDC25C,IQGAP3,PBK,PKMYT1,PLK1,CDKN3
GO:BP	negative regulation of macromolecule biosynthetic process	GO:0010558	0.000645405	3.19017	1649	461	68	17916	EXOSC10,SMCHD1,CNOT9,PKIA,KHSRP,TRIM28,SET,H2AFV,SLFN11,TWIST2,ACD,H3F3B,CBX5,HMGA1,HNRNPR,PRDM8,E2F7,ILF3,SFPQ,DONSON,HNRNPA2B1,SRSF2,PARP1,RUNX2,HNRNPA1,DOT1L,SUV39H2,TCF7,HMGB1,EZR,CENPJ,PASK,TAF9B,HNRNPD,PCNA,SUV39H1,C8ORF88,PHF19,DNMT1,SHMT1,ATAD2,DHFR,CDK2,BRCA2,NSD2,H2AFX,TIMELESS,E2F1,BRCA1,EZH2,RBL1,GMNN,AEBP1,TONSL,CDC6,FBXO5,HELLS,UHRF1,TYMS,HMGB2,BLM,CDC45,CENPF,FOXM1,BIRC5,DEPDC1,PLK…
GO:BP	folic acid-containing compound metabolic process	GO:0006760	0.000649231	3.1876	28	461	6	17916	SLC19A1,MTHFD1,GGH,SHMT1,DHFR,TYMS
GO:BP	regulation of protein localization to kinetochore	GO:1905340	0.000653527	3.18474	4	461	3	17916	CENPQ,CDT1,NDC80
GO:BP	DNA replication, removal of RNA primer	GO:0043137	0.000653527	3.18474	4	461	3	17916	FEN1,DNA2,RNASEH2A
GO:BP	positive regulation of protein localization to kinetochore	GO:1905342	0.000653527	3.18474	4	461	3	17916	CENPQ,CDT1,NDC80
GO:BP	lagging strand elongation	GO:0006273	0.000653527	3.18474	4	461	3	17916	POLA1,LIG1,DNA2
GO:BP	regulation of metabolic process	GO:0019222	0.000686803	3.16317	7175	461	225	17916	EXOSC10,NUP188,ILF2,TRA2B,DAZAP1,NUP50,NUP88,CDK4,SMARCB1,SMCHD1,STK24,NUP205,CNOT9,EWSR1,PKIA,ACTL6A,KHSRP,SRRT,HNRNPH1,SAE1,PBX1,TRIM28,SET,H2AFV,MAZ,DCPS,SLFN11,RNF26,CCDC88A,SF3B3,SRSF1,NUDT21,HNRNPF,SNRPA,TWIST2,ALMS1,ACD,LSM2,TFDP1,NUP62,CEP192,HPRT1,TELO2,XRCC1,RBMX,TGFB1I1,H3F3B,CBX5,FH,NUP155,EXOSC2,RAD21,CACYBP,HMGA1,HNRNPM,NUCKS1,SRSF7,HNRNPR,SMC3,PRDM8,NUP85,YES1,ARL6IP1,E2F7,EXOSC8,F…
GO:BP	positive regulation of cell division	GO:0051781	0.00069722	3.15663	86	461	10	17916	NUP62,ECT2,CDC25B,CDC6,RACGAP1,KIF20B,CIT,KIF14,KIF23,AURKB
GO:BP	negative regulation of cell division	GO:0051782	0.000700599	3.15453	18	461	5	17916	E2F7,ORC6,BLM,ASPM,AURKB
GO:BP	regulation of ATP metabolic process	GO:1903578	0.000715512	3.14538	122	461	12	17916	NUP188,NUP50,NUP88,NUP205,NUP62,NUP155,NUP85,NUP107,PARP1,NDC1,CCNB1,CDK1
GO:BP	non-recombinational repair	GO:0000726	0.000733174	3.13479	104	461	11	17916	SMCHD1,MDC1,XRCC1,DCLRE1B,POLA1,DEK,NSD2,H2AFX,BRCA1,POLQ,BARD1
GO:BP	deoxyribonucleoside monophosphate biosynthetic process	GO:0009157	0.000780239	3.10777	10	461	4	17916	DCK,SHMT1,TYMS,TK1
GO:BP	plasma membrane bounded cell projection assembly	GO:0120031	0.000783611	3.1059	571	461	31	17916	ODF2,CCDC88A,ALMS1,CEP192,SSX2IP,NDE1,NUP85,HAUS1,CEP152,HYLS1,ITGA6,SCLT1,HAUS5,EZR,TUBB4B,CENPJ,CEP78,CNTRL,EMP2,SYNE2,HAUS8,WDR34,PODXL,POC1A,KIF24,PLK4,CDK1,ANLN,PLK1,CDKN3,NEK2
GO:BP	RNA metabolic process	GO:0016070	0.000845264	3.07301	4653	461	156	17916	EXOSC10,ILF2,TRA2B,DAZAP1,CDK4,SMARCB1,SMCHD1,CNOT9,SNRPD1,EWSR1,PKIA,ACTL6A,KHSRP,SRRT,HNRNPH1,UTP20,PBX1,TRIM28,SET,H2AFV,MAZ,DCPS,SLFN11,SF3B3,SRSF1,NUDT21,HNRNPF,SNRPA,TWIST2,LSM2,TFDP1,NUP62,SNRPB,RBMX,NPM3,TGFB1I1,H3F3B,CBX5,EXOSC2,RAD21,HMGA1,DARS2,HNRNPM,NUCKS1,TTF2,SRSF7,HNRNPR,PRDM8,NUP85,YES1,E2F7,EXOSC8,FOSL1,NUP107,HGF,ILF3,HNRNPDL,SFPQ,HNRNPA2B1,SRSF2,POP1,PARP1,SSRP1,HNRNPA3,RUNX2,…
GO:BP	negative regulation of DNA metabolic process	GO:0051053	0.000896245	3.04757	125	461	12	17916	EXOSC10,SMCHD1,TRIM28,ACD,XRCC1,PARP1,MSH6,MSH2,HNRNPA1,PARPBP,POLQ,BLM
GO:BP	cellular localization	GO:0051641	0.000904696	3.0435	3497	461	123	17916	EXOSC10,NUP188,ILF2,NUP50,NUP88,NUP205,SNRPD1,PKIA,ODF2,CTDSPL2,SAE1,TRIM28,IPO9,OXCT1,CCDC88A,SRSF1,ALMS1,ACD,TFDP1,MZT1,NUP62,SNRPB,CEP192,CCHCR1,SSX2IP,NUP155,EXOSC2,RAD21,HMGA1,NDE1,NRAS,SPDL1,SRSF7,NUP85,ARL6IP1,CSE1L,NUP107,HGF,SFPQ,RANBP1,HNRNPA2B1,SRSF2,PARP1,MYO19,ANP32B,HAUS1,CEP152,NDC1,MSH2,SCLT1,HNRNPA1,HAUS5,ANPEP,HMGB1,SLF1,EZR,ECT2,SRSF3,TUBB4B,CENPJ,CEP78,TUBA1B,GGH,DDX39A,CNTRL,…
GO:BP	somatic diversification of immune receptors	GO:0002200	0.000988927	3.00484	73	461	9	17916	MSH6,MSH2,TCF7,HMGB1,NSD2,ATAD5,POLQ,HMGB2,EXO1
GO:BP	transcription-coupled nucleotide-excision repair	GO:0006283	0.000988927	3.00484	73	461	9	17916	XRCC1,POLD3,PCNA,RFC2,LIG1,POLD1,RFC5,RFC4,RFC3
GO:BP	positive regulation of molecular function	GO:0044093	0.00101334	2.99425	1835	461	73	17916	SMARCB1,STK24,CNOT9,SAE1,TRIM28,CCDC88A,ACD,TFDP1,TELO2,XRCC1,FOSL1,HGF,RANBP1,HNRNPA2B1,PARP1,MSH6,ANP32B,MMP16,MSH2,ITGA6,UBE2S,MASTL,HMGB1,ARHGAP19,DNAJC9,ECT2,HNRNPD,PCNA,CKS2,FBLN1,EMP2,CDC25B,DBF4B,RFC2,DDX11,CKS1B,RFC5,INCENP,RFC4,CHTF18,DHFR,ARHGAP33,BORA,RFC3,DBF4,EZH2,GMNN,PCOLCE,NCAPG2,CDC6,PSRC1,RACGAP1,UHRF1,ARHGAP11A,CDCA5,KIF14,CENPE,HMGB2,TPX2,CCNB1,CDT1,STMN1,CDK1,CLSPN,UBE2C,IQG…
GO:BP	regulation of protein serine/threonine kinase activity	GO:0071900	0.00103624	2.98454	527	461	29	17916	CDK4,PKIA,NUP62,TELO2,HGF,CKS2,SLC8A1,DBF4B,CKS1B,INCENP,DBF4,EZH2,CCNF,CDC6,PSRC1,CDKN2C,CCNB1,BLM,CDC25A,CCNB2,CCNE2,CDK1,CCNA2,CDC25C,IQGAP3,PBK,PKMYT1,PLK1,CDKN3
GO:BP	cell projection assembly	GO:0030031	0.00115796	2.93631	584	461	31	17916	ODF2,CCDC88A,ALMS1,CEP192,SSX2IP,NDE1,NUP85,HAUS1,CEP152,HYLS1,ITGA6,SCLT1,HAUS5,EZR,TUBB4B,CENPJ,CEP78,CNTRL,EMP2,SYNE2,HAUS8,WDR34,PODXL,POC1A,KIF24,PLK4,CDK1,ANLN,PLK1,CDKN3,NEK2
GO:BP	histone-serine phosphorylation	GO:0035404	0.00117574	2.92969	11	461	4	17916	VRK1,AURKA,CCNB1,AURKB
GO:BP	homologous chromosome segregation	GO:0045143	0.00120322	2.91965	59	461	8	17916	NDC1,TRIP13,ESPL1,PTTG1,FANCD2,BRIP1,CCNE2,PLK1
GO:BP	animal organ regeneration	GO:0031100	0.00120722	2.91821	75	461	9	17916	CDK4,HGF,PCNA,CXCL12,EZH2,AURKA,TYMS,CDK1,CCNA2
GO:BP	regulation of mRNA processing	GO:0050684	0.00120753	2.9181	149	461	13	17916	TRA2B,DAZAP1,SRSF1,NUDT21,SNRPA,RBMX,SRSF7,HNRNPA2B1,SRSF2,HNRNPA1,SRSF3,CCNB1,BARD1
GO:BP	response to abiotic stimulus	GO:0009628	0.00122115	2.91323	1252	461	54	17916	NUP188,NUP50,NUP88,CDK4,NUP205,NUP62,XRCC1,TGFB1I1,NUP155,NUCKS1,NUP85,FOSL1,NUP107,TOPBP1,PARP1,MSH6,NDC1,MSH2,POLD3,SMC1A,SUV39H2,RFWD3,ECT2,RHNO1,HNRNPD,PCNA,CHEK1,FIGNL1,SUV39H1,SLC8A1,USP1,PSIP1,RRM1,POLD1,CXCL12,FANCG,FEN1,BRCA2,H2AFX,TICRR,TIMELESS,E2F1,BRCA1,RAD51,FANCD2,BRIP1,CCNB1,RAD51AP1,BLM,CDC25A,CCNA2,DTL,PBK,AURKB
GO:BP	organic substance metabolic process	GO:0071704	0.00134444	2.87146	11268	461	327	17916	EXOSC10,NUP188,ILF2,TRA2B,POLE3,DAZAP1,NUP50,NUP88,CDK4,SMARCB1,SMCHD1,STK24,NUP205,CNOT9,SNRPD1,SYNJ2,EWSR1,IDH2,PKIA,ACTL6A,KHSRP,SRRT,CTDSPL2,HNRNPH1,SAE1,UTP20,PBX1,UGDH,TRIM28,SET,H2AFV,SEPHS1,MAZ,FAM111A,G2E3,MDC1,PAICS,DCPS,OXCT1,AGPAT5,MCMBP,SLFN11,RNF26,CCDC88A,SF3B3,SRSF1,NUDT21,HNRNPF,SNRPA,TWIST2,ACD,LSM2,TFDP1,DCK,NUP62,SNRPB,GMPS,HPRT1,TELO2,XRCC1,RBMX,NPM3,PRPS2,SLC19A1,TGFB1I1,GPD…
GO:BP	covalent chromatin modification	GO:0016569	0.00140384	2.85268	484	461	27	17916	POLE3,SMARCB1,ACTL6A,TRIM28,SET,SFPQ,FBL,DOT1L,SUV39H2,CHEK1,SUV39H1,VRK1,PHF19,DNMT1,INCENP,CDK2,BRCA2,NSD2,BRCA1,EZH2,AURKA,HELLS,UHRF1,CCNB1,CDK1,CCNA2,AURKB
GO:BP	positive regulation of macromolecule biosynthetic process	GO:0010557	0.00142281	2.84685	1921	461	75	17916	ILF2,CDK4,SMARCB1,CNOT9,ACTL6A,PBX1,TRIM28,MAZ,ACD,TFDP1,NUP62,RBMX,TGFB1I1,CACYBP,HMGA1,NUCKS1,NUP85,YES1,E2F7,FOSL1,HGF,ILF3,SFPQ,HNRNPA2B1,PARP1,RUNX2,ITGA6,HNRNPA1,EXOSC9,BCL2L12,DOT1L,HMGB1,FUS,CENPJ,ARNTL2,PASK,TAF9B,HNRNPD,HMGB3,PCNA,CHEK1,TEAD4,DBF4B,RFC2,DDX11,MYBL1,RFC5,RFC4,CHTF18,ATAD2,DNA2,CDK2,BRCA2,CDC7,CKAP2,PSMC3IP,RFC3,E2F1,DBF4,BRCA1,RBL1,PSRC1,UHRF1,ATAD5,HMGB2,BLM,CDT1,DLGAP5…
GO:BP	purine nucleoside monophosphate biosynthetic process	GO:0009127	0.00148969	2.82691	21	461	5	17916	PAICS,DCK,GMPS,HPRT1,PFAS
GO:BP	blastocyst growth	GO:0001832	0.00148969	2.82691	21	461	5	17916	CHEK1,GINS4,BRCA2,NCAPG2,GINS1
GO:BP	positive regulation of DNA ligation	GO:0051106	0.00150982	2.82108	5	461	3	17916	XRCC1,HMGB1,RAD51
GO:BP	positive regulation of meiotic cell cycle phase transition	GO:1901995	0.00150982	2.82108	5	461	3	17916	CDC25B,CDC25A,CDC25C
GO:BP	meiotic sister chromatid cohesion, centromeric	GO:0051754	0.00150982	2.82108	5	461	3	17916	SGO2,BUB1,BUB1B
GO:BP	regulation of cellular macromolecule biosynthetic process	GO:2000112	0.00166759	2.77791	3970	461	135	17916	EXOSC10,ILF2,CDK4,SMARCB1,SMCHD1,CNOT9,EWSR1,PKIA,ACTL6A,KHSRP,SRRT,PBX1,TRIM28,SET,H2AFV,MAZ,SLFN11,CCDC88A,TWIST2,ACD,TFDP1,NUP62,RBMX,TGFB1I1,H3F3B,CBX5,RAD21,CACYBP,HMGA1,NUCKS1,HNRNPR,SMC3,PRDM8,NUP85,YES1,E2F7,FOSL1,NUP107,HGF,ILF3,SFPQ,DONSON,HNRNPA2B1,PARP1,RUNX2,ITGA6,HNRNPA1,EXOSC9,BCL2L12,DOT1L,SUV39H2,TCF7,HMGB1,FUS,USP13,EZR,ARNTL2,PASK,TAF9B,HNRNPD,POLA1,HMGB3,PCNA,CHEK1,CKS2,TEAD4,…
GO:BP	regulation of RNA metabolic process	GO:0051252	0.00167316	2.77646	3795	461	130	17916	ILF2,TRA2B,DAZAP1,SMARCB1,SMCHD1,CNOT9,EWSR1,PKIA,ACTL6A,KHSRP,SRRT,HNRNPH1,PBX1,TRIM28,SET,H2AFV,MAZ,SRSF1,NUDT21,HNRNPF,SNRPA,TWIST2,TFDP1,NUP62,RBMX,TGFB1I1,H3F3B,CBX5,EXOSC2,RAD21,HMGA1,HNRNPM,NUCKS1,SRSF7,HNRNPR,PRDM8,NUP85,YES1,E2F7,EXOSC8,FOSL1,NUP107,HGF,ILF3,HNRNPDL,SFPQ,HNRNPA2B1,SRSF2,PARP1,HNRNPA3,RUNX2,ITGA6,HNRNPA1,EXOSC9,BCL2L12,DOT1L,SUV39H2,TCF7,HMGB1,FUS,USP13,EZR,SRSF3,CENPJ,AR…
GO:BP	centromeric sister chromatid cohesion	GO:0070601	0.00167316	2.77646	12	461	4	17916	SGO2,BUB1,BUB1B,SGO1
GO:BP	symbiotic process	GO:0044403	0.00167316	2.77646	968	461	44	17916	NUP188,NUP50,NUP88,SMARCB1,NUP205,TRIM28,SET,FAM111A,NUP62,CBX5,NUP155,HMGA1,NUCKS1,NUP85,NUP107,ILF3,RANBP1,HNRNPA2B1,MSH6,SSRP1,NDC1,HNRNPA1,ANPEP,HMGB1,POLA1,PCNA,FBLN1,SUV39H1,DDX11,PSIP1,DEK,CXCL12,KPNA2,H2AFX,E2F1,RBL1,CENPU,BUB1,CDK1,CCNA2,CDC25C,TOP2A,CENPA,APOBEC3B
GO:BP	cellular response to hydroxyurea	GO:0072711	0.00167316	2.77646	12	461	4	17916	DDX11,TIMELESS,RAD51,BLM
GO:BP	microtubule depolymerization	GO:0007019	0.00168338	2.77382	47	461	7	17916	KIF24,CKAP2,KIF18A,TPX2,STMN1,KIF2C,KIF18B
GO:BP	regulation of organelle assembly	GO:1902115	0.00168338	2.77382	197	461	15	17916	CCDC88A,ALMS1,NUP62,SMC3,SMC1A,EZR,CENPJ,SDC1,SYNE2,STIL,BRCA1,GPSM2,SPAG5,PLK4,PLK1
GO:BP	regulation of cellular response to heat	GO:1900034	0.00174086	2.75924	79	461	9	17916	NUP188,NUP50,NUP88,NUP205,NUP62,NUP155,NUP85,NUP107,NDC1
GO:BP	negative regulation of cellular biosynthetic process	GO:0031327	0.00182582	2.73854	1713	461	68	17916	EXOSC10,SMCHD1,CNOT9,PKIA,KHSRP,TRIM28,SET,H2AFV,SLFN11,TWIST2,ACD,H3F3B,CBX5,HMGA1,HNRNPR,PRDM8,E2F7,ILF3,SFPQ,DONSON,HNRNPA2B1,SRSF2,PARP1,RUNX2,HNRNPA1,DOT1L,SUV39H2,TCF7,HMGB1,EZR,CENPJ,PASK,TAF9B,HNRNPD,PCNA,SUV39H1,C8ORF88,PHF19,DNMT1,SHMT1,ATAD2,DHFR,CDK2,BRCA2,NSD2,H2AFX,TIMELESS,E2F1,BRCA1,EZH2,RBL1,GMNN,AEBP1,TONSL,CDC6,FBXO5,HELLS,UHRF1,TYMS,HMGB2,BLM,CDC45,CENPF,FOXM1,BIRC5,DEPDC1,PLK…
GO:BP	cellular nitrogen compound biosynthetic process	GO:0044271	0.00182809	2.738	4945	461	162	17916	EXOSC10,ILF2,POLE3,CDK4,SMARCB1,SMCHD1,CNOT9,EWSR1,IDH2,PKIA,ACTL6A,KHSRP,SRRT,PBX1,UGDH,TRIM28,SET,H2AFV,MAZ,PAICS,AGPAT5,NUDT21,TWIST2,ACD,TFDP1,DCK,NUP62,SNRPB,GMPS,HPRT1,TELO2,RBMX,NPM3,PRPS2,TGFB1I1,H3F3B,CBX5,RAD21,HMGA1,DARS2,NUCKS1,TTF2,HNRNPR,RPL22L1,PRDM8,NUP85,YES1,E2F7,FOSL1,NUP107,HGF,ILF3,SFPQ,HNRNPA2B1,MTHFD1,SRSF2,PARP1,SSRP1,RUNX2,POLD3,ITGA6,HNRNPA1,EXOSC9,BCL2L12,DOT1L,SUV39H2,…
GO:BP	maturation of 5.8S rRNA from tricistronic rRNA transcript (SSU-rRNA, 5.8S rRNA, LSU-rRNA)	GO:0000466	0.00183024	2.73749	22	461	5	17916	EXOSC10,UTP20,EXOSC2,EXOSC8,EXOSC9
GO:BP	positive regulation of mitotic sister chromatid segregation	GO:0062033	0.00183024	2.73749	22	461	5	17916	SLF1,ESPL1,CDT1,DLGAP5,AURKB
GO:BP	mRNA cis splicing, via spliceosome	GO:0045292	0.00184593	2.73379	34	461	6	17916	DCPS,SRSF1,SRSF7,SRSF2,SRSF3,PSIP1
GO:BP	pteridine-containing compound metabolic process	GO:0042558	0.00184593	2.73379	34	461	6	17916	SLC19A1,MTHFD1,GGH,SHMT1,DHFR,TYMS
GO:BP	positive regulation of metabolic process	GO:0009893	0.00185078	2.73265	3911	461	133	17916	ILF2,TRA2B,DAZAP1,CDK4,SMARCB1,SMCHD1,STK24,CNOT9,ACTL6A,KHSRP,SAE1,PBX1,TRIM28,MAZ,CCDC88A,NUDT21,ALMS1,ACD,TFDP1,NUP62,HPRT1,TELO2,XRCC1,RBMX,TGFB1I1,FH,CACYBP,HMGA1,NUCKS1,HNRNPR,NUP85,YES1,E2F7,FOSL1,HGF,ILF3,FANCM,SFPQ,HNRNPA2B1,PARP1,ANP32B,RUNX2,MSH2,ITGA6,HNRNPA1,EXOSC9,BCL2L12,DOT1L,UBE2S,MASTL,HMGB1,FUS,SLF1,USP13,EZR,ECT2,CENPJ,ARNTL2,PASK,TAF9B,HNRNPD,HMGB3,PCNA,CHEK1,CKS2,TEAD4,FBLN1…
GO:BP	cellular response to UV	GO:0034644	0.00188697	2.72424	80	461	9	17916	PARP1,POLD3,RHNO1,PCNA,CHEK1,POLD1,CDC25A,PBK,AURKB
GO:BP	positive regulation of cellular process	GO:0048522	0.00204301	2.68973	5798	461	185	17916	ILF2,TRA2B,DAZAP1,CDK4,SMARCB1,SMCHD1,STK24,CNOT9,ACTL6A,KHSRP,SRRT,CTDSPL2,SAE1,PBX1,TRIM28,MAZ,OXCT1,SLFN11,CCDC88A,NUDT21,TWIST2,ACD,TFDP1,NUP62,HPRT1,TELO2,XRCC1,PLEKHG2,RBMX,TGFB1I1,H3F3B,EXOSC2,RAD21,CACYBP,HMGA1,NUCKS1,NRAS,HNRNPR,NUP85,YES1,SMC6,ARPIN,CRIP2,ARL6IP1,E2F7,FOSL1,HGF,ILF3,FRMD4A,FANCM,SFPQ,RANBP1,HNRNPA2B1,PARP1,ANP32B,RUNX2,MSH2,ITGA6,HNRNPA1,EXOSC9,BCL2L12,DOT1L,UBE2S,MASTL…
GO:BP	regulation of glycolytic process	GO:0006110	0.00205889	2.68637	81	461	9	17916	NUP188,NUP50,NUP88,NUP205,NUP62,NUP155,NUP85,NUP107,NDC1
GO:BP	regulation of telomere maintenance	GO:0032204	0.00205889	2.68637	81	461	9	17916	EXOSC10,ACD,XRCC1,HNRNPA2B1,PARP1,HNRNPA1,HNRNPD,NEK2,AURKB
GO:BP	alternative mRNA splicing, via spliceosome	GO:0000380	0.00205889	2.68637	81	461	9	17916	TRA2B,SRSF1,RBMX,HNRNPM,SRSF7,SFPQ,SRSF2,HNRNPA1,SRSF3
GO:BP	cell aging	GO:0007569	0.00208163	2.6816	118	461	11	17916	NUP62,HMGA1,SMC6,BCL2L12,CHEK1,BRCA2,H2AFX,RBL1,FBXO5,CDK1,FOXM1
GO:BP	regulation of macromolecule biosynthetic process	GO:0010556	0.0021111	2.67549	4136	461	139	17916	EXOSC10,ILF2,CDK4,SMARCB1,SMCHD1,CNOT9,EWSR1,PKIA,ACTL6A,KHSRP,SRRT,PBX1,TRIM28,SET,H2AFV,MAZ,SLFN11,CCDC88A,TWIST2,ACD,TFDP1,NUP62,RBMX,TGFB1I1,H3F3B,CBX5,RAD21,CACYBP,HMGA1,NUCKS1,HNRNPR,SMC3,PRDM8,NUP85,YES1,E2F7,FOSL1,NUP107,HGF,ILF3,SFPQ,DONSON,HNRNPA2B1,SRSF2,PARP1,RUNX2,ITGA6,HNRNPA1,EXOSC9,BCL2L12,DOT1L,SUV39H2,TCF7,HMGB1,FUS,USP13,EZR,CENPJ,ARNTL2,PASK,TAF9B,HNRNPD,POLA1,HMGB3,PCNA,CHEK1…
GO:BP	mitotic G2 DNA damage checkpoint	GO:0007095	0.00222668	2.65234	23	461	5	17916	DONSON,TOPBP1,BLM,CDK1,CLSPN
GO:BP	mitotic sister chromatid cohesion	GO:0007064	0.00222668	2.65234	23	461	5	17916	SMC1A,SLF1,CDCA5,CDC20,SGO1
GO:BP	somatic diversification of immune receptors via germline recombination within a single locus	GO:0002562	0.00222668	2.65234	65	461	8	17916	MSH6,MSH2,TCF7,HMGB1,NSD2,ATAD5,HMGB2,EXO1
GO:BP	somatic cell DNA recombination	GO:0016444	0.00222668	2.65234	65	461	8	17916	MSH6,MSH2,TCF7,HMGB1,NSD2,ATAD5,HMGB2,EXO1
GO:BP	deoxyribonucleoside monophosphate metabolic process	GO:0009162	0.00223664	2.6504	13	461	4	17916	DCK,SHMT1,TYMS,TK1
GO:BP	protein localization to cell cortex	GO:0072697	0.00223664	2.6504	13	461	4	17916	EZR,GPSM2,ANLN,PLK1
GO:BP	response to hydroxyurea	GO:0072710	0.00223664	2.6504	13	461	4	17916	DDX11,TIMELESS,RAD51,BLM
GO:BP	2'-deoxyribonucleotide biosynthetic process	GO:0009265	0.00223664	2.6504	13	461	4	17916	DCK,DTYMK,SHMT1,TYMS
GO:BP	somatic hypermutation of immunoglobulin genes	GO:0016446	0.00223664	2.6504	13	461	4	17916	MSH6,MSH2,POLQ,EXO1
GO:BP	deoxyribose phosphate biosynthetic process	GO:0046385	0.00223664	2.6504	13	461	4	17916	DCK,DTYMK,SHMT1,TYMS
GO:BP	cleavage involved in rRNA processing	GO:0000469	0.00271633	2.56602	24	461	5	17916	EXOSC10,UTP20,EXOSC2,EXOSC8,EXOSC9
GO:BP	positive regulation of centriole replication	GO:0046601	0.00273578	2.56292	6	461	3	17916	NUP62,CENPJ,PLK4
GO:BP	base-excision repair, gap-filling	GO:0006287	0.00273578	2.56292	6	461	3	17916	PCNA,POLE,POLD1
GO:BP	negative regulation of biosynthetic process	GO:0009890	0.00273578	2.56292	1741	461	68	17916	EXOSC10,SMCHD1,CNOT9,PKIA,KHSRP,TRIM28,SET,H2AFV,SLFN11,TWIST2,ACD,H3F3B,CBX5,HMGA1,HNRNPR,PRDM8,E2F7,ILF3,SFPQ,DONSON,HNRNPA2B1,SRSF2,PARP1,RUNX2,HNRNPA1,DOT1L,SUV39H2,TCF7,HMGB1,EZR,CENPJ,PASK,TAF9B,HNRNPD,PCNA,SUV39H1,C8ORF88,PHF19,DNMT1,SHMT1,ATAD2,DHFR,CDK2,BRCA2,NSD2,H2AFX,TIMELESS,E2F1,BRCA1,EZH2,RBL1,GMNN,AEBP1,TONSL,CDC6,FBXO5,HELLS,UHRF1,TYMS,HMGB2,BLM,CDC45,CENPF,FOXM1,BIRC5,DEPDC1,PLK…
GO:BP	regulation of DNA ligation	GO:0051105	0.00273578	2.56292	6	461	3	17916	XRCC1,HMGB1,RAD51
GO:BP	mitochondrial DNA repair	GO:0043504	0.00273578	2.56292	6	461	3	17916	MGME1,PARP1,DNA2
GO:BP	cellular response to cisplatin	GO:0072719	0.00273578	2.56292	6	461	3	17916	DDX11,TIMELESS,RAD51
GO:BP	regulation of mitotic cytokinesis	GO:1902412	0.00273578	2.56292	6	461	3	17916	NUP62,INCENP,KIF20B
GO:BP	nuclear RNA surveillance	GO:0071027	0.00299248	2.52397	14	461	4	17916	EXOSC10,EXOSC2,EXOSC8,EXOSC9
GO:BP	meiotic spindle organization	GO:0000212	0.00299248	2.52397	14	461	4	17916	AURKA,ESPL1,FBXO5,ASPM
GO:BP	signal transduction involved in G2 DNA damage checkpoint	GO:0072425	0.00299248	2.52397	14	461	4	17916	CHEK1,BRCA1,DTL,PLK1
GO:BP	somatic diversification of immune receptors via somatic mutation	GO:0002566	0.00299248	2.52397	14	461	4	17916	MSH6,MSH2,POLQ,EXO1
GO:BP	nuclear mRNA surveillance	GO:0071028	0.00299248	2.52397	14	461	4	17916	EXOSC10,EXOSC2,EXOSC8,EXOSC9
GO:BP	protein localization to nucleus	GO:0034504	0.00318146	2.49737	281	461	18	17916	NUP188,NUP50,NUP88,PKIA,TRIM28,IPO9,NUP62,NUP155,NUP85,CSE1L,NUP107,PARP1,ECT2,KPNA2,BARD1,GTSE1,CDK1,PLK1
GO:BP	intrinsic apoptotic signaling pathway in response to DNA damage	GO:0008630	0.00318146	2.49737	105	461	10	17916	MSH6,MSH2,BCL2L12,TAF9B,CXCL12,BRCA2,E2F1,BRCA1,DDIAS,ATAD5
GO:BP	multicellular organismal reproductive process	GO:0048609	0.00320405	2.4943	853	461	39	17916	DAZAP1,ODF2,NUP62,FOSL1,FANCC,NDC1,MSH2,MASTL,NCAPH2,PCNA,FIGNL1,CDC25B,MYBL1,FANCG,POC1A,BRCA2,MCM8,H2AFX,E2F1,SPIN4,TRIP13,AURKA,KIF18A,FBXO5,RACGAP1,FANCA,PTTG1,FANCD2,BRIP1,HMGB2,TTK,CCNB1,ASPM,KNL1,ASF1B,TOP2A,KIFC1,NCAPH,PLK1
GO:BP	DNA double-strand break processing	GO:0000729	0.0032244	2.49155	25	461	5	17916	DNA2,BRCA1,BRIP1,BARD1,BLM
GO:BP	retrograde vesicle-mediated transport, Golgi to endoplasmic reticulum	GO:0006890	0.003336	2.47677	87	461	9	17916	KIF22,KIF18A,RACGAP1,KIF23,CENPE,KIF11,KIF15,KIF4A,KIF2C
GO:BP	viral life cycle	GO:0019058	0.00351889	2.45359	333	461	20	17916	NUP188,NUP50,NUP88,SMARCB1,NUP205,TRIM28,FAM111A,NUP62,NUP155,NUCKS1,NUP85,NUP107,ILF3,NDC1,ANPEP,DEK,KPNA2,CDK1,TOP2A,APOBEC3B
GO:BP	cellular response to ionizing radiation	GO:0071479	0.00353343	2.4518	70	461	8	17916	NUCKS1,ECT2,RHNO1,FIGNL1,H2AFX,RAD51,RAD51AP1,BLM
GO:BP	regulation of RNA splicing	GO:0043484	0.00355474	2.44919	147	461	12	17916	TRA2B,DAZAP1,HNRNPH1,SRSF1,HNRNPF,RBMX,SRSF7,HNRNPA2B1,SRSF2,HNRNPA1,FUS,SRSF3
GO:BP	histone modification	GO:0016570	0.00365279	2.43738	464	461	25	17916	POLE3,SMARCB1,ACTL6A,SET,SFPQ,FBL,DOT1L,SUV39H2,CHEK1,SUV39H1,VRK1,PHF19,DNMT1,INCENP,CDK2,BRCA2,NSD2,BRCA1,EZH2,AURKA,UHRF1,CCNB1,CDK1,CCNA2,AURKB
GO:BP	regulation of ubiquitin-protein transferase activity	GO:0051438	0.0036994	2.43187	54	461	7	17916	UBE2S,MASTL,FBXO5,MAD2L1,UBE2C,CDC20,PLK1
GO:BP	regulation of kinase activity	GO:0043549	0.00376312	2.42445	920	461	41	17916	CDK4,STK24,PKIA,CCDC88A,NUP62,TELO2,HGF,ECT2,CKS2,EMP2,SLC8A1,CDC25B,DBF4B,CKS1B,INCENP,BORA,DBF4,EZH2,RBL1,NCAPG2,CCNF,CDC6,PSRC1,KIF14,CDKN2C,CENPE,TPX2,CCNB1,BLM,CDC25A,CCNB2,CCNE2,CDK1,CLSPN,CCNA2,CDC25C,IQGAP3,PBK,PKMYT1,PLK1,CDKN3
GO:BP	sexual reproduction	GO:0019953	0.00377967	2.42255	861	461	39	17916	DAZAP1,ODF2,NUP62,FOSL1,FANCC,NDC1,MSH2,MASTL,NCAPH2,FIGNL1,CDC25B,MYBL1,FANCG,POC1A,BRCA2,MCM8,H2AFX,E2F1,SPIN4,TRIP13,AURKA,KIF18A,FBXO5,RACGAP1,FANCA,PTTG1,FANCD2,BRIP1,HMGB2,TTK,CCNB1,ASPM,KNL1,CDK1,ASF1B,TOP2A,KIFC1,NCAPH,PLK1
GO:BP	response to inorganic substance	GO:0010035	0.00384908	2.41464	575	461	29	17916	CDK4,STK24,CACYBP,FOSL1,FANCC,HGF,RANBP1,PARP1,HNRNPA1,FUS,ECT2,NUDT1,GGH,HNRNPD,CPNE2,PCNA,SDC1,DTYMK,SLC8A1,DDX11,DHFR,CDK2,TIMELESS,EZH2,RAD51,CCNB1,BLM,CDK1,CCNA2
GO:BP	telomere maintenance via telomere trimming	GO:0090737	0.00388069	2.41109	15	461	4	17916	DNA2,XRCC3,BLM,EXO1
GO:BP	formation of extrachromosomal circular DNA	GO:0001325	0.00388069	2.41109	15	461	4	17916	DNA2,XRCC3,BLM,EXO1
GO:BP	t-circle formation	GO:0090656	0.00388069	2.41109	15	461	4	17916	DNA2,XRCC3,BLM,EXO1
GO:BP	regulation of DNA binding	GO:0051101	0.00389367	2.40964	128	461	11	17916	TRIM28,ACD,PARP1,DOT1L,HMGB1,E2F1,CDCA5,HMGB2,CDT1,HJURP,NEK2
GO:BP	multicellular organism reproduction	GO:0032504	0.00418104	2.37872	866	461	39	17916	DAZAP1,ODF2,NUP62,FOSL1,FANCC,NDC1,MSH2,MASTL,NCAPH2,PCNA,FIGNL1,CDC25B,MYBL1,FANCG,POC1A,BRCA2,MCM8,H2AFX,E2F1,SPIN4,TRIP13,AURKA,KIF18A,FBXO5,RACGAP1,FANCA,PTTG1,FANCD2,BRIP1,HMGB2,TTK,CCNB1,ASPM,KNL1,ASF1B,TOP2A,KIFC1,NCAPH,PLK1
GO:BP	blastocyst development	GO:0001824	0.00445794	2.35087	110	461	10	17916	SMARCB1,ACTL6A,CHEK1,GINS4,BRCA2,NASP,NCAPG2,GINS1,ASF1B,NEK2
GO:BP	spindle assembly involved in meiosis	GO:0090306	0.00445794	2.35087	7	461	3	17916	AURKA,FBXO5,ASPM
GO:BP	maintenance of DNA methylation	GO:0010216	0.00445794	2.35087	7	461	3	17916	DNMT1,HELLS,UHRF1
GO:BP	histone H3-K9 dimethylation	GO:0036123	0.00445794	2.35087	7	461	3	17916	SMARCB1,SUV39H2,SUV39H1
GO:BP	positive regulation of nuclear cell cycle DNA replication	GO:0010571	0.00445794	2.35087	7	461	3	17916	DBF4B,CDC7,DBF4
GO:BP	regulation of carbohydrate catabolic process	GO:0043470	0.00449756	2.34702	91	461	9	17916	NUP188,NUP50,NUP88,NUP205,NUP62,NUP155,NUP85,NUP107,NDC1
GO:BP	RNA surveillance	GO:0071025	0.00497828	2.30292	16	461	4	17916	EXOSC10,EXOSC2,EXOSC8,EXOSC9
GO:BP	nucleus organization	GO:0006997	0.00497828	2.30292	132	461	11	17916	NUP205,NUP155,NUP107,NDC1,CHEK1,VRK1,HMGB2,CCNB1,CCNB2,CDK1,PLK1
GO:BP	cellular response to bleomycin	GO:1904976	0.00517371	2.2862	2	461	2	17916	DDX11,TIMELESS
GO:BP	positive regulation of mitotic cytokinetic process	GO:1903438	0.00517371	2.2862	2	461	2	17916	NUP62,KIF20B
GO:BP	regulation of mitotic cytokinetic process	GO:1903436	0.00517371	2.2862	2	461	2	17916	NUP62,KIF20B
GO:BP	spindle assembly involved in female meiosis I	GO:0007057	0.00517371	2.2862	2	461	2	17916	AURKA,FBXO5
GO:BP	lateral attachment of mitotic spindle microtubules to kinetochore	GO:0099607	0.00517371	2.2862	2	461	2	17916	CENPE,AURKB
GO:BP	DNA replication, Okazaki fragment processing	GO:0033567	0.00517371	2.2862	2	461	2	17916	LIG1,DNA2
GO:BP	positive regulation of telomerase RNA reverse transcriptase activity	GO:1905663	0.00517371	2.2862	2	461	2	17916	HNRNPA2B1,HNRNPD
GO:BP	response to bleomycin	GO:1904975	0.00517371	2.2862	2	461	2	17916	DDX11,TIMELESS
GO:BP	positive regulation of mitotic cytokinesis	GO:1903490	0.00517371	2.2862	2	461	2	17916	NUP62,KIF20B
GO:BP	mitotic recombination-dependent replication fork processing	GO:1990426	0.00517371	2.2862	2	461	2	17916	BRCA2,RAD51
GO:BP	positive regulation of single strand break repair	GO:1903518	0.00517371	2.2862	2	461	2	17916	XRCC1,PARP1
GO:BP	DNA replication proofreading	GO:0045004	0.00517371	2.2862	2	461	2	17916	POLE,POLD1
GO:BP	mitotic DNA replication maintenance of fidelity	GO:1990505	0.00517371	2.2862	2	461	2	17916	BRCA2,RAD51
GO:BP	resolution of recombination intermediates	GO:0071139	0.00517371	2.2862	2	461	2	17916	GEN1,XRCC3
GO:BP	replication fork reversal	GO:0071932	0.00517371	2.2862	2	461	2	17916	FANCM,DNA2
GO:BP	resolution of mitotic recombination intermediates	GO:0071140	0.00517371	2.2862	2	461	2	17916	GEN1,XRCC3
GO:BP	cell cycle DNA replication maintenance of fidelity	GO:1902298	0.00517371	2.2862	2	461	2	17916	BRCA2,RAD51
GO:BP	female meiosis chromosome separation	GO:0051309	0.00517371	2.2862	2	461	2	17916	NCAPH2,NCAPH
GO:BP	regulation of spindle assembly	GO:0090169	0.00519764	2.28419	28	461	5	17916	SMC3,SMC1A,GPSM2,SPAG5,PLK1
GO:BP	regulation of gene silencing by miRNA	GO:0060964	0.00526278	2.27878	113	461	10	17916	NUP188,NUP50,NUP88,NUP205,NUP62,H3F3B,NUP155,NUP85,NUP107,NDC1
GO:BP	positive regulation of cellular biosynthetic process	GO:0031328	0.00530687	2.27516	2020	461	75	17916	ILF2,CDK4,SMARCB1,CNOT9,ACTL6A,PBX1,TRIM28,MAZ,ACD,TFDP1,NUP62,RBMX,TGFB1I1,CACYBP,HMGA1,NUCKS1,NUP85,YES1,E2F7,FOSL1,HGF,ILF3,SFPQ,HNRNPA2B1,PARP1,RUNX2,ITGA6,HNRNPA1,EXOSC9,BCL2L12,DOT1L,HMGB1,FUS,CENPJ,ARNTL2,PASK,TAF9B,HNRNPD,HMGB3,PCNA,CHEK1,TEAD4,DBF4B,RFC2,DDX11,MYBL1,RFC5,RFC4,CHTF18,ATAD2,DNA2,CDK2,BRCA2,CDC7,CKAP2,PSMC3IP,RFC3,E2F1,DBF4,BRCA1,RBL1,PSRC1,UHRF1,ATAD5,HMGB2,BLM,CDT1,DLGAP5…
GO:BP	RNA phosphodiester bond hydrolysis	GO:0090501	0.00532657	2.27355	155	461	12	17916	EXOSC10,UTP20,DCPS,SLFN11,NUDT21,EXOSC2,EXOSC8,POP1,EXOSC9,FEN1,RNASEH2A,EXO1
GO:BP	antigen processing and presentation of exogenous peptide antigen via MHC class II	GO:0019886	0.00589466	2.22954	95	461	9	17916	KIF22,KIF18A,RACGAP1,KIF23,CENPE,KIF11,KIF15,KIF4A,KIF2C
GO:BP	positive regulation of DNA recombination	GO:0045911	0.0059101	2.2284	43	461	6	17916	PARP1,MSH2,FUS,NSD2,TIMELESS,ATAD5
GO:BP	cortical actin cytoskeleton organization	GO:0030866	0.0059101	2.2284	43	461	6	17916	EZR,ECT2,RACGAP1,CIT,KIF23,ANLN
GO:BP	sex differentiation	GO:0007548	0.00599774	2.22201	274	461	17	17916	CNOT9,PBX1,NUP107,MSH2,TCF7,NUDT1,SDC1,RRM1,FANCG,BRCA2,NASP,KIF18A,FANCA,CENPI,BRIP1,HMGB2,ASPM
GO:BP	positive regulation of cyclin-dependent protein serine/threonine kinase activity	GO:0045737	0.0060438	2.21869	29	461	5	17916	CKS2,CKS1B,CDC6,PSRC1,CCNB1
GO:BP	microtubule nucleation	GO:0007020	0.0060438	2.21869	29	461	5	17916	MZT1,CEP192,NDE1,CENPJ,TPX2
GO:BP	exit from mitosis	GO:0010458	0.0060438	2.21869	29	461	5	17916	UBE2S,KNTC1,CDCA5,UBE2C,ANLN
GO:BP	regulation of nuclear cell cycle DNA replication	GO:0033262	0.00605142	2.21814	17	461	4	17916	DBF4B,CDC7,DBF4,CDT1
GO:BP	protein import	GO:0017038	0.00616783	2.20987	203	461	14	17916	NUP188,NUP50,NUP88,PKIA,TRIM28,IPO9,NUP62,NUP155,NUP85,CSE1L,NUP107,ECT2,KPNA2,CDK1
GO:BP	regulation of gene expression, epigenetic	GO:0040029	0.00630115	2.20058	568	461	28	17916	EXOSC10,NUP188,NUP50,NUP88,SMCHD1,NUP205,SRRT,H2AFV,NUP62,H3F3B,NUP155,HMGA1,NUP85,NUP107,HNRNPA2B1,NDC1,DOT1L,HMGB1,CHEK1,PHF19,DNMT1,DEK,ATAD2,H2AFX,BRCA1,EZH2,HELLS,CDC45
GO:BP	regulation of gene silencing by RNA	GO:0060966	0.00630532	2.20029	116	461	10	17916	NUP188,NUP50,NUP88,NUP205,NUP62,H3F3B,NUP155,NUP85,NUP107,NDC1
GO:BP	regulation of posttranscriptional gene silencing	GO:0060147	0.00630532	2.20029	116	461	10	17916	NUP188,NUP50,NUP88,NUP205,NUP62,H3F3B,NUP155,NUP85,NUP107,NDC1
GO:BP	U4 snRNA 3'-end processing	GO:0034475	0.00645843	2.18987	8	461	3	17916	EXOSC2,EXOSC8,EXOSC9
GO:BP	meiotic sister chromatid cohesion	GO:0051177	0.00645843	2.18987	8	461	3	17916	SGO2,BUB1,BUB1B
GO:BP	positive regulation of nuclease activity	GO:0032075	0.00645843	2.18987	8	461	3	17916	PCNA,DDX11,HMGB2
GO:BP	double-strand break repair via synthesis-dependent strand annealing	GO:0045003	0.00645843	2.18987	8	461	3	17916	FANCM,XRCC3,RAD51
GO:BP	regulation of generation of precursor metabolites and energy	GO:0043467	0.00645843	2.18987	159	461	12	17916	NUP188,NUP50,NUP88,NUP205,NUP62,NUP155,NUP85,NUP107,NDC1,PASK,CCNB1,CDK1
GO:BP	pyrimidine deoxyribonucleotide biosynthetic process	GO:0009221	0.00645843	2.18987	8	461	3	17916	DTYMK,SHMT1,TYMS
GO:BP	regulation of DNA-dependent DNA replication initiation	GO:0030174	0.00645843	2.18987	8	461	3	17916	CDK2,TICRR,CDT1
GO:BP	meiotic sister chromatid segregation	GO:0045144	0.00645843	2.18987	8	461	3	17916	SGO2,BUB1,BUB1B
GO:BP	chromatin silencing at telomere	GO:0006348	0.00645843	2.18987	8	461	3	17916	DOT1L,EZH2,CDC45
GO:BP	negative regulation of DNA recombination	GO:0045910	0.00647939	2.18847	44	461	6	17916	SMCHD1,MSH6,MSH2,PARPBP,POLQ,BLM
GO:BP	RNA biosynthetic process	GO:0032774	0.00647939	2.18847	3688	461	123	17916	ILF2,CDK4,SMARCB1,SMCHD1,CNOT9,EWSR1,PKIA,ACTL6A,KHSRP,SRRT,PBX1,TRIM28,SET,H2AFV,MAZ,NUDT21,TWIST2,TFDP1,NUP62,SNRPB,RBMX,NPM3,TGFB1I1,H3F3B,CBX5,RAD21,HMGA1,NUCKS1,TTF2,PRDM8,NUP85,YES1,E2F7,FOSL1,NUP107,HGF,ILF3,SFPQ,HNRNPA2B1,SRSF2,PARP1,SSRP1,RUNX2,ITGA6,EXOSC9,BCL2L12,DOT1L,SUV39H2,TCF7,HMGB1,FUS,PTMA,USP13,EZR,CENPJ,ARNTL2,TAF9B,HNRNPD,POLA1,HMGB3,PCNA,CHEK1,CKS2,TEAD4,RFX8,LIN9,SUV39H1,PH…
GO:BP	microtubule polymerization	GO:0046785	0.00654667	2.18398	78	461	8	17916	MZT1,CEP192,NDE1,CENPJ,PSRC1,FBXO5,TPX2,STMN1
GO:BP	negative regulation of macromolecule metabolic process	GO:0010605	0.00672254	2.17247	3200	461	109	17916	EXOSC10,NUP188,NUP50,NUP88,SMARCB1,SMCHD1,NUP205,CNOT9,PKIA,KHSRP,SRRT,TRIM28,SET,H2AFV,DCPS,SLFN11,SF3B3,TWIST2,ACD,LSM2,NUP62,XRCC1,RBMX,H3F3B,CBX5,NUP155,EXOSC2,HMGA1,HNRNPM,SRSF7,HNRNPR,PRDM8,NUP85,ARL6IP1,E2F7,EXOSC8,NUP107,HGF,ILF3,SFPQ,DONSON,HNRNPA2B1,SRSF2,PARP1,MSH6,RUNX2,NDC1,MSH2,HNRNPA1,EXOSC9,BCL2L12,DOT1L,SUV39H2,MASTL,TCF7,HMGB1,FUS,EZR,CENPJ,PASK,TAF9B,HNRNPD,PCNA,FBLN1,SUV39H1,P…
GO:BP	mRNA metabolic process	GO:0016071	0.007078	2.15009	865	461	38	17916	EXOSC10,TRA2B,DAZAP1,CNOT9,SNRPD1,KHSRP,SRRT,HNRNPH1,SET,DCPS,SF3B3,SRSF1,NUDT21,HNRNPF,SNRPA,LSM2,SNRPB,RBMX,EXOSC2,HNRNPM,TTF2,SRSF7,HNRNPR,EXOSC8,SFPQ,HNRNPA2B1,SRSF2,HNRNPA3,HNRNPA1,EXOSC9,FUS,SRSF3,HNRNPD,DDX39A,PSIP1,E2F1,CCNB1,BARD1
GO:BP	regulation of exit from mitosis	GO:0007096	0.00738353	2.13174	18	461	4	17916	KNTC1,CDCA5,UBE2C,ANLN
GO:BP	antigen processing and presentation of peptide antigen via MHC class II	GO:0002495	0.00758197	2.12022	99	461	9	17916	KIF22,KIF18A,RACGAP1,KIF23,CENPE,KIF11,KIF15,KIF4A,KIF2C
GO:BP	regulation of telomere maintenance via telomere lengthening	GO:1904356	0.00766075	2.11573	62	461	7	17916	EXOSC10,ACD,HNRNPA2B1,PARP1,HNRNPA1,NEK2,AURKB
GO:BP	positive regulation of cellular protein localization	GO:1903829	0.0079068	2.102	333	461	19	17916	CTDSPL2,SAE1,TRIM28,CCDC88A,TFDP1,NUP62,PARP1,ANP32B,EZR,ECT2,CENPQ,E2F1,GPSM2,KIF20B,CDT1,GTSE1,CDK1,NDC80,PLK1
GO:BP	protein localization to centrosome	GO:0071539	0.00792327	2.1011	31	461	5	17916	NUP62,CEP192,STIL,AURKA,SPAG5
GO:BP	regulation of purine nucleotide metabolic process	GO:1900542	0.00792327	2.1011	120	461	10	17916	NUP188,NUP50,NUP88,NUP205,NUP62,NUP155,NUP85,NUP107,PARP1,NDC1
GO:BP	2'-deoxyribonucleotide metabolic process	GO:0009394	0.00792327	2.1011	31	461	5	17916	DCK,NUDT1,DTYMK,SHMT1,TYMS
GO:BP	negative regulation of intrinsic apoptotic signaling pathway in response to DNA damage	GO:1902230	0.00792327	2.1011	31	461	5	17916	BCL2L12,TAF9B,CXCL12,DDIAS,ATAD5
GO:BP	nucleic acid-templated transcription	GO:0097659	0.00795179	2.09954	3674	461	122	17916	ILF2,CDK4,SMARCB1,SMCHD1,CNOT9,EWSR1,PKIA,ACTL6A,KHSRP,SRRT,PBX1,TRIM28,SET,H2AFV,MAZ,NUDT21,TWIST2,TFDP1,NUP62,SNRPB,RBMX,NPM3,TGFB1I1,H3F3B,CBX5,RAD21,HMGA1,NUCKS1,TTF2,PRDM8,NUP85,YES1,E2F7,FOSL1,NUP107,HGF,ILF3,SFPQ,HNRNPA2B1,SRSF2,PARP1,SSRP1,RUNX2,ITGA6,EXOSC9,BCL2L12,DOT1L,SUV39H2,TCF7,HMGB1,FUS,PTMA,USP13,EZR,CENPJ,ARNTL2,TAF9B,HNRNPD,POLA1,HMGB3,PCNA,CHEK1,CKS2,TEAD4,RFX8,LIN9,SUV39H1,PH…
GO:BP	positive regulation of biosynthetic process	GO:0009891	0.00797451	2.0983	2054	461	75	17916	ILF2,CDK4,SMARCB1,CNOT9,ACTL6A,PBX1,TRIM28,MAZ,ACD,TFDP1,NUP62,RBMX,TGFB1I1,CACYBP,HMGA1,NUCKS1,NUP85,YES1,E2F7,FOSL1,HGF,ILF3,SFPQ,HNRNPA2B1,PARP1,RUNX2,ITGA6,HNRNPA1,EXOSC9,BCL2L12,DOT1L,HMGB1,FUS,CENPJ,ARNTL2,PASK,TAF9B,HNRNPD,HMGB3,PCNA,CHEK1,TEAD4,DBF4B,RFC2,DDX11,MYBL1,RFC5,RFC4,CHTF18,ATAD2,DNA2,CDK2,BRCA2,CDC7,CKAP2,PSMC3IP,RFC3,E2F1,DBF4,BRCA1,RBL1,PSRC1,UHRF1,ATAD5,HMGB2,BLM,CDT1,DLGAP5…
GO:BP	oocyte development	GO:0048599	0.00802563	2.09552	46	461	6	17916	CDC25B,BRCA2,TRIP13,AURKA,FBXO5,CCNB1
GO:BP	antigen processing and presentation of peptide or polysaccharide antigen via MHC class II	GO:0002504	0.00802563	2.09552	100	461	9	17916	KIF22,KIF18A,RACGAP1,KIF23,CENPE,KIF11,KIF15,KIF4A,KIF2C
GO:BP	regulation of cellular biosynthetic process	GO:0031326	0.00855255	2.0679	4289	461	139	17916	EXOSC10,ILF2,CDK4,SMARCB1,SMCHD1,CNOT9,EWSR1,PKIA,ACTL6A,KHSRP,SRRT,PBX1,TRIM28,SET,H2AFV,MAZ,SLFN11,CCDC88A,TWIST2,ACD,TFDP1,NUP62,RBMX,TGFB1I1,H3F3B,CBX5,RAD21,CACYBP,HMGA1,NUCKS1,HNRNPR,SMC3,PRDM8,NUP85,YES1,E2F7,FOSL1,NUP107,HGF,ILF3,SFPQ,DONSON,HNRNPA2B1,SRSF2,PARP1,RUNX2,ITGA6,HNRNPA1,EXOSC9,BCL2L12,DOT1L,SUV39H2,TCF7,HMGB1,FUS,USP13,EZR,CENPJ,ARNTL2,PASK,TAF9B,HNRNPD,POLA1,HMGB3,PCNA,CHEK1…
GO:BP	regulation of cellular process	GO:0050794	0.00855255	2.0679	11382	461	324	17916	EXOSC10,NUP188,ILF2,TRA2B,DAZAP1,NUP50,SACS,NUP88,CDK4,SMARCB1,SMCHD1,STK24,NUP205,CNOT9,EWSR1,IDH2,PKIA,ACTL6A,KHSRP,SRRT,ODF2,CTDSPL2,HNRNPH1,SAE1,UTP20,PBX1,TRIM28,SET,H2AFV,MAZ,MDC1,DCPS,OXCT1,SLFN11,CCDC88A,SRSF1,NUDT21,HNRNPF,SNRPA,TWIST2,ALMS1,ACD,TFDP1,NUP62,CEP192,HPRT1,TELO2,SSX2IP,XRCC1,PLEKHG2,RBMX,TGFB1I1,H3F3B,CBX5,NUP155,EXOSC2,RAD21,CACYBP,HMGA1,HNRNPM,NUCKS1,NDE1,NRAS,SPDL1,GNB4,…
GO:BP	response to reactive oxygen species	GO:0000302	0.00885849	2.05264	236	461	15	17916	TRA2B,STK24,FOSL1,FANCC,HGF,ECT2,HNRNPD,PCNA,SDC1,SLC8A1,DHFR,CDK2,EZH2,CDK1,CCNA2
GO:BP	regulation of nucleotide metabolic process	GO:0006140	0.00885849	2.05264	122	461	10	17916	NUP188,NUP50,NUP88,NUP205,NUP62,NUP155,NUP85,NUP107,PARP1,NDC1
GO:BP	folic acid metabolic process	GO:0046655	0.00888782	2.0512	19	461	4	17916	SLC19A1,MTHFD1,SHMT1,DHFR
GO:BP	male meiotic nuclear division	GO:0007140	0.00888782	2.0512	47	461	6	17916	FIGNL1,MYBL1,BRCA2,TRIP13,KIF18A,FANCA
GO:BP	purine ribonucleoside monophosphate biosynthetic process	GO:0009168	0.00888782	2.0512	19	461	4	17916	PAICS,GMPS,HPRT1,PFAS
GO:BP	tetrahydrofolate metabolic process	GO:0046653	0.00888782	2.0512	19	461	4	17916	MTHFD1,SHMT1,DHFR,TYMS
GO:BP	response to X-ray	GO:0010165	0.0089885	2.04631	32	461	5	17916	NUCKS1,MSH2,BRCA2,RAD51,BLM
GO:BP	protein localization to microtubule organizing center	GO:1905508	0.0089885	2.04631	32	461	5	17916	NUP62,CEP192,STIL,AURKA,SPAG5
GO:BP	DNA topological change	GO:0006265	0.00904908	2.0434	9	461	3	17916	HMGB1,HMGB2,TOP2A
GO:BP	nuclear pore complex assembly	GO:0051292	0.00904908	2.0434	9	461	3	17916	NUP205,NUP107,NDC1
GO:BP	response to cisplatin	GO:0072718	0.00904908	2.0434	9	461	3	17916	DDX11,TIMELESS,RAD51
GO:BP	negative regulation of RNA metabolic process	GO:0051253	0.00971868	2.01239	1414	461	55	17916	SMCHD1,PKIA,TRIM28,SET,H2AFV,TWIST2,RBMX,H3F3B,CBX5,HMGA1,SRSF7,PRDM8,E2F7,ILF3,SFPQ,HNRNPA2B1,SRSF2,PARP1,RUNX2,DOT1L,SUV39H2,TCF7,HMGB1,FUS,EZR,CENPJ,TAF9B,HNRNPD,PCNA,SUV39H1,PHF19,DNMT1,ATAD2,CDK2,NSD2,H2AFX,TIMELESS,E2F1,BRCA1,EZH2,RBL1,GMNN,AEBP1,TONSL,HELLS,UHRF1,HMGB2,BARD1,CDC45,CENPF,FOXM1,BIRC5,DEPDC1,PLK1,AURKB
GO:BP	RNA processing	GO:0006396	0.0100408	1.99823	945	461	40	17916	EXOSC10,TRA2B,DAZAP1,SNRPD1,KHSRP,SRRT,HNRNPH1,UTP20,DCPS,SF3B3,SRSF1,NUDT21,HNRNPF,SNRPA,LSM2,SNRPB,RBMX,NPM3,EXOSC2,HNRNPM,TTF2,SRSF7,HNRNPR,EXOSC8,SFPQ,HNRNPA2B1,SRSF2,POP1,HNRNPA3,FBL,HNRNPA1,EXOSC9,FUS,SRSF3,HNRNPD,DDX39A,SUV39H1,PSIP1,CCNB1,BARD1
GO:BP	positive regulation of mRNA metabolic process	GO:1903313	0.0101434	1.99382	84	461	8	17916	TRA2B,DAZAP1,KHSRP,NUDT21,RBMX,HNRNPR,HNRNPD,CCNB1
GO:BP	deoxyribose phosphate metabolic process	GO:0019692	0.0101931	1.99169	33	461	5	17916	DCK,NUDT1,DTYMK,SHMT1,TYMS
GO:BP	positive regulation of cyclin-dependent protein kinase activity	GO:1904031	0.0101931	1.99169	33	461	5	17916	CKS2,CKS1B,CDC6,PSRC1,CCNB1
GO:BP	exonucleolytic catabolism of deadenylated mRNA	GO:0043928	0.0101931	1.99169	33	461	5	17916	DCPS,LSM2,EXOSC2,EXOSC8,EXOSC9
GO:BP	ribonucleoside monophosphate biosynthetic process	GO:0009156	0.0101931	1.99169	33	461	5	17916	PAICS,GMPS,HPRT1,PRPS2,PFAS
GO:BP	positive regulation of ubiquitin-protein transferase activity	GO:0051443	0.0101931	1.99169	33	461	5	17916	UBE2S,MASTL,UBE2C,CDC20,PLK1
GO:BP	gene silencing	GO:0016458	0.0105384	1.97723	506	461	25	17916	NUP188,NUP50,NUP88,SMCHD1,NUP205,CNOT9,SRRT,H2AFV,NUP62,H3F3B,NUP155,HMGA1,NUP85,NUP107,HNRNPA2B1,NDC1,DOT1L,HMGB1,DNMT1,ATAD2,CDK2,H2AFX,EZH2,HELLS,CDC45
GO:BP	rRNA catabolic process	GO:0016075	0.0106092	1.97432	20	461	4	17916	EXOSC10,EXOSC2,EXOSC8,EXOSC9
GO:BP	single stranded viral RNA replication via double stranded DNA intermediate	GO:0039692	0.0106092	1.97432	20	461	4	17916	SMARCB1,TRIM28,TOP2A,APOBEC3B
GO:BP	response to heat	GO:0009408	0.0107253	1.96959	170	461	12	17916	NUP188,NUP50,NUP88,NUP205,NUP62,TGFB1I1,NUP155,NUP85,NUP107,NDC1,PSIP1,CXCL12
GO:BP	mRNA 3'-end processing	GO:0031124	0.0108551	1.96437	105	461	9	17916	SRSF1,NUDT21,SNRPA,SRSF7,SRSF2,SRSF3,DDX39A,CCNB1,BARD1
GO:BP	multi-organism reproductive process	GO:0044703	0.0109404	1.96097	1043	461	43	17916	DAZAP1,ODF2,TRIM28,NUP62,SLC19A1,FOSL1,FANCC,NDC1,MSH2,MASTL,NCAPH2,FIGNL1,FBLN1,EMP2,CDC25B,MYBL1,FANCG,POC1A,BRCA2,MCM8,H2AFX,E2F1,SPIN4,TRIP13,AURKA,KIF18A,FBXO5,RACGAP1,FANCA,PTTG1,FANCD2,BRIP1,HMGB2,TTK,CCNB1,ASPM,KNL1,CDK1,ASF1B,TOP2A,KIFC1,NCAPH,PLK1
GO:BP	microtubule nucleation by microtubule organizing center	GO:0051418	0.0123089	1.90978	10	461	3	17916	MZT1,CEP192,CENPJ
GO:BP	nuclear-transcribed mRNA catabolic process, exonucleolytic, 3'-5'	GO:0034427	0.0123089	1.90978	10	461	3	17916	EXOSC2,EXOSC8,EXOSC9
GO:BP	IMP biosynthetic process	GO:0006188	0.0123089	1.90978	10	461	3	17916	PAICS,HPRT1,PFAS
GO:BP	protection from non-homologous end joining at telomere	GO:0031848	0.0123089	1.90978	10	461	3	17916	ACD,XRCC1,DCLRE1B
GO:BP	regulation of deoxyribonuclease activity	GO:0032070	0.0123089	1.90978	10	461	3	17916	HMGB1,PCNA,DDX11
GO:BP	developmental process involved in reproduction	GO:0003006	0.0127833	1.89336	990	461	41	17916	DAZAP1,CNOT9,ODF2,PBX1,TRIM28,NUP62,E2F7,FOSL1,NUP107,FANCC,NDC1,MSH2,TCF7,NUDT1,SDC1,CDC25B,MYBL1,RRM1,FANCG,POC1A,BRCA2,NASP,H2AFX,E2F1,CCNF,TRIP13,AURKA,KIF18A,FBXO5,RACGAP1,FANCA,PTTG1,CENPI,BRIP1,HMGB2,CCNB1,ASPM,PLK4,KNL1,ASF1B,KIFC1
GO:BP	oocyte differentiation	GO:0009994	0.0130459	1.88453	51	461	6	17916	CDC25B,BRCA2,TRIP13,AURKA,FBXO5,CCNB1
GO:BP	maturation of 5.8S rRNA	GO:0000460	0.0130459	1.88453	35	461	5	17916	EXOSC10,UTP20,EXOSC2,EXOSC8,EXOSC9
GO:BP	nuclear-transcribed mRNA catabolic process, exonucleolytic	GO:0000291	0.0130459	1.88453	35	461	5	17916	DCPS,LSM2,EXOSC2,EXOSC8,EXOSC9
GO:BP	positive regulation of telomere maintenance	GO:0032206	0.0130459	1.88453	51	461	6	17916	ACD,HNRNPA2B1,HNRNPA1,HNRNPD,NEK2,AURKB
GO:BP	histone H3-K9 modification	GO:0061647	0.0130459	1.88453	51	461	6	17916	SMARCB1,SUV39H2,CHEK1,SUV39H1,DNMT1,BRCA1
GO:BP	U5 snRNA 3'-end processing	GO:0034476	0.013225	1.87861	3	461	2	17916	EXOSC8,EXOSC9
GO:BP	U1 snRNA 3'-end processing	GO:0034473	0.013225	1.87861	3	461	2	17916	EXOSC8,EXOSC9
GO:BP	negative regulation of transcription involved in G1/S transition of mitotic cell cycle	GO:0071930	0.013225	1.87861	3	461	2	17916	E2F7,E2F1
GO:BP	regulation of single strand break repair	GO:1903516	0.013225	1.87861	3	461	2	17916	XRCC1,PARP1
GO:BP	negative regulation of DNA duplex unwinding	GO:1905463	0.013225	1.87861	3	461	2	17916	MCM2,TOP2A
GO:BP	regulation of DNA endoreduplication	GO:0032875	0.013225	1.87861	3	461	2	17916	E2F7,FBXO5
GO:BP	regulation of telomerase RNA reverse transcriptase activity	GO:1905661	0.013225	1.87861	3	461	2	17916	HNRNPA2B1,HNRNPD
GO:BP	mitotic telomere maintenance via semi-conservative replication	GO:1902990	0.013225	1.87861	3	461	2	17916	PCNA,DNA2
GO:BP	regulation of chromatin organization	GO:1902275	0.0134822	1.87024	199	461	13	17916	SMARCB1,TRIM28,SET,HMGA1,SSRP1,CHEK1,PHF19,DNMT1,ATAD2,BRCA1,CCNB1,CDC45,MKI67
GO:BP	response to oxidative stress	GO:0006979	0.0140081	1.85362	462	461	23	17916	TRA2B,STK24,XRCC1,HNRNPM,FOSL1,FANCC,HGF,SFPQ,PARP1,ECT2,NUDT1,HNRNPD,PCNA,SDC1,SLC8A1,PSIP1,DHFR,CDK2,EZH2,MELK,FANCD2,CDK1,CCNA2
GO:BP	nuclear envelope organization	GO:0006998	0.014194	1.8479	52	461	6	17916	NUP155,VRK1,CCNB1,CCNB2,CDK1,PLK1
GO:BP	regulation of alternative mRNA splicing, via spliceosome	GO:0000381	0.0142753	1.84541	70	461	7	17916	TRA2B,SRSF1,RBMX,SRSF7,SRSF2,HNRNPA1,SRSF3
GO:BP	regulation of mRNA splicing, via spliceosome	GO:0048024	0.0144293	1.84076	110	461	9	17916	TRA2B,DAZAP1,SRSF1,RBMX,SRSF7,HNRNPA2B1,SRSF2,HNRNPA1,SRSF3
GO:BP	positive regulation of mRNA processing	GO:0050685	0.0144501	1.84013	36	461	5	17916	TRA2B,DAZAP1,NUDT21,RBMX,CCNB1
GO:BP	positive regulation of telomerase activity	GO:0051973	0.0144501	1.84013	36	461	5	17916	ACD,HNRNPA2B1,HNRNPD,NEK2,AURKB
GO:BP	negative regulation of telomere maintenance	GO:0032205	0.0144501	1.84013	36	461	5	17916	EXOSC10,ACD,XRCC1,PARP1,HNRNPA1
GO:BP	regulation of nuclease activity	GO:0032069	0.0146681	1.83363	22	461	4	17916	HMGB1,PCNA,DDX11,HMGB2
GO:BP	telomeric loop disassembly	GO:0090657	0.0159143	1.79821	11	461	3	17916	RECQL4,XRCC3,BLM
GO:BP	positive regulation of double-strand break repair via homologous recombination	GO:1905168	0.0159143	1.79821	11	461	3	17916	PARP1,FUS,TIMELESS
GO:BP	regulation of histone H3-K9 acetylation	GO:2000615	0.0159143	1.79821	11	461	3	17916	SMARCB1,CHEK1,BRCA1
GO:BP	tetrahydrofolate interconversion	GO:0035999	0.0159143	1.79821	11	461	3	17916	MTHFD1,SHMT1,TYMS
GO:BP	viral latency	GO:0019042	0.0159143	1.79821	11	461	3	17916	HMGA1,NUCKS1,PSIP1
GO:BP	ncRNA catabolic process	GO:0034661	0.0161668	1.79137	37	461	5	17916	EXOSC10,EXOSC2,EXOSC8,POP1,EXOSC9
GO:BP	positive regulation of telomere maintenance via telomere lengthening	GO:1904358	0.0161668	1.79137	37	461	5	17916	ACD,HNRNPA2B1,HNRNPA1,NEK2,AURKB
GO:BP	phosphorylation	GO:0016310	0.0161899	1.79076	2492	461	86	17916	NUP188,NUP50,NUP88,CDK4,STK24,NUP205,CNOT9,PKIA,TRIM28,SEPHS1,CCDC88A,DCK,NUP62,TELO2,PRPS2,NUP155,NRAS,NUP85,YES1,NUP107,HGF,ILF3,NDC1,MSH2,ITGA6,MASTL,HMGB1,EZR,ECT2,PASK,CHEK1,CKS2,FBLN1,DTYMK,EMP2,SLC8A1,CDC25B,VRK1,DBF4B,CKS1B,INCENP,CDK2,BORA,CDC7,DBF4,EZH2,RBL1,NCAPG2,CCNF,AURKA,RAD51,CDC6,MCM7,PSRC1,NRGN,MELK,CIT,KIF14,CDKN2C,CENPE,TTK,TPX2,CCNB1,BARD1,BLM,CDC25A,BUB1,CCNB2,PLK4,CCNE2,CDK…
GO:BP	nucleoside phosphate metabolic process	GO:0006753	0.0167352	1.77637	555	461	26	17916	NUP188,NUP50,NUP88,NUP205,IDH2,PAICS,AGPAT5,DCK,NUP62,GMPS,HPRT1,PRPS2,NUP155,NUP85,NUP107,MTHFD1,PARP1,NDC1,PFAS,NUDT1,DTYMK,RRM1,SHMT1,TYMS,RRM2,TK1
GO:BP	pyrimidine-containing compound biosynthetic process	GO:0072528	0.0168418	1.77361	54	461	6	17916	AGPAT5,DCK,DTYMK,SHMT1,TYMS,TK1
GO:BP	regulation of biosynthetic process	GO:0009889	0.0169768	1.77014	4373	461	139	17916	EXOSC10,ILF2,CDK4,SMARCB1,SMCHD1,CNOT9,EWSR1,PKIA,ACTL6A,KHSRP,SRRT,PBX1,TRIM28,SET,H2AFV,MAZ,SLFN11,CCDC88A,TWIST2,ACD,TFDP1,NUP62,RBMX,TGFB1I1,H3F3B,CBX5,RAD21,CACYBP,HMGA1,NUCKS1,HNRNPR,SMC3,PRDM8,NUP85,YES1,E2F7,FOSL1,NUP107,HGF,ILF3,SFPQ,DONSON,HNRNPA2B1,SRSF2,PARP1,RUNX2,ITGA6,HNRNPA1,EXOSC9,BCL2L12,DOT1L,SUV39H2,TCF7,HMGB1,FUS,USP13,EZR,CENPJ,ARNTL2,PASK,TAF9B,HNRNPD,POLA1,HMGB3,PCNA,CHEK1…
GO:BP	mitotic cytokinetic process	GO:1902410	0.0170681	1.76782	23	461	4	17916	NUP62,KIF20B,CEP55,KIF20A
GO:BP	neuronal stem cell population maintenance	GO:0097150	0.0170681	1.76782	23	461	4	17916	SRRT,FANCC,FANCD2,ASPM
GO:BP	negative regulation of cellular metabolic process	GO:0031324	0.0171831	1.7649	2740	461	93	17916	EXOSC10,SMARCB1,SMCHD1,CNOT9,PKIA,KHSRP,TRIM28,SET,H2AFV,SLFN11,TWIST2,ACD,NUP62,CEP192,XRCC1,RBMX,H3F3B,CBX5,HMGA1,SRSF7,HNRNPR,PRDM8,ARL6IP1,E2F7,HGF,ILF3,SFPQ,DONSON,HNRNPA2B1,SRSF2,PARP1,MSH6,RUNX2,MSH2,HNRNPA1,BCL2L12,DOT1L,SUV39H2,MASTL,TCF7,HMGB1,FUS,EZR,CENPJ,PASK,TAF9B,HNRNPD,PCNA,FBLN1,SUV39H1,PARPBP,C8ORF88,SLC8A1,PHF19,DNMT1,SHMT1,ATAD2,DHFR,CDK2,BRCA2,NSD2,H2AFX,TIMELESS,E2F1,BRCA1,E…
GO:BP	positive regulation of organelle assembly	GO:1902117	0.0175868	1.75481	73	461	7	17916	CCDC88A,NUP62,CENPJ,SDC1,GPSM2,SPAG5,PLK4
GO:BP	DNA alkylation	GO:0006305	0.0175868	1.75481	73	461	7	17916	TRIM28,PARP1,MIS18A,DNMT1,BRCA1,EZH2,HELLS
GO:BP	DNA methylation	GO:0006306	0.0175868	1.75481	73	461	7	17916	TRIM28,PARP1,MIS18A,DNMT1,BRCA1,EZH2,HELLS
GO:BP	transcription, DNA-templated	GO:0006351	0.0177794	1.75008	3624	461	118	17916	ILF2,CDK4,SMARCB1,SMCHD1,EWSR1,PKIA,ACTL6A,KHSRP,SRRT,PBX1,TRIM28,SET,H2AFV,MAZ,NUDT21,TWIST2,TFDP1,NUP62,SNRPB,RBMX,NPM3,TGFB1I1,H3F3B,CBX5,RAD21,HMGA1,NUCKS1,TTF2,PRDM8,NUP85,YES1,E2F7,FOSL1,NUP107,HGF,ILF3,SFPQ,HNRNPA2B1,PARP1,SSRP1,RUNX2,ITGA6,EXOSC9,BCL2L12,DOT1L,SUV39H2,TCF7,HMGB1,FUS,PTMA,USP13,EZR,ARNTL2,TAF9B,HNRNPD,POLA1,HMGB3,PCNA,CHEK1,CKS2,TEAD4,RFX8,LIN9,SUV39H1,PHF19,DDX11,MYBL1,DN…
GO:BP	telomere capping	GO:0016233	0.0182599	1.7385	55	461	6	17916	ACD,XRCC1,DCLRE1B,HNRNPD,NEK2,AURKB
GO:BP	nucleoside diphosphate phosphorylation	GO:0006165	0.0188048	1.72573	137	461	10	17916	NUP188,NUP50,NUP88,NUP205,NUP62,NUP155,NUP85,NUP107,NDC1,DTYMK
GO:BP	regulation of circadian rhythm	GO:0042752	0.0188287	1.72518	115	461	9	17916	SFPQ,SUV39H2,ARNTL2,HNRNPD,SUV39H1,TIMELESS,EZH2,CDK1,TOP2A
GO:BP	nucleoside phosphate biosynthetic process	GO:1901293	0.0189713	1.7219	284	461	16	17916	IDH2,PAICS,AGPAT5,DCK,GMPS,HPRT1,PRPS2,MTHFD1,PARP1,PFAS,DTYMK,RRM1,SHMT1,TYMS,RRM2,TK1
GO:BP	male gonad development	GO:0008584	0.0197354	1.70475	138	461	10	17916	MSH2,NUDT1,SDC1,RRM1,NASP,KIF18A,FANCA,BRIP1,HMGB2,ASPM
GO:BP	regulation of nucleocytoplasmic transport	GO:0046822	0.0198741	1.70171	116	461	9	17916	PKIA,CTDSPL2,TRIM28,NUP62,ANP32B,ECT2,BARD1,GTSE1,CDK1
GO:BP	regulation of intrinsic apoptotic signaling pathway in response to DNA damage	GO:1902229	0.0198879	1.70141	39	461	5	17916	BCL2L12,TAF9B,CXCL12,DDIAS,ATAD5
GO:BP	nucleoside biosynthetic process	GO:0009163	0.0198879	1.70141	39	461	5	17916	DCK,GMPS,HPRT1,DTYMK,TK1
GO:BP	purine nucleoside monophosphate metabolic process	GO:0009126	0.0198879	1.70141	39	461	5	17916	PAICS,DCK,GMPS,HPRT1,PFAS
GO:BP	negative regulation of histone H3-K9 methylation	GO:0051573	0.0200443	1.69801	12	461	3	17916	SMARCB1,DNMT1,BRCA1
GO:BP	snoRNA 3'-end processing	GO:0031126	0.0200443	1.69801	12	461	3	17916	EXOSC10,EXOSC2,FBL
GO:BP	negative regulation of meiotic nuclear division	GO:0045835	0.0200443	1.69801	12	461	3	17916	TRIP13,FBXO5,TTK
GO:BP	regulation of helicase activity	GO:0051095	0.0200443	1.69801	12	461	3	17916	MSH6,MSH2,MCM2
GO:BP	development of primary male sexual characteristics	GO:0046546	0.0204949	1.68835	139	461	10	17916	MSH2,NUDT1,SDC1,RRM1,NASP,KIF18A,FANCA,BRIP1,HMGB2,ASPM
GO:BP	nucleotide phosphorylation	GO:0046939	0.0204949	1.68835	139	461	10	17916	NUP188,NUP50,NUP88,NUP205,NUP62,NUP155,NUP85,NUP107,NDC1,DTYMK
GO:BP	regulation of phosphorylation	GO:0042325	0.0208148	1.68163	1670	461	61	17916	NUP188,NUP50,NUP88,CDK4,STK24,NUP205,CNOT9,PKIA,CCDC88A,NUP62,TELO2,NUP155,NUP85,YES1,NUP107,HGF,NDC1,ITGA6,HMGB1,EZR,ECT2,CKS2,FBLN1,EMP2,SLC8A1,CDC25B,DBF4B,CKS1B,INCENP,BORA,DBF4,EZH2,RBL1,NCAPG2,CCNF,RAD51,CDC6,MCM7,PSRC1,KIF14,CDKN2C,CENPE,TTK,TPX2,CCNB1,BARD1,BLM,CDC25A,CCNB2,CCNE2,CDK1,CLSPN,CCNA2,FOXM1,FAM83D,CDC25C,IQGAP3,PBK,PKMYT1,PLK1,CDKN3
GO:BP	regulation of phosphate metabolic process	GO:0019220	0.0209755	1.67829	1871	461	67	17916	NUP188,NUP50,NUP88,CDK4,STK24,NUP205,CNOT9,PKIA,SET,CCDC88A,NUP62,CEP192,TELO2,NUP155,NUP85,YES1,NUP107,HGF,PARP1,NDC1,ITGA6,MASTL,HMGB1,EZR,ECT2,CKS2,FBLN1,EMP2,SLC8A1,CDC25B,DBF4B,CKS1B,INCENP,BORA,DBF4,EZH2,RBL1,NCAPG2,CCNF,RAD51,CDC6,MCM7,PSRC1,CDCA2,KIF14,CDKN2C,CENPE,TTK,TPX2,CCNB1,BARD1,BLM,CDC25A,CCNB2,KNL1,CCNE2,CDK1,CLSPN,CCNA2,FOXM1,FAM83D,CDC25C,IQGAP3,PBK,PKMYT1,PLK1,CDKN3
GO:BP	negative regulation of gene expression	GO:0010629	0.0212433	1.67278	2382	461	82	17916	EXOSC10,NUP188,NUP50,NUP88,SMCHD1,NUP205,CNOT9,PKIA,KHSRP,SRRT,TRIM28,SET,H2AFV,DCPS,TWIST2,LSM2,NUP62,RBMX,H3F3B,CBX5,NUP155,EXOSC2,HMGA1,HNRNPM,SRSF7,HNRNPR,PRDM8,NUP85,E2F7,EXOSC8,NUP107,HGF,ILF3,SFPQ,HNRNPA2B1,PARP1,RUNX2,NDC1,EXOSC9,BCL2L12,DOT1L,SUV39H2,TCF7,HMGB1,FUS,EZR,TAF9B,HNRNPD,PCNA,SUV39H1,C8ORF88,PHF19,DNMT1,SHMT1,ATAD2,DHFR,CDK2,NSD2,H2AFX,TIMELESS,E2F1,BRCA1,EZH2,RBL1,GMNN,AEBP1,…
GO:BP	cortical cytoskeleton organization	GO:0030865	0.0213376	1.67086	57	461	6	17916	EZR,ECT2,RACGAP1,CIT,KIF23,ANLN
GO:BP	regulation of phosphorus metabolic process	GO:0051174	0.0214125	1.66933	1873	461	67	17916	NUP188,NUP50,NUP88,CDK4,STK24,NUP205,CNOT9,PKIA,SET,CCDC88A,NUP62,CEP192,TELO2,NUP155,NUP85,YES1,NUP107,HGF,PARP1,NDC1,ITGA6,MASTL,HMGB1,EZR,ECT2,CKS2,FBLN1,EMP2,SLC8A1,CDC25B,DBF4B,CKS1B,INCENP,BORA,DBF4,EZH2,RBL1,NCAPG2,CCNF,RAD51,CDC6,MCM7,PSRC1,CDCA2,KIF14,CDKN2C,CENPE,TTK,TPX2,CCNB1,BARD1,BLM,CDC25A,CCNB2,KNL1,CCNE2,CDK1,CLSPN,CCNA2,FOXM1,FAM83D,CDC25C,IQGAP3,PBK,PKMYT1,PLK1,CDKN3
GO:BP	heterochromatin assembly	GO:0031507	0.0214125	1.66933	76	461	7	17916	SMCHD1,TRIM28,H3F3B,HMGA1,SUV39H1,DNMT1,HELLS
GO:BP	glycolytic process	GO:0006096	0.0217546	1.66245	118	461	9	17916	NUP188,NUP50,NUP88,NUP205,NUP62,NUP155,NUP85,NUP107,NDC1
GO:BP	histone lysine methylation	GO:0034968	0.0217546	1.66245	118	461	9	17916	SMARCB1,DOT1L,SUV39H2,SUV39H1,PHF19,DNMT1,NSD2,BRCA1,EZH2
GO:BP	histone H3-K9 methylation	GO:0051567	0.021788	1.66178	40	461	5	17916	SMARCB1,SUV39H2,SUV39H1,DNMT1,BRCA1
GO:BP	DNA methylation or demethylation	GO:0044728	0.0222992	1.65171	97	461	8	17916	TRIM28,PARP1,MIS18A,DNMT1,BRCA1,EZH2,HELLS,APOBEC3B
GO:BP	ATP generation from ADP	GO:0006757	0.0229171	1.63984	119	461	9	17916	NUP188,NUP50,NUP88,NUP205,NUP62,NUP155,NUP85,NUP107,NDC1
GO:BP	negative regulation of metabolic process	GO:0009892	0.022939	1.63943	3441	461	112	17916	EXOSC10,NUP188,NUP50,NUP88,SMARCB1,SMCHD1,NUP205,CNOT9,PKIA,KHSRP,SRRT,TRIM28,SET,H2AFV,DCPS,SLFN11,SF3B3,TWIST2,ACD,LSM2,NUP62,CEP192,XRCC1,RBMX,H3F3B,CBX5,NUP155,EXOSC2,HMGA1,HNRNPM,SRSF7,HNRNPR,PRDM8,NUP85,ARL6IP1,E2F7,EXOSC8,NUP107,HGF,ILF3,SFPQ,DONSON,HNRNPA2B1,SRSF2,PARP1,MSH6,RUNX2,NDC1,MSH2,HNRNPA1,EXOSC9,BCL2L12,DOT1L,SUV39H2,MASTL,TCF7,HMGB1,FUS,EZR,CENPJ,PASK,TAF9B,HNRNPD,PCNA,FBLN1,SU…
GO:BP	positive regulation of cell cycle G1/S phase transition	GO:1902808	0.0230009	1.63825	58	461	6	17916	TFDP1,MTBP,EZH2,CDC6,CDC45,FAM83D
GO:BP	pyrimidine deoxyribonucleoside triphosphate biosynthetic process	GO:0009212	0.0233815	1.63113	4	461	2	17916	DTYMK,TYMS
GO:BP	positive regulation of protein kinase activity	GO:0045860	0.0233815	1.63113	543	461	25	17916	STK24,CCDC88A,TELO2,HGF,ECT2,CKS2,EMP2,CDC25B,DBF4B,CKS1B,INCENP,BORA,DBF4,EZH2,NCAPG2,CDC6,PSRC1,KIF14,CENPE,TPX2,CCNB1,CDK1,CLSPN,IQGAP3,PBK
GO:BP	dTMP metabolic process	GO:0046073	0.0233815	1.63113	4	461	2	17916	SHMT1,TYMS
GO:BP	replication fork arrest	GO:0043111	0.0233815	1.63113	4	461	2	17916	SLFN11,TIMELESS
GO:BP	dTTP metabolic process	GO:0046075	0.0233815	1.63113	4	461	2	17916	DTYMK,TYMS
GO:BP	negative regulation of nucleic acid-templated transcription	GO:1903507	0.0233815	1.63113	1320	461	50	17916	SMCHD1,PKIA,TRIM28,SET,H2AFV,TWIST2,H3F3B,CBX5,HMGA1,PRDM8,E2F7,ILF3,SFPQ,HNRNPA2B1,SRSF2,PARP1,RUNX2,DOT1L,SUV39H2,TCF7,HMGB1,EZR,CENPJ,TAF9B,PCNA,SUV39H1,PHF19,DNMT1,ATAD2,CDK2,NSD2,H2AFX,TIMELESS,E2F1,BRCA1,EZH2,RBL1,GMNN,AEBP1,TONSL,HELLS,UHRF1,HMGB2,CDC45,CENPF,FOXM1,BIRC5,DEPDC1,PLK1,AURKB
GO:BP	CUT metabolic process	GO:0071043	0.0233815	1.63113	4	461	2	17916	EXOSC10,EXOSC2
GO:BP	spindle assembly involved in female meiosis	GO:0007056	0.0233815	1.63113	4	461	2	17916	AURKA,FBXO5
GO:BP	mitotic chromosome movement towards spindle pole	GO:0007079	0.0233815	1.63113	4	461	2	17916	CENPE,DLGAP5
GO:BP	traversing start control point of mitotic cell cycle	GO:0007089	0.0233815	1.63113	4	461	2	17916	MTBP,CDC6
GO:BP	cellular response to camptothecin	GO:0072757	0.0233815	1.63113	4	461	2	17916	RAD51,BLM
GO:BP	nuclear polyadenylation-dependent mRNA catabolic process	GO:0071042	0.0233815	1.63113	4	461	2	17916	EXOSC8,EXOSC9
GO:BP	positive regulation of isotype switching to IgA isotypes	GO:0048298	0.0233815	1.63113	4	461	2	17916	MSH2,NSD2
GO:BP	DNA endoreduplication	GO:0042023	0.0233815	1.63113	4	461	2	17916	E2F7,FBXO5
GO:BP	GMP biosynthetic process	GO:0006177	0.0233815	1.63113	4	461	2	17916	GMPS,HPRT1
GO:BP	CUT catabolic process	GO:0071034	0.0233815	1.63113	4	461	2	17916	EXOSC10,EXOSC2
GO:BP	dTTP biosynthetic process	GO:0006235	0.0233815	1.63113	4	461	2	17916	DTYMK,TYMS
GO:BP	polyadenylation-dependent mRNA catabolic process	GO:0071047	0.0233815	1.63113	4	461	2	17916	EXOSC8,EXOSC9
GO:BP	dTMP biosynthetic process	GO:0006231	0.0233815	1.63113	4	461	2	17916	SHMT1,TYMS
GO:BP	histone methylation	GO:0016571	0.0239807	1.62014	143	461	10	17916	SMARCB1,FBL,DOT1L,SUV39H2,SUV39H1,PHF19,DNMT1,NSD2,BRCA1,EZH2
GO:BP	negative regulation of RNA biosynthetic process	GO:1902679	0.0240035	1.61972	1322	461	50	17916	SMCHD1,PKIA,TRIM28,SET,H2AFV,TWIST2,H3F3B,CBX5,HMGA1,PRDM8,E2F7,ILF3,SFPQ,HNRNPA2B1,SRSF2,PARP1,RUNX2,DOT1L,SUV39H2,TCF7,HMGB1,EZR,CENPJ,TAF9B,PCNA,SUV39H1,PHF19,DNMT1,ATAD2,CDK2,NSD2,H2AFX,TIMELESS,E2F1,BRCA1,EZH2,RBL1,GMNN,AEBP1,TONSL,HELLS,UHRF1,HMGB2,CDC45,CENPF,FOXM1,BIRC5,DEPDC1,PLK1,AURKB
GO:BP	IMP metabolic process	GO:0046040	0.0240862	1.61823	13	461	3	17916	PAICS,HPRT1,PFAS
GO:BP	centriole-centriole cohesion	GO:0010457	0.0240862	1.61823	13	461	3	17916	ODF2,SGO1,NEK2
GO:BP	positive regulation of mitotic metaphase/anaphase transition	GO:0045842	0.0240862	1.61823	13	461	3	17916	ESPL1,CDT1,DLGAP5
GO:BP	positive regulation of mitotic sister chromatid separation	GO:1901970	0.0240862	1.61823	13	461	3	17916	ESPL1,CDT1,DLGAP5
GO:BP	positive regulation of chromatin binding	GO:0035563	0.0240862	1.61823	13	461	3	17916	DDX11,GMNN,CDT1
GO:BP	telomere maintenance in response to DNA damage	GO:0043247	0.0240862	1.61823	13	461	3	17916	ACD,XRCC1,DCLRE1B
GO:BP	histone H3-K9 acetylation	GO:0043970	0.0240862	1.61823	13	461	3	17916	SMARCB1,CHEK1,BRCA1
GO:BP	pyrimidine-containing compound metabolic process	GO:0072527	0.0241864	1.61643	99	461	8	17916	AGPAT5,DCK,DTYMK,RRM1,SHMT1,TYMS,TK1,APOBEC3B
GO:BP	regulation of telomere capping	GO:1904353	0.0248267	1.60508	26	461	4	17916	XRCC1,HNRNPD,NEK2,AURKB
GO:BP	protein modification by small protein conjugation or removal	GO:0070647	0.0249989	1.60208	1132	461	44	17916	NUP188,NUP50,NUP88,NUP205,ACTL6A,SAE1,TRIM28,G2E3,RNF26,NUP62,NUP155,NUP85,LRR1,DCAF15,NUP107,FANCM,NDC1,UBR7,UBE2S,MASTL,RFWD3,USP13,TAF9B,PCNA,USP1,SHMT1,MTBP,BRCA1,UBE2T,FANCI,CCNF,FBXO5,MAD2L1,UHRF1,BARD1,CDC25A,CDCA3,CDK1,CLSPN,CCNA2,UBE2C,DTL,CDC20,PLK1
GO:BP	cellular response to stimulus	GO:0051716	0.0250003	1.60205	7761	461	228	17916	NUP188,TRA2B,POLE3,NUP50,NUP88,CDK4,SMARCB1,SMCHD1,STK24,NUP205,CNOT9,ACTL6A,KHSRP,CTDSPL2,HNRNPH1,PBX1,TRIM28,MAZ,MDC1,DCPS,OXCT1,SLFN11,CCDC88A,HNRNPF,ACD,TFDP1,NUP62,TELO2,SSX2IP,XRCC1,PLEKHG2,RBMX,TGFB1I1,CBX5,FH,NUP155,RAD21,CACYBP,HMGA1,MGME1,HNRNPM,NUCKS1,NRAS,GNB4,SRSF7,SMC3,NUP85,YES1,SMC6,E2F7,FOSL1,NUP107,FANCC,HGF,HNRNPDL,FANCM,SFPQ,DONSON,RANBP1,TOPBP1,HNRNPA2B1,PARP1,MSH6,SSRP1,RUNX…
GO:BP	nucleotide metabolic process	GO:0009117	0.0250003	1.60205	547	461	25	17916	NUP188,NUP50,NUP88,NUP205,IDH2,PAICS,AGPAT5,DCK,NUP62,GMPS,HPRT1,PRPS2,NUP155,NUP85,NUP107,MTHFD1,PARP1,NDC1,PFAS,NUDT1,DTYMK,RRM1,SHMT1,TYMS,RRM2
GO:BP	metabolic process	GO:0008152	0.025285	1.59714	11830	461	331	17916	EXOSC10,NUP188,ILF2,TRA2B,POLE3,DAZAP1,NUP50,NUP88,CDK4,SMARCB1,SMCHD1,STK24,NUP205,CNOT9,SNRPD1,SYNJ2,EWSR1,IDH2,PKIA,ACTL6A,KHSRP,SRRT,CTDSPL2,HNRNPH1,SAE1,UTP20,PBX1,UGDH,TRIM28,SET,H2AFV,SEPHS1,MAZ,FAM111A,G2E3,MDC1,PAICS,DCPS,OXCT1,AGPAT5,MCMBP,SLFN11,RNF26,CCDC88A,SF3B3,SRSF1,NUDT21,HNRNPF,SNRPA,TWIST2,ALMS1,ACD,LSM2,TFDP1,DCK,NUP62,SNRPB,CEP192,GMPS,HPRT1,TELO2,XRCC1,RBMX,NPM3,PRPS2,SLC19A…
GO:BP	nucleobase-containing small molecule metabolic process	GO:0055086	0.0256629	1.5907	637	461	28	17916	NUP188,NUP50,NUP88,NUP205,IDH2,UGDH,PAICS,AGPAT5,DCK,NUP62,GMPS,HPRT1,PRPS2,NUP155,NUP85,NUP107,MTHFD1,PARP1,NDC1,PFAS,NUDT1,DTYMK,RRM1,SHMT1,TYMS,RRM2,TK1,APOBEC3B
GO:BP	intrinsic apoptotic signaling pathway	GO:0097193	0.0260818	1.58366	296	461	16	17916	STK24,SFPQ,PARP1,MSH6,MSH2,BCL2L12,TAF9B,FIGNL1,CXCL12,BRCA2,E2F1,BRCA1,DDIAS,HELLS,MELK,ATAD5
GO:BP	negative regulation of nitrogen compound metabolic process	GO:0051172	0.0261442	1.58262	2545	461	86	17916	EXOSC10,SMARCB1,SMCHD1,CNOT9,PKIA,KHSRP,TRIM28,SET,H2AFV,SF3B3,TWIST2,ACD,NUP62,XRCC1,RBMX,H3F3B,CBX5,HMGA1,SRSF7,HNRNPR,PRDM8,ARL6IP1,E2F7,HGF,ILF3,SFPQ,HNRNPA2B1,SRSF2,PARP1,MSH6,RUNX2,MSH2,HNRNPA1,BCL2L12,DOT1L,SUV39H2,MASTL,TCF7,HMGB1,FUS,EZR,CENPJ,TAF9B,HNRNPD,PCNA,FBLN1,SUV39H1,PARPBP,C8ORF88,SLC8A1,PHF19,DNMT1,SHMT1,ATAD2,DHFR,CDK2,NSD2,H2AFX,TIMELESS,E2F1,BRCA1,EZH2,RBL1,GMNN,AEBP1,TONSL,…
GO:BP	pigment biosynthetic process	GO:0046148	0.0280949	1.55137	61	461	6	17916	PAICS,GMPS,HPRT1,MTHFD1,PFAS,SHMT1
GO:BP	one-carbon metabolic process	GO:0006730	0.0281149	1.55106	27	461	4	17916	MTHFD1,SHMT1,DHFR,TYMS
GO:BP	negative regulation of telomere maintenance via telomere lengthening	GO:1904357	0.0281149	1.55106	27	461	4	17916	EXOSC10,ACD,PARP1,HNRNPA1
GO:BP	RNA phosphodiester bond hydrolysis, exonucleolytic	GO:0090503	0.0281149	1.55106	43	461	5	17916	EXOSC10,DCPS,EXOSC2,EXOSC8,EXOSC9
GO:BP	glycosyl compound biosynthetic process	GO:1901659	0.0281149	1.55106	43	461	5	17916	DCK,GMPS,HPRT1,DTYMK,TK1
GO:BP	gonad development	GO:0008406	0.028842	1.53997	221	461	13	17916	NUP107,MSH2,NUDT1,SDC1,RRM1,FANCG,BRCA2,NASP,KIF18A,FANCA,BRIP1,HMGB2,ASPM
GO:BP	cellular response to inorganic substance	GO:0071241	0.028842	1.53997	221	461	13	17916	CACYBP,PARP1,FUS,ECT2,HNRNPD,CPNE2,DDX11,CDK2,TIMELESS,RAD51,CCNB1,BLM,CCNA2
GO:BP	nuclear pore organization	GO:0006999	0.0292111	1.53445	14	461	3	17916	NUP205,NUP107,NDC1
GO:BP	negative regulation of centrosome cycle	GO:0046606	0.0292111	1.53445	14	461	3	17916	BRCA1,CCNF,NEK2
GO:BP	mitochondrial DNA metabolic process	GO:0032042	0.0292111	1.53445	14	461	3	17916	MGME1,PARP1,DNA2
GO:BP	snoRNA processing	GO:0043144	0.0292111	1.53445	14	461	3	17916	EXOSC10,EXOSC2,FBL
GO:BP	positive regulation of metaphase/anaphase transition of cell cycle	GO:1902101	0.0292111	1.53445	14	461	3	17916	ESPL1,CDT1,DLGAP5
GO:BP	aging	GO:0007568	0.0292111	1.53445	327	461	17	17916	NUP62,CACYBP,HMGA1,SMC6,MSH6,MSH2,BCL2L12,NUDT1,CHEK1,BRCA2,H2AFX,RBL1,FBXO5,TYMS,CDK1,FOXM1,AURKB
GO:BP	somatic diversification of immunoglobulins	GO:0016445	0.0299294	1.5239	62	461	6	17916	MSH6,MSH2,NSD2,ATAD5,POLQ,EXO1
GO:BP	negative regulation of cell aging	GO:0090344	0.031719	1.49868	28	461	4	17916	BCL2L12,RBL1,FBXO5,FOXM1
GO:BP	heterochromatin organization	GO:0070828	0.0321383	1.49298	83	461	7	17916	SMCHD1,TRIM28,H3F3B,HMGA1,SUV39H1,DNMT1,HELLS
GO:BP	negative regulation of mRNA metabolic process	GO:1903312	0.0321383	1.49298	83	461	7	17916	RBMX,SRSF7,HNRNPA2B1,FUS,HNRNPD,E2F1,BARD1
GO:BP	positive regulation of DNA binding	GO:0043388	0.032169	1.49256	63	461	6	17916	TRIM28,ACD,PARP1,HMGB1,CDCA5,HMGB2
GO:BP	negative regulation of chromatin organization	GO:1905268	0.032169	1.49256	63	461	6	17916	SMARCB1,SET,HMGA1,DNMT1,ATAD2,BRCA1
GO:BP	ADP metabolic process	GO:0046031	0.0324371	1.48896	127	461	9	17916	NUP188,NUP50,NUP88,NUP205,NUP62,NUP155,NUP85,NUP107,NDC1
GO:BP	regulation of response to stress	GO:0080134	0.0327097	1.48532	1512	461	55	17916	NUP188,NUP50,NUP88,SMCHD1,STK24,NUP205,TRIM28,RNF26,NUP62,XRCC1,NUP155,HMGA1,NRAS,NUP85,NUP107,HGF,SFPQ,PARP1,NDC1,BCL2L12,RFWD3,HMGB1,FUS,SLF1,USP13,EZR,TAF9B,HMGB3,PCNA,CHEK1,LRFN5,FIGNL1,PARPBP,USP1,DDX11,DEK,CXCL12,DHFR,NSD2,H2AFX,TIMELESS,BRCA1,RBL1,DDIAS,RAD51,FBXO5,FANCA,FANCD2,ATAD5,POLQ,HMGB2,WDR76,RAD51AP1,FOXM1,PBK
GO:BP	intrinsic apoptotic signaling pathway in response to DNA damage by p53 class mediator	GO:0042771	0.0334713	1.47533	45	461	5	17916	MSH2,BCL2L12,TAF9B,BRCA2,ATAD5
GO:BP	nucleotide biosynthetic process	GO:0009165	0.0345255	1.46186	279	461	15	17916	IDH2,PAICS,AGPAT5,DCK,GMPS,HPRT1,PRPS2,MTHFD1,PARP1,PFAS,DTYMK,RRM1,SHMT1,TYMS,RRM2
GO:BP	regulation of protein modification process	GO:0031399	0.0349542	1.4565	1921	461	67	17916	CDK4,SMARCB1,STK24,CNOT9,PKIA,SAE1,SET,CCDC88A,NUP62,TELO2,XRCC1,YES1,HGF,FANCM,UBE2S,MASTL,HMGB1,EZR,ECT2,CHEK1,CKS2,FBLN1,EMP2,SLC8A1,CDC25B,DBF4B,PHF19,CKS1B,DNMT1,INCENP,MTBP,BORA,DBF4,BRCA1,EZH2,NCAPG2,FANCI,CCNF,RAD51,CDC6,PSRC1,FBXO5,MAD2L1,CDCA2,KIF14,CDKN2C,CENPE,TTK,TPX2,CCNB1,BLM,CDC25A,CCNB2,CCNE2,CDK1,CLSPN,CCNA2,UBE2C,FOXM1,FAM83D,CDC25C,IQGAP3,PBK,PKMYT1,CDC20,PLK1,CDKN3
GO:BP	pyrimidine deoxyribonucleoside metabolic process	GO:0046125	0.0349753	1.45624	5	461	2	17916	DTYMK,TK1
GO:BP	positive regulation of deoxyribonuclease activity	GO:0032077	0.0349753	1.45624	5	461	2	17916	PCNA,DDX11
GO:BP	protein heterotetramerization	GO:0051290	0.0349753	1.45624	15	461	3	17916	NUDT21,RRM1,RRM2
GO:BP	V(D)J recombination	GO:0033151	0.0349753	1.45624	15	461	3	17916	TCF7,HMGB1,HMGB2
GO:BP	cellular response to light stimulus	GO:0071482	0.0349753	1.45624	129	461	9	17916	PARP1,POLD3,RHNO1,PCNA,CHEK1,POLD1,CDC25A,PBK,AURKB
GO:BP	development of primary sexual characteristics	GO:0045137	0.0349753	1.45624	227	461	13	17916	NUP107,MSH2,NUDT1,SDC1,RRM1,FANCG,BRCA2,NASP,KIF18A,FANCA,BRIP1,HMGB2,ASPM
GO:BP	regulation of mRNA 3'-end processing	GO:0031440	0.0349753	1.45624	29	461	4	17916	NUDT21,SNRPA,CCNB1,BARD1
GO:BP	negative regulation of fat cell proliferation	GO:0070345	0.0349753	1.45624	5	461	2	17916	TFDP1,E2F1
GO:BP	pyrimidine deoxyribonucleoside monophosphate biosynthetic process	GO:0009177	0.0349753	1.45624	5	461	2	17916	SHMT1,TYMS
GO:BP	regulation of isotype switching to IgA isotypes	GO:0048296	0.0349753	1.45624	5	461	2	17916	MSH2,NSD2
GO:BP	de novo centriole assembly involved in multi-ciliated epithelial cell differentiation	GO:0098535	0.0349753	1.45624	5	461	2	17916	CEP152,PLK4
GO:BP	de novo centriole assembly	GO:0097742	0.0349753	1.45624	5	461	2	17916	CEP152,PLK4
GO:BP	positive regulation of exit from mitosis	GO:0031536	0.0349753	1.45624	5	461	2	17916	CDCA5,UBE2C
GO:BP	thymidine metabolic process	GO:0046104	0.0349753	1.45624	5	461	2	17916	DTYMK,TK1
GO:BP	positive regulation of biological process	GO:0048518	0.0349753	1.45624	6370	461	190	17916	ILF2,TRA2B,DAZAP1,CDK4,SMARCB1,SMCHD1,STK24,CNOT9,ACTL6A,KHSRP,SRRT,CTDSPL2,SAE1,PBX1,TRIM28,MAZ,OXCT1,SLFN11,CCDC88A,NUDT21,TWIST2,ALMS1,ACD,TFDP1,NUP62,HPRT1,TELO2,XRCC1,PLEKHG2,RBMX,TGFB1I1,H3F3B,FH,EXOSC2,RAD21,CACYBP,HMGA1,NUCKS1,NRAS,HNRNPR,NUP85,YES1,SMC6,ARPIN,CRIP2,ARL6IP1,E2F7,FOSL1,HGF,ILF3,FRMD4A,FANCM,SFPQ,RANBP1,HNRNPA2B1,PARP1,ANP32B,RUNX2,MSH2,ITGA6,HNRNPA1,EXOSC9,BCL2L12,DOT1L,UB…
GO:BP	negative regulation of mRNA processing	GO:0050686	0.0349753	1.45624	29	461	4	17916	RBMX,SRSF7,HNRNPA2B1,BARD1
GO:BP	response to camptothecin	GO:1901563	0.0349753	1.45624	5	461	2	17916	RAD51,BLM
GO:BP	positive regulation of chromosome separation	GO:1905820	0.0349753	1.45624	15	461	3	17916	ESPL1,CDT1,DLGAP5
GO:BP	cellular response to heat	GO:0034605	0.0349753	1.45624	129	461	9	17916	NUP188,NUP50,NUP88,NUP205,NUP62,NUP155,NUP85,NUP107,NDC1
GO:BP	protein K27-linked ubiquitination	GO:0044314	0.0349753	1.45624	5	461	2	17916	UBE2S,UBE2T
GO:BP	histone H3-S10 phosphorylation	GO:0043987	0.0349753	1.45624	5	461	2	17916	VRK1,CCNB1
GO:BP	viral transcription	GO:0019083	0.0349753	1.45624	177	461	11	17916	NUP188,NUP50,NUP88,SMARCB1,NUP205,NUP62,NUP155,NUCKS1,NUP85,NUP107,NDC1
GO:BP	double-strand break repair involved in meiotic recombination	GO:1990918	0.0349753	1.45624	5	461	2	17916	FANCD2,BRIP1
GO:BP	positive regulation of mitochondrial ATP synthesis coupled electron transport	GO:1905448	0.0349753	1.45624	5	461	2	17916	CCNB1,CDK1
GO:BP	nucleobase-containing small molecule interconversion	GO:0015949	0.0349753	1.45624	29	461	4	17916	DTYMK,RRM1,TYMS,RRM2
GO:BP	positive regulation of spindle assembly	GO:1905832	0.0349753	1.45624	5	461	2	17916	GPSM2,SPAG5
GO:BP	protein K11-linked ubiquitination	GO:0070979	0.0349753	1.45624	29	461	4	17916	RNF26,UBE2S,UBE2T,UBE2C
GO:BP	replication-born double-strand break repair via sister chromatid exchange	GO:1990414	0.0349753	1.45624	5	461	2	17916	XRCC1,RAD51
GO:BP	cellular macromolecule localization	GO:0070727	0.035233	1.45305	1993	461	69	17916	EXOSC10,NUP188,NUP50,NUP88,NUP205,PKIA,CTDSPL2,SAE1,TRIM28,IPO9,CCDC88A,SRSF1,ACD,TFDP1,MZT1,NUP62,CEP192,CCHCR1,SSX2IP,NUP155,EXOSC2,RAD21,SPDL1,SRSF7,NUP85,ARL6IP1,CSE1L,NUP107,SFPQ,HNRNPA2B1,SRSF2,PARP1,ANP32B,NDC1,MSH2,SLF1,EZR,ECT2,SRSF3,DDX39A,EMP2,CENPQ,WDR34,KPNA2,MTBP,BRCA2,MCM8,E2F1,STIL,EZH2,GPSM2,AURKA,KIF20B,CDCA5,TTK,BARD1,SPAG5,CDT1,GTSE1,KNL1,ESCO2,CCNE2,CDK1,NDC80,FAM83D,ANLN,PLK…
GO:BP	regulation of microtubule polymerization or depolymerization	GO:0031110	0.0371748	1.42975	86	461	7	17916	SKA2,CKAP2,PSRC1,TPX2,STMN1,SKA1,SKA3
GO:BP	intra-S DNA damage checkpoint	GO:0031573	0.0406574	1.39086	16	461	3	17916	MDC1,MSH2,FANCD2
GO:BP	snoRNA metabolic process	GO:0016074	0.0406574	1.39086	16	461	3	17916	EXOSC10,EXOSC2,FBL
GO:BP	cellular response to nitric oxide	GO:0071732	0.0406574	1.39086	16	461	3	17916	HNRNPD,CDK2,CCNA2
GO:BP	negative regulation of circadian rhythm	GO:0042754	0.0406574	1.39086	16	461	3	17916	SFPQ,SUV39H2,SUV39H1
GO:BP	negative regulation of intrinsic apoptotic signaling pathway in response to DNA damage by p53 class mediator	GO:1902166	0.0406574	1.39086	16	461	3	17916	BCL2L12,TAF9B,ATAD5
GO:BP	nucleoside salvage	GO:0043174	0.0406574	1.39086	16	461	3	17916	DCK,HPRT1,TK1
GO:BP	dosage compensation by inactivation of X chromosome	GO:0009048	0.0406574	1.39086	16	461	3	17916	EXOSC10,SMCHD1,BRCA1
GO:BP	pyrimidine nucleoside biosynthetic process	GO:0046134	0.0406574	1.39086	16	461	3	17916	DCK,DTYMK,TK1
GO:BP	negative regulation of transcription, DNA-templated	GO:0045892	0.0406982	1.39042	1268	461	47	17916	SMCHD1,PKIA,TRIM28,SET,H2AFV,TWIST2,H3F3B,CBX5,HMGA1,PRDM8,E2F7,ILF3,SFPQ,HNRNPA2B1,PARP1,RUNX2,DOT1L,SUV39H2,TCF7,HMGB1,EZR,TAF9B,PCNA,SUV39H1,PHF19,DNMT1,ATAD2,CDK2,NSD2,H2AFX,TIMELESS,E2F1,BRCA1,EZH2,RBL1,GMNN,AEBP1,HELLS,UHRF1,HMGB2,CDC45,CENPF,FOXM1,BIRC5,DEPDC1,PLK1,AURKB
GO:BP	regulation of nucleic acid-templated transcription	GO:1903506	0.0411596	1.38553	3520	461	112	17916	ILF2,SMARCB1,SMCHD1,CNOT9,EWSR1,PKIA,ACTL6A,KHSRP,SRRT,PBX1,TRIM28,SET,H2AFV,MAZ,TWIST2,TFDP1,NUP62,RBMX,TGFB1I1,H3F3B,CBX5,RAD21,HMGA1,NUCKS1,PRDM8,NUP85,YES1,E2F7,FOSL1,NUP107,HGF,ILF3,SFPQ,HNRNPA2B1,SRSF2,PARP1,RUNX2,ITGA6,EXOSC9,BCL2L12,DOT1L,SUV39H2,TCF7,HMGB1,FUS,USP13,EZR,CENPJ,ARNTL2,TAF9B,HNRNPD,POLA1,HMGB3,PCNA,CHEK1,CKS2,TEAD4,RFX8,LIN9,SUV39H1,PHF19,DDX11,MYBL1,DNMT1,DEK,ATAD2,DHFR,CD…
GO:BP	regeneration	GO:0031099	0.0411596	1.38553	207	461	12	17916	CDK4,STK24,HGF,PCNA,CXCL12,DHFR,EZH2,AURKA,TYMS,CCNB1,CDK1,CCNA2
GO:BP	oogenesis	GO:0048477	0.0414352	1.38263	88	461	7	17916	CDC25B,BRCA2,TRIP13,AURKA,FBXO5,CCNB1,ASPM
GO:BP	regulation of RNA biosynthetic process	GO:2001141	0.0428562	1.36799	3525	461	112	17916	ILF2,SMARCB1,SMCHD1,CNOT9,EWSR1,PKIA,ACTL6A,KHSRP,SRRT,PBX1,TRIM28,SET,H2AFV,MAZ,TWIST2,TFDP1,NUP62,RBMX,TGFB1I1,H3F3B,CBX5,RAD21,HMGA1,NUCKS1,PRDM8,NUP85,YES1,E2F7,FOSL1,NUP107,HGF,ILF3,SFPQ,HNRNPA2B1,SRSF2,PARP1,RUNX2,ITGA6,EXOSC9,BCL2L12,DOT1L,SUV39H2,TCF7,HMGB1,FUS,USP13,EZR,CENPJ,ARNTL2,TAF9B,HNRNPD,POLA1,HMGB3,PCNA,CHEK1,CKS2,TEAD4,RFX8,LIN9,SUV39H1,PHF19,DDX11,MYBL1,DNMT1,DEK,ATAD2,DHFR,CD…
GO:BP	peptidyl-lysine methylation	GO:0018022	0.0430086	1.36644	134	461	9	17916	SMARCB1,DOT1L,SUV39H2,SUV39H1,PHF19,DNMT1,NSD2,BRCA1,EZH2
GO:BP	positive regulation of nucleocytoplasmic transport	GO:0046824	0.0437328	1.35919	68	461	6	17916	CTDSPL2,TRIM28,ANP32B,ECT2,GTSE1,CDK1
GO:BP	regulation of binding	GO:0051098	0.043858	1.35795	372	461	18	17916	TRIM28,ACD,NUCKS1,PARP1,DOT1L,HMGB1,DDX11,E2F1,GMNN,AURKA,CDCA5,HMGB2,CDT1,STMN1,HJURP,PLK1,NEK2,AURKB
GO:BP	germ cell development	GO:0007281	0.0444533	1.3521	262	461	14	17916	ODF2,FANCC,MSH2,CDC25B,FANCG,BRCA2,TRIP13,AURKA,FBXO5,BRIP1,HMGB2,CCNB1,ASPM,KNL1
GO:BP	nucleoside diphosphate metabolic process	GO:0009132	0.0445579	1.35108	159	461	10	17916	NUP188,NUP50,NUP88,NUP205,NUP62,NUP155,NUP85,NUP107,NDC1,DTYMK
GO:BP	protein methylation	GO:0006479	0.0446559	1.35012	184	461	11	17916	SMARCB1,SNRPB,FBL,DOT1L,SUV39H2,SUV39H1,PHF19,DNMT1,NSD2,BRCA1,EZH2
GO:BP	protein alkylation	GO:0008213	0.0446559	1.35012	184	461	11	17916	SMARCB1,SNRPB,FBL,DOT1L,SUV39H2,SUV39H1,PHF19,DNMT1,NSD2,BRCA1,EZH2
GO:BP	synapsis	GO:0007129	0.0449255	1.34751	49	461	5	17916	NDC1,TRIP13,FANCD2,BRIP1,CCNE2
GO:BP	regulation of telomerase activity	GO:0051972	0.0449255	1.34751	49	461	5	17916	ACD,HNRNPA2B1,HNRNPD,NEK2,AURKB
GO:BP	telomere maintenance via telomerase	GO:0007004	0.0464341	1.33316	69	461	6	17916	EXOSC10,ACD,TELO2,HNRNPA1,NEK2,AURKB
GO:BP	positive regulation of telomere capping	GO:1904355	0.0469414	1.32844	17	461	3	17916	HNRNPD,NEK2,AURKB
GO:BP	DNA replication-dependent nucleosome organization	GO:0034723	0.0469414	1.32844	32	461	4	17916	NASP,CHAF1A,CHAF1B,ASF1B
GO:BP	resolution of meiotic recombination intermediates	GO:0000712	0.0469414	1.32844	17	461	3	17916	FANCM,RMI1,TOP2A
GO:BP	negative regulation of meiotic cell cycle	GO:0051447	0.0469414	1.32844	17	461	3	17916	TRIP13,FBXO5,TTK
GO:BP	histone H3-K9 trimethylation	GO:0036124	0.0469414	1.32844	17	461	3	17916	SMARCB1,SUV39H2,SUV39H1
GO:BP	cellular response to interleukin-4	GO:0071353	0.0469414	1.32844	32	461	4	17916	CDK4,TCF7,TUBA1B,MCM2
GO:BP	DNA replication-dependent nucleosome assembly	GO:0006335	0.0469414	1.32844	32	461	4	17916	NASP,CHAF1A,CHAF1B,ASF1B
GO:BP	liver regeneration	GO:0097421	0.0469414	1.32844	32	461	4	17916	PCNA,EZH2,AURKA,TYMS
GO:BP	DNA damage response, signal transduction by p53 class mediator resulting in transcription of p21 class mediator	GO:0006978	0.0469414	1.32844	17	461	3	17916	BRCA2,BRCA1,FOXM1
GO:BP	deoxyribonucleoside triphosphate metabolic process	GO:0009200	0.0469414	1.32844	17	461	3	17916	NUDT1,DTYMK,TYMS
GO:BP	regulation of meiotic nuclear division	GO:0040020	0.0469414	1.32844	32	461	4	17916	TRIP13,FBXO5,TTK,CDC20
GO:BP	male sex differentiation	GO:0046661	0.0474737	1.32355	161	461	10	17916	MSH2,NUDT1,SDC1,RRM1,NASP,KIF18A,FANCA,BRIP1,HMGB2,ASPM
GO:BP	isotype switching	GO:0045190	0.0478488	1.32013	50	461	5	17916	MSH6,MSH2,NSD2,ATAD5,EXO1
GO:BP	ribonucleoside monophosphate metabolic process	GO:0009161	0.0478488	1.32013	50	461	5	17916	PAICS,GMPS,HPRT1,PRPS2,PFAS
GO:BP	ncRNA 3'-end processing	GO:0043628	0.0478488	1.32013	50	461	5	17916	EXOSC10,EXOSC2,EXOSC8,FBL,EXOSC9
GO:BP	somatic diversification of immunoglobulins involved in immune response	GO:0002208	0.0478488	1.32013	50	461	5	17916	MSH6,MSH2,NSD2,ATAD5,EXO1
GO:BP	somatic recombination of immunoglobulin genes involved in immune response	GO:0002204	0.0478488	1.32013	50	461	5	17916	MSH6,MSH2,NSD2,ATAD5,EXO1
GO:BP	'de novo' IMP biosynthetic process	GO:0006189	0.0481065	1.3178	6	461	2	17916	PAICS,PFAS
GO:BP	Golgi disassembly	GO:0090166	0.0481065	1.3178	6	461	2	17916	VRK1,CDK1
GO:BP	regulation of CD40 signaling pathway	GO:2000348	0.0481065	1.3178	6	461	2	17916	FANCA,FANCD2
GO:BP	isotype switching to IgA isotypes	GO:0048290	0.0481065	1.3178	6	461	2	17916	MSH2,NSD2
GO:BP	regulation of DNA duplex unwinding	GO:1905462	0.0481065	1.3178	6	461	2	17916	MCM2,TOP2A
GO:BP	mRNA 5'-splice site recognition	GO:0000395	0.0481065	1.3178	6	461	2	17916	SRSF1,PSIP1
GO:BP	protein K29-linked ubiquitination	GO:0035519	0.0481065	1.3178	6	461	2	17916	UBE2S,UBE2T
GO:BP	maintenance of centrosome location	GO:0051661	0.0481065	1.3178	6	461	2	17916	GPSM2,ASPM
GO:BP	nuclear retention of pre-mRNA at the site of transcription	GO:0071033	0.0481065	1.3178	6	461	2	17916	EXOSC10,EXOSC2
GO:BP	DNA replication, synthesis of RNA primer	GO:0006269	0.0481065	1.3178	6	461	2	17916	POLA1,PRIM1
GO:BP	deoxyribonucleoside triphosphate biosynthetic process	GO:0009202	0.0481065	1.3178	6	461	2	17916	DTYMK,TYMS
GO:BP	pyrimidine deoxyribonucleoside monophosphate metabolic process	GO:0009176	0.0481065	1.3178	6	461	2	17916	SHMT1,TYMS
GO:BP	positive regulation of attachment of spindle microtubules to kinetochore	GO:0051987	0.0481065	1.3178	6	461	2	17916	CCNB1,AURKB
GO:BP	pyrimidine deoxyribonucleoside triphosphate metabolic process	GO:0009211	0.0481065	1.3178	6	461	2	17916	DTYMK,TYMS
GO:BP	positive regulation of DNA topoisomerase (ATP-hydrolyzing) activity	GO:2000373	0.0481065	1.3178	6	461	2	17916	UHRF1,NCAPH
GO:BP	regulation of DNA topoisomerase (ATP-hydrolyzing) activity	GO:2000371	0.0481065	1.3178	6	461	2	17916	UHRF1,NCAPH
GO:BP	circadian rhythm	GO:0007623	0.048353	1.31558	213	461	12	17916	CDK4,HNRNPR,SFPQ,SUV39H2,ARNTL2,HNRNPD,SUV39H1,TIMELESS,EZH2,TYMS,CDK1,TOP2A
GO:BP	positive regulation of protein modification by small protein conjugation or removal	GO:1903322	0.0490608	1.30927	138	461	9	17916	SAE1,FANCM,UBE2S,MASTL,BRCA1,FANCI,UBE2C,CDC20,PLK1
GO:BP	telencephalon development	GO:0021537	0.0494712	1.30565	267	461	14	17916	TRA2B,HPRT1,XRCC1,NDE1,SLC8A1,SYNE2,CXCL12,H2AFX,EZH2,NRGN,WDR62,KIF14,TACC3,ASPM
GO:CC	chromosome	GO:0005694	3.31036e-77	76.4801	1750	469	195	18856	EXOSC10,POLE3,CDK4,SMARCB1,SMCHD1,ACTL6A,CTDSPL2,PBX1,TRIM28,H2AFV,FAM111A,MDC1,MCMBP,SLFN11,ACD,TFDP1,TELO2,XRCC1,RBMX,H3F3B,CBX5,FH,RAD21,HMGA1,NUCKS1,NDE1,SPDL1,SMC3,NUP85,SMC6,E2F7,FOSL1,NUP107,SFPQ,DONSON,TOPBP1,HNRNPA2B1,PARP1,SMC2,MSH6,SSRP1,RUNX2,FBL,MSH2,SKA2,POLD3,ZWILCH,SMC1A,EXOSC9,DOT1L,ANP32E,SUV39H2,RFWD3,TCF7,HMGB1,NCAPH2,SLF1,RHNO1,POLA2,DCLRE1B,ARNTL2,MIS18A,CENPP,CENPN,HNRNPD,P…
GO:CC	chromosomal region	GO:0098687	4.38641e-72	71.3579	352	469	97	18856	SMCHD1,ACD,TELO2,XRCC1,H3F3B,CBX5,RAD21,NDE1,SPDL1,SMC3,NUP85,SMC6,NUP107,HNRNPA2B1,PARP1,MSH2,SKA2,ZWILCH,SMC1A,DOT1L,SUV39H2,DCLRE1B,MIS18A,CENPP,CENPN,PCNA,CHEK1,NCAPD3,DSN1,SUV39H1,CENPQ,CENPO,MIS18BP1,MCM6,KNSTRN,DNMT1,POLD1,NCAPD2,INCENP,MTBP,FEN1,DNA2,CDK2,BRCA2,MCM3,MCM4,KIF22,KNTC1,H2AFX,MCM2,RECQL4,XRCC3,EZH2,SGO2,CENPW,CENPK,AURKA,CENPH,RAD51,MCM7,KIF18A,MCM5,HELLS,CENPU,MAD2L1,ZWINT,C…
GO:CC	nucleoplasm	GO:0005654	4.38641e-72	71.3579	3999	469	279	18856	EXOSC10,ILF2,TRA2B,POLE3,DAZAP1,NUP50,NUP88,CDK4,SMARCB1,STK24,SNRPD1,EWSR1,ACTL6A,KHSRP,SRRT,CTDSPL2,HNRNPH1,SAE1,UTP20,PBX1,UGDH,TRIM28,SET,FAM111A,MDC1,DCPS,OXCT1,MCMBP,SLFN11,SF3B3,RBM12,SRSF1,NUDT21,HNRNPF,SNRPA,TWIST2,ACD,LSM2,TFDP1,DCK,NUP62,SNRPB,TELO2,XRCC1,RBMX,NPM3,H3F3B,CBX5,EXOSC2,RAD21,CACYBP,HMGA1,DARS2,HNRNPM,NUCKS1,TTF2,SRSF7,HNRNPR,SMC3,NUP85,SMC6,E2F7,CSE1L,EXOSC8,FOSL1,FANCC,I…
GO:CC	intracellular non-membrane-bounded organelle	GO:0043232	4.8847e-70	69.3112	4965	469	307	18856	RABL6,EXOSC10,ILF2,POLE3,EML4,CDK4,SMARCB1,SMCHD1,STK24,CNOT9,SYNJ2,EWSR1,ACTL6A,KHSRP,ODF2,CTDSPL2,UTP20,PBX1,TRIM28,SET,H2AFV,FAM111A,G2E3,MDC1,DCPS,MCMBP,SLFN11,CCDC88A,SF3B3,NUDT21,TWIST2,ALMS1,ACD,LSM2,TFDP1,MZT1,NUP62,CEP192,CCHCR1,TELO2,SSX2IP,XRCC1,RBMX,NPM3,TGFB1I1,H3F3B,CBX5,FH,EXOSC2,RAD21,HMGA1,HNRNPM,NUCKS1,NDE1,SPDL1,RPL22L1,SMC3,NUP85,YES1,SMC6,E2F7,EXOSC8,FOSL1,NUP107,ILF3,FRMD4A,…
GO:CC	non-membrane-bounded organelle	GO:0043228	5.92826e-70	69.2271	4973	469	307	18856	RABL6,EXOSC10,ILF2,POLE3,EML4,CDK4,SMARCB1,SMCHD1,STK24,CNOT9,SYNJ2,EWSR1,ACTL6A,KHSRP,ODF2,CTDSPL2,UTP20,PBX1,TRIM28,SET,H2AFV,FAM111A,G2E3,MDC1,DCPS,MCMBP,SLFN11,CCDC88A,SF3B3,NUDT21,TWIST2,ALMS1,ACD,LSM2,TFDP1,MZT1,NUP62,CEP192,CCHCR1,TELO2,SSX2IP,XRCC1,RBMX,NPM3,TGFB1I1,H3F3B,CBX5,FH,EXOSC2,RAD21,HMGA1,HNRNPM,NUCKS1,NDE1,SPDL1,RPL22L1,SMC3,NUP85,YES1,SMC6,E2F7,EXOSC8,FOSL1,NUP107,ILF3,FRMD4A,…
GO:CC	nucleus	GO:0005634	1.05873e-66	65.9752	7494	469	370	18856	RABL6,EXOSC10,NUP188,ILF2,TRA2B,POLE3,DAZAP1,NUP50,SACS,NUP88,CDK4,SMARCB1,SMCHD1,STK24,NUP205,JPT2,CNOT9,SNRPD1,EWSR1,PKIA,ACTL6A,KHSRP,SRRT,ODF2,CTDSPL2,HNRNPH1,SAE1,UTP20,PBX1,UGDH,TRIM28,SET,H2AFV,SEPHS1,MAZ,IPO9,FAM111A,G2E3,MDC1,DCPS,OXCT1,AGPAT5,MCMBP,SLFN11,SF3B3,RBM12,SRSF1,NUDT21,HNRNPF,SNRPA,TWIST2,ACD,LSM2,TFDP1,DCK,NUP62,SNRPB,TEX30,CCHCR1,TELO2,SSX2IP,XRCC1,RBMX,NPM3,TGFB1I1,H3F3B,C…
GO:CC	nuclear lumen	GO:0031981	1.64653e-66	65.7834	4773	469	296	18856	EXOSC10,ILF2,TRA2B,POLE3,DAZAP1,NUP50,NUP88,CDK4,SMARCB1,SMCHD1,STK24,NUP205,SNRPD1,EWSR1,ACTL6A,KHSRP,SRRT,CTDSPL2,HNRNPH1,SAE1,UTP20,PBX1,UGDH,TRIM28,SET,H2AFV,FAM111A,G2E3,MDC1,DCPS,OXCT1,MCMBP,SLFN11,SF3B3,RBM12,SRSF1,NUDT21,HNRNPF,SNRPA,TWIST2,ACD,LSM2,TFDP1,DCK,NUP62,SNRPB,TELO2,XRCC1,RBMX,NPM3,TGFB1I1,H3F3B,CBX5,EXOSC2,RAD21,CACYBP,HMGA1,DARS2,HNRNPM,NUCKS1,TTF2,SRSF7,HNRNPR,SMC3,NUP85,SMC…
GO:CC	condensed chromosome	GO:0000793	4.08646e-55	54.3887	219	469	69	18856	RAD21,NDE1,SPDL1,SMC3,NUP85,SMC6,NUP107,TOPBP1,SMC2,SKA2,ZWILCH,SMC1A,HMGB1,NCAPH2,CENPN,CHEK1,NCAPD3,DSN1,SUV39H1,CENPO,MIS18BP1,KNSTRN,NCAPD2,INCENP,CDK2,BRCA2,KNTC1,H2AFX,BRCA1,SGO2,CENPW,CENPK,NCAPG2,AURKA,CENPH,RAD51,SMC4,CENPU,MAD2L1,FANCD2,ZWINT,CENPE,HMGB2,CCNB1,BLM,SPAG5,CDT1,BUB1,HJURP,KNL1,BUB1B,CENPF,SKA1,NDC80,KIF2C,NCAPG,NUF2,TOP2A,BIRC5,SKA3,NCAPH,ERCC6L,SGO1,PLK1,MKI67,NEK2,SPC25,…
GO:CC	chromosome, centromeric region	GO:0000775	5.34695e-53	52.2719	199	469	65	18856	CBX5,RAD21,NDE1,SPDL1,SMC3,NUP85,NUP107,SKA2,ZWILCH,SMC1A,SUV39H2,MIS18A,CENPP,CENPN,NCAPD3,DSN1,SUV39H1,CENPQ,CENPO,MIS18BP1,KNSTRN,DNMT1,NCAPD2,INCENP,MTBP,KIF22,KNTC1,SGO2,CENPW,CENPK,AURKA,CENPH,KIF18A,HELLS,CENPU,MAD2L1,ZWINT,CDCA5,CENPI,CENPE,TTK,CCNB1,SPAG5,CDT1,BUB1,HJURP,KNL1,ESCO2,BUB1B,CENPF,SKA1,CDCA8,NDC80,KIF2C,NCAPG,NUF2,BIRC5,SKA3,ERCC6L,SGO1,PLK1,NEK2,SPC25,CENPA,AURKB
GO:CC	intracellular organelle lumen	GO:0070013	6.46738e-52	51.1893	5890	469	307	18856	EXOSC10,ILF2,TRA2B,POLE3,DAZAP1,NUP50,NUP88,CDK4,SMARCB1,SMCHD1,STK24,NUP205,SNRPD1,EWSR1,IDH2,ACTL6A,KHSRP,SRRT,CTDSPL2,HNRNPH1,SAE1,UTP20,PBX1,UGDH,TRIM28,SET,H2AFV,FAM111A,G2E3,MDC1,DCPS,OXCT1,MCMBP,SLFN11,SF3B3,RBM12,SRSF1,NUDT21,HNRNPF,SNRPA,TWIST2,ACD,LSM2,TFDP1,DCK,NUP62,SNRPB,TELO2,XRCC1,RBMX,NPM3,TGFB1I1,H3F3B,CBX5,FH,EXOSC2,RAD21,CACYBP,HMGA1,DARS2,HNRNPM,NUCKS1,TTF2,SRSF7,HNRNPR,SMC3,N…
GO:CC	organelle lumen	GO:0043233	6.46738e-52	51.1893	5890	469	307	18856	EXOSC10,ILF2,TRA2B,POLE3,DAZAP1,NUP50,NUP88,CDK4,SMARCB1,SMCHD1,STK24,NUP205,SNRPD1,EWSR1,IDH2,ACTL6A,KHSRP,SRRT,CTDSPL2,HNRNPH1,SAE1,UTP20,PBX1,UGDH,TRIM28,SET,H2AFV,FAM111A,G2E3,MDC1,DCPS,OXCT1,MCMBP,SLFN11,SF3B3,RBM12,SRSF1,NUDT21,HNRNPF,SNRPA,TWIST2,ACD,LSM2,TFDP1,DCK,NUP62,SNRPB,TELO2,XRCC1,RBMX,NPM3,TGFB1I1,H3F3B,CBX5,FH,EXOSC2,RAD21,CACYBP,HMGA1,DARS2,HNRNPM,NUCKS1,TTF2,SRSF7,HNRNPR,SMC3,N…
GO:CC	membrane-enclosed lumen	GO:0031974	6.46738e-52	51.1893	5890	469	307	18856	EXOSC10,ILF2,TRA2B,POLE3,DAZAP1,NUP50,NUP88,CDK4,SMARCB1,SMCHD1,STK24,NUP205,SNRPD1,EWSR1,IDH2,ACTL6A,KHSRP,SRRT,CTDSPL2,HNRNPH1,SAE1,UTP20,PBX1,UGDH,TRIM28,SET,H2AFV,FAM111A,G2E3,MDC1,DCPS,OXCT1,MCMBP,SLFN11,SF3B3,RBM12,SRSF1,NUDT21,HNRNPF,SNRPA,TWIST2,ACD,LSM2,TFDP1,DCK,NUP62,SNRPB,TELO2,XRCC1,RBMX,NPM3,TGFB1I1,H3F3B,CBX5,FH,EXOSC2,RAD21,CACYBP,HMGA1,DARS2,HNRNPM,NUCKS1,TTF2,SRSF7,HNRNPR,SMC3,N…
GO:CC	spindle	GO:0005819	1.29405e-46	45.888	364	469	76	18856	EML4,ODF2,ALMS1,MZT1,NUP62,RAD21,NDE1,SPDL1,SMC3,NUP85,TOPBP1,HAUS1,SKA2,SMC1A,HAUS5,ECT2,DSN1,CDC25B,VRK1,DDX11,HAUS8,KNSTRN,INCENP,POC1A,BORA,CDC7,KIF22,CEP128,KNTC1,CKAP2,GPSM2,AURKA,CDC6,PSRC1,KIF18A,ESPL1,FBXO5,RACGAP1,MAD2L1,KIF20B,WDR62,KIF14,KIF23,CENPE,SHCBP1,TTK,TPX2,CCNB1,KIF11,TACC3,SPAG5,KIF15,ASPM,PLK4,KIF4A,DLGAP5,CDK1,NUSAP1,BUB1B,PRC1,CENPF,SKA1,CDCA8,CKAP2L,KIF2C,FAM83D,KIF20A,B…
GO:CC	kinetochore	GO:0000776	5.26572e-43	42.2785	139	469	50	18856	CBX5,NDE1,SPDL1,NUP85,NUP107,SKA2,ZWILCH,SMC1A,CENPN,DSN1,CENPQ,CENPO,MIS18BP1,KNSTRN,INCENP,MTBP,KIF22,KNTC1,SGO2,CENPW,CENPK,CENPH,KIF18A,CENPU,MAD2L1,ZWINT,CENPI,CENPE,TTK,CCNB1,SPAG5,CDT1,BUB1,HJURP,KNL1,BUB1B,CENPF,SKA1,NDC80,KIF2C,NUF2,BIRC5,SKA3,ERCC6L,SGO1,PLK1,NEK2,SPC25,CENPA,AURKB
GO:CC	microtubule cytoskeleton	GO:0015630	2.12511e-42	41.6726	1248	469	126	18856	RABL6,EML4,ODF2,CCDC88A,NUDT21,ALMS1,MZT1,NUP62,CEP192,CCHCR1,SSX2IP,RAD21,NDE1,SPDL1,SMC3,NUP85,YES1,RANBP1,TOPBP1,HAUS1,CEP152,HYLS1,SKA2,SCLT1,SMC1A,HAUS5,MASTL,SLF1,EZR,ECT2,TUBB4B,CENPJ,DCLRE1B,CEP78,TUBA1B,PCNA,CHEK1,CNTRL,GEN1,DSN1,SLC8A1,CDC25B,VRK1,DDX11,HAUS8,KNSTRN,INCENP,WDR34,LRRCC1,PODXL,POC1A,CDK2,BRCA2,MCM3,BORA,CDC7,KIF22,CEP128,KNTC1,KIF24,CKAP2,H2AFX,MCM2,E2F1,STIL,BRCA1,CCNF,G…
GO:CC	condensed chromosome, centromeric region	GO:0000779	2.80342e-42	41.5523	121	469	47	18856	NDE1,SPDL1,NUP85,NUP107,SKA2,ZWILCH,SMC1A,CENPN,NCAPD3,DSN1,CENPO,MIS18BP1,KNSTRN,NCAPD2,INCENP,KNTC1,SGO2,CENPW,CENPK,AURKA,CENPH,CENPU,MAD2L1,ZWINT,CENPE,CCNB1,SPAG5,CDT1,BUB1,HJURP,KNL1,BUB1B,CENPF,SKA1,NDC80,KIF2C,NCAPG,NUF2,BIRC5,SKA3,ERCC6L,SGO1,PLK1,NEK2,SPC25,CENPA,AURKB
GO:CC	condensed chromosome kinetochore	GO:0000777	6.04893e-38	37.2183	107	469	42	18856	NDE1,SPDL1,NUP85,NUP107,SKA2,ZWILCH,SMC1A,CENPN,DSN1,CENPO,MIS18BP1,KNSTRN,INCENP,KNTC1,SGO2,CENPW,CENPK,CENPH,CENPU,MAD2L1,ZWINT,CENPE,CCNB1,SPAG5,CDT1,BUB1,HJURP,KNL1,BUB1B,CENPF,SKA1,NDC80,KIF2C,NUF2,BIRC5,SKA3,ERCC6L,SGO1,PLK1,NEK2,SPC25,CENPA
GO:CC	intracellular organelle	GO:0043229	4.58351e-34	33.3388	12870	469	431	18856	RABL6,EXOSC10,NUP188,ILF2,TRA2B,POLE3,DAZAP1,NUP50,EML4,SACS,NUP88,CDK4,SMARCB1,SMCHD1,STK24,NUP205,JPT2,CNOT9,SNRPD1,SYNJ2,EWSR1,IDH2,PKIA,ACTL6A,KHSRP,SRRT,ODF2,CTDSPL2,HNRNPH1,SAE1,UTP20,PBX1,UGDH,TRIM28,SET,H2AFV,SEPHS1,MAZ,IPO9,FAM111A,G2E3,MDC1,DCPS,OXCT1,AGPAT5,MCMBP,SLFN11,RNF26,CCDC88A,SF3B3,RBM12,SRSF1,NUDT21,HNRNPF,SNRPA,TWIST2,ALMS1,ACD,LSM2,TFDP1,DCK,MZT1,NUP62,SNRPB,CEP192,TEX30,CCH…
GO:CC	intracellular	GO:0005622	6.3171e-32	31.1995	14605	469	454	18856	RABL6,EXOSC10,NUP188,ILF2,TRA2B,POLE3,DAZAP1,NUP50,EML4,SACS,NUP88,CDK4,SMARCB1,SMCHD1,STK24,NUP205,JPT2,CNOT9,SNRPD1,SYNJ2,EWSR1,IDH2,PKIA,ACTL6A,KHSRP,SRRT,ODF2,CTDSPL2,HNRNPH1,SAE1,UTP20,PBX1,UGDH,TRIM28,SET,H2AFV,SEPHS1,MAZ,IPO9,FAM111A,G2E3,MDC1,PAICS,DCPS,OXCT1,AGPAT5,MCMBP,SLFN11,RNF26,CCDC88A,SF3B3,RBM12,SRSF1,NUDT21,HNRNPF,SNRPA,TWIST2,ALMS1,ACD,LSM2,TFDP1,DCK,MZT1,NUP62,SNRPB,CEP192,TEX…
GO:CC	spindle pole	GO:0000922	3.6857e-30	29.4335	166	469	43	18856	ODF2,ALMS1,NUP62,RAD21,NDE1,SPDL1,SMC3,TOPBP1,HAUS1,SMC1A,DSN1,CDC25B,DDX11,HAUS8,KNSTRN,POC1A,CEP128,KNTC1,CKAP2,GPSM2,AURKA,CDC6,PSRC1,MAD2L1,KIF20B,WDR62,TPX2,CCNB1,KIF11,TACC3,SPAG5,ASPM,PLK4,DLGAP5,PRC1,CENPF,CKAP2L,FAM83D,CDC20,SGO1,PLK1,NEK2,AURKB
GO:CC	microtubule organizing center	GO:0005815	4.71872e-30	29.3262	779	469	85	18856	RABL6,ODF2,CCDC88A,NUDT21,ALMS1,MZT1,NUP62,CEP192,CCHCR1,SSX2IP,NDE1,SPDL1,YES1,RANBP1,TOPBP1,HAUS1,CEP152,HYLS1,SCLT1,HAUS5,MASTL,SLF1,EZR,CENPJ,DCLRE1B,CEP78,PCNA,CHEK1,CNTRL,GEN1,CDC25B,DDX11,HAUS8,KNSTRN,WDR34,LRRCC1,PODXL,POC1A,CDK2,BRCA2,MCM3,CEP128,KIF24,CKAP2,H2AFX,E2F1,STIL,BRCA1,CCNF,GPSM2,AURKA,RAD51,KIF18A,ESPL1,CENPU,KIF20B,WDR62,KIF23,CCNB1,TACC3,SPAG5,CDC45,CCNB2,KIF15,ASPM,PLK4,DL…
GO:CC	nuclear chromosome	GO:0000228	7.98207e-30	29.0979	1292	469	110	18856	POLE3,SMARCB1,SMCHD1,ACTL6A,CTDSPL2,PBX1,TRIM28,H2AFV,MCMBP,ACD,TFDP1,TELO2,XRCC1,RBMX,H3F3B,CBX5,RAD21,NUCKS1,SMC3,E2F7,FOSL1,TOPBP1,PARP1,SMC2,MSH6,SSRP1,RUNX2,MSH2,POLD3,SMC1A,EXOSC9,ANP32E,TCF7,HMGB1,POLA2,DCLRE1B,ARNTL2,HNRNPD,POLA1,HMGB3,PCNA,CHEK1,NCAPD3,TEAD4,WDHD1,RFX8,FIGNL1,DSN1,SUV39H1,POLE,MMS22L,CENPO,MIS18BP1,MCM6,DDX11,PSIP1,POLD1,NCAPD2,INCENP,GINS4,FEN1,DNA2,BRCA2,MCM3,NASP,MCM4…
GO:CC	intracellular membrane-bounded organelle	GO:0043231	1.12398e-29	28.9492	11085	469	391	18856	RABL6,EXOSC10,NUP188,ILF2,TRA2B,POLE3,DAZAP1,NUP50,SACS,NUP88,CDK4,SMARCB1,SMCHD1,STK24,NUP205,JPT2,CNOT9,SNRPD1,EWSR1,IDH2,PKIA,ACTL6A,KHSRP,SRRT,ODF2,CTDSPL2,HNRNPH1,SAE1,UTP20,PBX1,UGDH,TRIM28,SET,H2AFV,SEPHS1,MAZ,IPO9,FAM111A,G2E3,MDC1,DCPS,OXCT1,AGPAT5,MCMBP,SLFN11,RNF26,CCDC88A,SF3B3,RBM12,SRSF1,NUDT21,HNRNPF,SNRPA,TWIST2,ACD,LSM2,TFDP1,DCK,NUP62,SNRPB,TEX30,CCHCR1,SLC25A40,TELO2,SSX2IP,XRC…
GO:CC	organelle	GO:0043226	1.38516e-29	28.8585	13825	469	440	18856	RABL6,EXOSC10,NUP188,ILF2,TRA2B,POLE3,DAZAP1,NUP50,EML4,SACS,NUP88,CDK4,SMARCB1,SMCHD1,STK24,NUP205,JPT2,CNOT9,SNRPD1,SYNJ2,EWSR1,IDH2,PKIA,ACTL6A,KHSRP,SRRT,ODF2,CTDSPL2,HNRNPH1,SAE1,UTP20,PBX1,UGDH,TRIM28,SET,H2AFV,SEPHS1,MAZ,IPO9,FAM111A,G2E3,MDC1,PAICS,DCPS,OXCT1,AGPAT5,MCMBP,SLFN11,RNF26,CCDC88A,SF3B3,RBM12,SRSF1,NUDT21,HNRNPF,SNRPA,TWIST2,ALMS1,ACD,LSM2,TFDP1,DCK,MZT1,NUP62,SNRPB,CEP192,TEX…
GO:CC	centrosome	GO:0005813	1.61043e-27	26.7931	590	469	71	18856	RABL6,ODF2,CCDC88A,NUDT21,ALMS1,MZT1,NUP62,CEP192,SSX2IP,NDE1,RANBP1,HAUS1,CEP152,HYLS1,SCLT1,HAUS5,MASTL,SLF1,CENPJ,DCLRE1B,CEP78,PCNA,CHEK1,CNTRL,GEN1,CDC25B,DDX11,HAUS8,KNSTRN,LRRCC1,PODXL,POC1A,CDK2,BRCA2,MCM3,CKAP2,H2AFX,E2F1,STIL,CCNF,GPSM2,AURKA,ESPL1,CENPU,KIF20B,WDR62,KIF23,CCNB1,TACC3,SPAG5,CDC45,CCNB2,KIF15,ASPM,PLK4,DLGAP5,CCNE2,CEP55,CDK1,HMMR,CENPF,CKAP2L,NDC80,KIF2C,DTL,SKA3,CDC20,…
GO:CC	protein-containing complex	GO:0032991	1.52008e-24	23.8181	5494	469	244	18856	EXOSC10,NUP188,ILF2,TRA2B,POLE3,DAZAP1,NUP50,NUP88,CDK4,SMARCB1,NUP205,CNOT9,SNRPD1,ACTL6A,KHSRP,SRRT,ODF2,HNRNPH1,SAE1,UTP20,PBX1,TRIM28,SET,H2AFV,MCMBP,SF3B3,SRSF1,NUDT21,HNRNPF,SNRPA,ACD,LSM2,TFDP1,MZT1,NUP62,SNRPB,TELO2,SSX2IP,XRCC1,RBMX,PRPS2,GPD2,H3F3B,CBX5,FH,NUP155,EXOSC2,RAD21,CACYBP,HMGA1,HNRNPM,NDE1,SPDL1,TTF2,HNRNPR,SMC3,NUP85,SMC6,DCAF15,ARL6IP1,E2F7,EXOSC8,NUP107,FANCC,ILF3,HNRNPDL,…
GO:CC	cytoskeleton	GO:0005856	2.75771e-23	22.5595	2267	469	138	18856	RABL6,EML4,SYNJ2,ODF2,CCDC88A,NUDT21,ALMS1,MZT1,NUP62,CEP192,CCHCR1,SSX2IP,NPM3,TGFB1I1,RAD21,NDE1,SPDL1,SMC3,NUP85,YES1,FRMD4A,RANBP1,TOPBP1,MYO19,HAUS1,CEP152,HYLS1,NDC1,SKA2,SCLT1,SMC1A,HAUS5,MASTL,SLF1,EZR,ECT2,TUBB4B,CENPJ,DCLRE1B,CEP78,TUBA1B,PCNA,CHEK1,CNTRL,GEN1,DSN1,CENPQ,SLC8A1,CDC25B,VRK1,DDX11,SYNE2,HAUS8,KNSTRN,INCENP,LMNB2,WDR34,LRRCC1,PODXL,POC1A,CDK2,BRCA2,MCM3,BORA,CDC7,KIF22,CEP…
GO:CC	replication fork	GO:0005657	4.86928e-22	21.3125	74	469	26	18856	DONSON,POLD3,POLA2,POLA1,PCNA,CHEK1,WDHD1,MMS22L,RFC2,DNMT1,POLD1,RFC5,RFC4,GINS4,MCM3,H2AFX,TIMELESS,RFC3,XRCC3,TONSL,PRIM1,UHRF1,GINS2,BLM,CDC45,MCM10
GO:CC	condensed nuclear chromosome	GO:0000794	6.76827e-22	21.1695	100	469	29	18856	RAD21,SMC3,TOPBP1,SMC1A,CHEK1,NCAPD3,DSN1,SUV39H1,CENPO,MIS18BP1,NCAPD2,INCENP,BRCA2,H2AFX,BRCA1,CENPK,AURKA,RAD51,CCNB1,BLM,BUB1,BUB1B,NDC80,NUF2,NCAPH,PLK1,NEK2,CENPA,AURKB
GO:CC	mitotic spindle	GO:0072686	4.65305e-21	20.3323	126	469	31	18856	EML4,NUP62,SMC3,SMC1A,ECT2,KNSTRN,CDC7,KIF22,GPSM2,AURKA,KIF18A,ESPL1,RACGAP1,MAD2L1,KIF20B,KIF23,CENPE,TPX2,KIF11,TACC3,SPAG5,ASPM,CDK1,NUSAP1,SKA1,CKAP2L,FAM83D,SKA3,KIFC1,KIF18B,AURKB
GO:CC	chromosome, telomeric region	GO:0000781	4.05227e-20	19.3923	157	469	33	18856	SMCHD1,ACD,TELO2,XRCC1,H3F3B,CBX5,SMC6,HNRNPA2B1,PARP1,MSH2,DOT1L,DCLRE1B,PCNA,CHEK1,MCM6,POLD1,FEN1,DNA2,CDK2,BRCA2,MCM3,MCM4,H2AFX,MCM2,RECQL4,XRCC3,EZH2,RAD51,MCM7,MCM5,BLM,ORC1,CDK1
GO:CC	supramolecular complex	GO:0099080	7.34917e-20	19.1338	1310	469	94	18856	EML4,CNOT9,KHSRP,ODF2,DCPS,LSM2,CBX5,NDE1,SPDL1,NUP85,YES1,NUP107,HAUS1,SKA2,ZWILCH,SMC1A,HAUS5,EZR,TUBB4B,CENPJ,TUBA1B,CENPN,FBLN1,DSN1,CENPQ,SLC8A1,CENPO,MIS18BP1,SYNE2,HAUS8,KNSTRN,DEK,INCENP,LMNB2,MTBP,KIF22,KNTC1,KIF24,CKAP2,SGO2,CENPW,CENPK,AURKA,CENPH,PSRC1,KIF18A,RACGAP1,CENPU,MAD2L1,KIF20B,ZWINT,GAS2L3,KIF14,CENPI,KIF23,CENPE,TTK,TPX2,CCNB1,KIF11,BARD1,SPAG5,CDT1,STMN1,BUB1,GTSE1,KIF15,A…
GO:CC	cytosol	GO:0005829	1.68516e-19	18.7734	5161	469	222	18856	RABL6,EXOSC10,DAZAP1,NUP88,CDK4,STK24,JPT2,CNOT9,SNRPD1,SYNJ2,IDH2,KHSRP,ODF2,HNRNPH1,UGDH,SET,IPO9,G2E3,PAICS,DCPS,MCMBP,SLFN11,CCDC88A,HNRNPF,ALMS1,LSM2,TFDP1,DCK,MZT1,SNRPB,CEP192,GMPS,CCHCR1,HPRT1,TELO2,PLEKHG2,NPM3,TGFB1I1,FH,EXOSC2,RAD21,CACYBP,HMGA1,NDE1,SPDL1,TTF2,GNB4,SMC3,NUP85,YES1,LRR1,ARL6IP1,CSE1L,EXOSC8,FOSL1,NUP107,FANCC,HNRNPDL,RANBP1,MTHFD1,SRSF2,SMC2,MYO19,MSH6,RUNX2,HAUS1,CEP1…
GO:CC	membrane-bounded organelle	GO:0043227	4.20222e-19	18.3765	12688	469	402	18856	RABL6,EXOSC10,NUP188,ILF2,TRA2B,POLE3,DAZAP1,NUP50,SACS,NUP88,CDK4,SMARCB1,SMCHD1,STK24,NUP205,JPT2,CNOT9,SNRPD1,EWSR1,IDH2,PKIA,ACTL6A,KHSRP,SRRT,ODF2,CTDSPL2,HNRNPH1,SAE1,UTP20,PBX1,UGDH,TRIM28,SET,H2AFV,SEPHS1,MAZ,IPO9,FAM111A,G2E3,MDC1,PAICS,DCPS,OXCT1,AGPAT5,MCMBP,SLFN11,RNF26,CCDC88A,SF3B3,RBM12,SRSF1,NUDT21,HNRNPF,SNRPA,TWIST2,ACD,LSM2,TFDP1,DCK,NUP62,SNRPB,TEX30,CCHCR1,HPRT1,SLC25A40,TELO…
GO:CC	microtubule	GO:0005874	1.53714e-16	15.8133	426	469	47	18856	EML4,ODF2,NDE1,HAUS1,SKA2,HAUS5,TUBB4B,CENPJ,TUBA1B,SLC8A1,HAUS8,KNSTRN,INCENP,KIF22,KNTC1,KIF24,CKAP2,AURKA,PSRC1,KIF18A,RACGAP1,KIF20B,GAS2L3,KIF14,KIF23,CENPE,TPX2,KIF11,SPAG5,STMN1,GTSE1,KIF15,ASPM,KIF4A,CDK1,NUSAP1,PRC1,SKA1,KIF2C,KIF20A,BIRC5,SKA3,KIFC1,PLK1,NEK2,KIF18B,AURKB
GO:CC	nuclear chromosome, telomeric region	GO:0000784	5.50229e-14	13.2595	122	469	24	18856	SMCHD1,ACD,TELO2,XRCC1,H3F3B,CBX5,PARP1,MSH2,DCLRE1B,PCNA,MCM6,POLD1,FEN1,DNA2,BRCA2,MCM3,MCM4,MCM2,XRCC3,RAD51,MCM7,MCM5,ORC1,CDK1
GO:CC	MCM complex	GO:0042555	8.93274e-14	13.049	12	469	10	18856	MCMBP,MMS22L,MCM6,MCM3,MCM4,MCM8,MCM2,TONSL,MCM7,MCM5
GO:CC	condensed nuclear chromosome kinetochore	GO:0000778	3.629e-13	12.4402	17	469	11	18856	DSN1,CENPO,MIS18BP1,CENPK,CCNB1,BUB1,BUB1B,NDC80,NUF2,PLK1,CENPA
GO:CC	condensed nuclear chromosome, centromeric region	GO:0000780	5.13342e-13	12.2896	28	469	13	18856	DSN1,CENPO,MIS18BP1,CENPK,AURKA,CCNB1,BUB1,BUB1B,NDC80,NUF2,PLK1,CENPA,AURKB
GO:CC	nuclear replication fork	GO:0043596	8.78108e-13	12.0565	43	469	15	18856	POLD3,POLA2,POLA1,PCNA,WDHD1,MMS22L,POLD1,GINS4,MCM3,TIMELESS,TONSL,PRIM1,GINS2,CDC45,MCM10
GO:CC	spindle microtubule	GO:0005876	8.97685e-13	12.0469	60	469	17	18856	SKA2,KNTC1,AURKA,PSRC1,KIF18A,CENPE,KIF11,KIF4A,CDK1,NUSAP1,PRC1,SKA1,BIRC5,SKA3,PLK1,KIF18B,AURKB
GO:CC	condensed chromosome outer kinetochore	GO:0000940	1.14127e-12	11.9426	14	469	10	18856	SPDL1,SKA2,CCNB1,BUB1,BUB1B,CENPF,SKA1,NDC80,SKA3,PLK1
GO:CC	midbody	GO:0030496	1.23176e-12	11.9095	182	469	27	18856	NUP62,ECT2,CNTRL,DDX11,INCENP,AURKA,PSRC1,RACGAP1,KIF20B,KIF14,KIF23,CENPE,SHCBP1,SPAG5,ASPM,KIF4A,CEP55,CDK1,PRC1,CENPF,CDCA8,KIF20A,BIRC5,ANLN,PLK1,NEK2,AURKB
GO:CC	condensin complex	GO:0000796	1.99382e-12	11.7003	8	469	8	18856	SMC2,NCAPH2,NCAPD3,NCAPD2,NCAPG2,SMC4,NCAPG,NCAPH
GO:CC	chromatin	GO:0000785	3.41265e-12	11.4669	1245	469	76	18856	EXOSC10,POLE3,CDK4,SMARCB1,ACTL6A,CTDSPL2,PBX1,TRIM28,H2AFV,FAM111A,MCMBP,TFDP1,TELO2,XRCC1,RBMX,H3F3B,CBX5,RAD21,HMGA1,NUCKS1,SMC3,E2F7,FOSL1,SFPQ,MSH6,SSRP1,RUNX2,ANP32E,SUV39H2,TCF7,HMGB1,SLF1,ARNTL2,MIS18A,HNRNPD,POLA1,HMGB3,PCNA,CHEK1,NCAPD3,TEAD4,RFX8,SUV39H1,PARPBP,HMGN2,DDX11,PSIP1,DNMT1,INCENP,MTBP,NASP,KIF22,CHAF1A,NSD2,H2AFX,MCM2,TIMELESS,E2F1,EZH2,RBL1,RAD51,TMPO,MCM7,HELLS,UHRF1,CDCA…
GO:CC	centriole	GO:0005814	1.42002e-11	10.8477	143	469	23	18856	ODF2,CCDC88A,ALMS1,CEP192,CCHCR1,CEP152,HYLS1,SCLT1,CENPJ,CEP78,WDR34,LRRCC1,POC1A,CEP128,KIF24,STIL,CCNF,AURKA,WDR62,PLK4,CEP55,TOP2A,PLK1
GO:CC	microtubule associated complex	GO:0005875	1.42002e-11	10.8477	157	469	24	18856	NDE1,HAUS1,HAUS5,HAUS8,INCENP,WDR34,KIF22,KIF24,AURKA,KIF18A,KIF20B,KIF14,KIF23,CENPE,KIF11,KIF15,KIF4A,CDCA8,KIF2C,KIF20A,BIRC5,KIFC1,KIF18B,AURKB
GO:CC	kinesin complex	GO:0005871	5.8344e-11	10.234	56	469	15	18856	NDE1,KIF22,KIF24,KIF18A,KIF20B,KIF14,KIF23,CENPE,KIF11,KIF15,KIF4A,KIF2C,KIF20A,KIFC1,KIF18B
GO:CC	spindle midzone	GO:0051233	3.13785e-10	9.50337	35	469	12	18856	INCENP,AURKA,CDC6,KIF18A,RACGAP1,KIF20B,KIF14,CENPE,CDCA8,PLK1,KIF18B,AURKB
GO:CC	DNA polymerase complex	GO:0042575	5.17835e-10	9.28581	22	469	10	18856	POLE3,POLD3,POLA2,POLA1,POLE,POLD1,DNA2,MCM3,POLE2,PRIM1
GO:CC	nuclear periphery	GO:0034399	9.17534e-10	9.03738	130	469	20	18856	NUP205,TELO2,TGFB1I1,RAD21,HNRNPM,SMC3,NUP107,SFPQ,HNRNPA2B1,SMC1A,POLA1,PCNA,SUV39H1,LMNB2,CENPW,UHRF1,BLM,KIF4A,CENPF,LMNB1
GO:CC	polymeric cytoskeletal fiber	GO:0099513	1.77448e-09	8.75093	764	469	51	18856	EML4,ODF2,NDE1,YES1,HAUS1,SKA2,HAUS5,EZR,TUBB4B,CENPJ,TUBA1B,SLC8A1,HAUS8,KNSTRN,INCENP,LMNB2,KIF22,KNTC1,KIF24,CKAP2,AURKA,PSRC1,KIF18A,RACGAP1,KIF20B,GAS2L3,KIF14,KIF23,CENPE,TPX2,KIF11,SPAG5,STMN1,GTSE1,KIF15,ASPM,KIF4A,CDK1,NUSAP1,PRC1,SKA1,KIF2C,LMNB1,KIF20A,BIRC5,SKA3,KIFC1,PLK1,NEK2,KIF18B,AURKB
GO:CC	nucleolus	GO:0005730	2.99747e-09	8.52325	926	469	57	18856	EXOSC10,ILF2,CDK4,SMARCB1,STK24,EWSR1,UTP20,FAM111A,G2E3,SF3B3,TWIST2,XRCC1,NPM3,CBX5,EXOSC2,HNRNPM,NUCKS1,EXOSC8,ILF3,POP1,PARP1,SMC2,SSRP1,ANP32B,FBL,EXOSC9,EZR,ARNTL2,HIRIP3,CENPP,POLA1,DSN1,VRK1,DDX11,FANCG,FEN1,PODXL,ORC6,UBE2T,CENPW,CENPH,FANCD2,KIF20B,TYMS,HMGB2,BLM,PLK4,HJURP,NUSAP1,CDCA8,DTL,TOP2A,PIMREG,PKMYT1,MKI67,NEK2,MCM10
GO:CC	nuclear body	GO:0016604	5.77486e-09	8.23846	791	469	51	18856	MDC1,SRSF1,NUDT21,ACD,TELO2,CBX5,HNRNPM,SRSF7,SMC6,E2F7,SFPQ,ALYREF,TOPBP1,HNRNPA2B1,SRSF2,PARP1,FBL,RFWD3,TCF7,ECT2,SRSF3,DCLRE1B,DDX39A,PCNA,RMI1,DSN1,CENPO,INCENP,CDK2,KIF22,H2AFX,DBF4,BRCA1,SGO2,NCAPG2,TONSL,RAD51,SMC4,POLE2,FANCD2,ZWINT,CENPI,BARD1,BLM,CDT1,EXO1,KNL1,CDC25C,SGO1,MKI67,KIF18B
GO:CC	cytoplasm	GO:0005737	3.88608e-08	7.41049	11653	469	349	18856	RABL6,EXOSC10,ILF2,TRA2B,DAZAP1,EML4,SACS,NUP88,CDK4,STK24,JPT2,CNOT9,SNRPD1,SYNJ2,EWSR1,IDH2,PKIA,KHSRP,SRRT,ODF2,HNRNPH1,SAE1,UTP20,PBX1,UGDH,SET,SEPHS1,IPO9,FAM111A,G2E3,PAICS,DCPS,OXCT1,AGPAT5,MCMBP,SLFN11,RNF26,CCDC88A,SRSF1,NUDT21,HNRNPF,TWIST2,ALMS1,LSM2,TFDP1,DCK,MZT1,NUP62,SNRPB,CEP192,GMPS,CCHCR1,HPRT1,SLC25A40,TELO2,SSX2IP,PLEKHG2,NPM3,PRPS2,TGFB1I1,GPD2,FH,EXOSC2,RAD21,CACYBP,HMGA1,MG…
GO:CC	cyclin-dependent protein kinase holoenzyme complex	GO:0000307	4.85512e-08	7.3138	42	469	11	18856	CDK4,PCNA,CKS2,CKS1B,CDK2,CCNF,CCNB1,CCNB2,CCNE2,CDK1,CCNA2
GO:CC	Ctf18 RFC-like complex	GO:0031390	6.74165e-08	7.17123	8	469	6	18856	RFC2,DDX11,RFC5,RFC4,CHTF18,RFC3
GO:CC	replication fork protection complex	GO:0031298	6.74165e-08	7.17123	8	469	6	18856	WDHD1,GINS4,TIMELESS,GINS2,CDC45,MCM10
GO:CC	replisome	GO:0030894	1.64829e-07	6.78297	28	469	9	18856	DONSON,POLD3,POLA2,POLA1,PCNA,POLD1,MCM3,TONSL,PRIM1
GO:CC	nuclear envelope	GO:0005635	5.61602e-07	6.25057	482	469	34	18856	NUP188,TRA2B,NUP50,NUP88,CDK4,NUP205,SEPHS1,IPO9,AGPAT5,NUP62,CBX5,NUP155,CACYBP,NUP85,NEMP1,CSE1L,NUP107,RANBP1,PARP1,NDC1,NUDT1,POLA1,LBR,SYNE2,RRM1,LMNB2,KPNA2,NRM,TMPO,MAD2L1,BRIP1,CENPF,DTL,LMNB1
GO:CC	chromosome passenger complex	GO:0032133	5.70363e-07	6.24385	6	469	5	18856	INCENP,AURKA,CDCA8,BIRC5,AURKB
GO:CC	supramolecular fiber	GO:0099512	6.02283e-07	6.2202	995	469	54	18856	EML4,ODF2,NDE1,YES1,HAUS1,SKA2,HAUS5,EZR,TUBB4B,CENPJ,TUBA1B,FBLN1,SLC8A1,SYNE2,HAUS8,KNSTRN,DEK,INCENP,LMNB2,KIF22,KNTC1,KIF24,CKAP2,AURKA,PSRC1,KIF18A,RACGAP1,KIF20B,GAS2L3,KIF14,KIF23,CENPE,TPX2,KIF11,SPAG5,STMN1,GTSE1,KIF15,ASPM,KIF4A,CDK1,NUSAP1,PRC1,SKA1,KIF2C,LMNB1,KIF20A,BIRC5,SKA3,KIFC1,PLK1,NEK2,KIF18B,AURKB
GO:CC	supramolecular polymer	GO:0099081	7.70354e-07	6.11331	1003	469	54	18856	EML4,ODF2,NDE1,YES1,HAUS1,SKA2,HAUS5,EZR,TUBB4B,CENPJ,TUBA1B,FBLN1,SLC8A1,SYNE2,HAUS8,KNSTRN,DEK,INCENP,LMNB2,KIF22,KNTC1,KIF24,CKAP2,AURKA,PSRC1,KIF18A,RACGAP1,KIF20B,GAS2L3,KIF14,KIF23,CENPE,TPX2,KIF11,SPAG5,STMN1,GTSE1,KIF15,ASPM,KIF4A,CDK1,NUSAP1,PRC1,SKA1,KIF2C,LMNB1,KIF20A,BIRC5,SKA3,KIFC1,PLK1,NEK2,KIF18B,AURKB
GO:CC	catalytic step 2 spliceosome	GO:0071013	1.47046e-06	5.83255	84	469	13	18856	SNRPD1,HNRNPH1,SF3B3,SRSF1,HNRNPF,LSM2,SNRPB,RBMX,HNRNPM,HNRNPR,HNRNPA2B1,HNRNPA3,HNRNPA1
GO:CC	mitotic spindle pole	GO:0097431	1.97516e-06	5.7044	27	469	8	18856	SMC3,SMC1A,GPSM2,AURKA,KIF20B,SPAG5,ASPM,FAM83D
GO:CC	transferase complex, transferring phosphorus-containing groups	GO:0061695	2.64004e-06	5.57839	268	469	23	18856	POLE3,CDK4,PRPS2,POLD3,POLA2,TAF9B,POLA1,PCNA,CKS2,POLE,CKS1B,POLD1,DNA2,CDK2,MCM3,CCNF,POLE2,PRIM1,CCNB1,CCNB2,CCNE2,CDK1,CCNA2
GO:CC	protein-DNA complex	GO:0032993	2.77414e-06	5.55687	209	469	20	18856	H2AFV,ACD,H3F3B,DONSON,PARP1,POLD3,SLF1,POLA2,POLA1,PCNA,POLD1,GINS4,MCM3,H2AFX,TONSL,PRIM1,GINS2,GINS1,CDC45,CENPA
GO:CC	condensed nuclear chromosome outer kinetochore	GO:0000942	3.52961e-06	5.45227	4	469	4	18856	CCNB1,BUB1,NDC80,PLK1
GO:CC	heterochromatin	GO:0000792	4.32991e-06	5.36352	78	469	12	18856	TRIM28,CBX5,HMGA1,NCAPD3,SUV39H1,DNMT1,INCENP,HELLS,UHRF1,WDR76,ESCO2,CENPA
GO:CC	nuclear matrix	GO:0016363	4.32991e-06	5.36352	108	469	14	18856	TGFB1I1,RAD21,HNRNPM,SMC3,SFPQ,HNRNPA2B1,SMC1A,POLA1,CENPW,UHRF1,BLM,KIF4A,CENPF,LMNB1
GO:CC	pericentric heterochromatin	GO:0005721	4.32991e-06	5.36352	21	469	7	18856	CBX5,NCAPD3,DNMT1,INCENP,HELLS,ESCO2,CENPA
GO:CC	catalytic complex	GO:1902494	5.3026e-06	5.27551	1391	469	65	18856	EXOSC10,POLE3,CDK4,SMARCB1,SNRPD1,ACTL6A,KHSRP,HNRNPH1,SAE1,SF3B3,SRSF1,HNRNPF,LSM2,SNRPB,RBMX,PRPS2,GPD2,CBX5,EXOSC2,CACYBP,HNRNPM,HNRNPR,SMC6,DCAF15,EXOSC8,HNRNPA2B1,POP1,HNRNPA3,POLD3,HNRNPA1,EXOSC9,ANP32E,UBE2S,POLA2,TAF9B,POLA1,PCNA,CKS2,POLE,PHF19,CKS1B,RRM1,POLD1,RFC4,WDR34,DNA2,CDK2,MCM3,BRCA1,EZH2,CCNF,POLE2,PRIM1,ATAD5,CCNB1,BARD1,CCNB2,RRM2,CCNE2,CDK1,BUB1B,CCNA2,UBE2C,DTL,CDC20
GO:CC	site of DNA damage	GO:0090734	6.33e-06	5.1986	81	469	12	18856	SMCHD1,SLFN11,CBX5,SMC6,PARP1,RFWD3,SLF1,H2AFX,TIMELESS,RAD51,WDR76,ESCO2
GO:CC	lateral element	GO:0000800	8.14056e-06	5.08935	15	469	6	18856	SMC3,INCENP,BRCA2,BRCA1,RAD51,BLM
GO:CC	condensed chromosome inner kinetochore	GO:0000939	1.50819e-05	4.82154	5	469	4	18856	DSN1,CENPO,CENPK,CENPA
GO:CC	alpha DNA polymerase:primase complex	GO:0005658	1.50819e-05	4.82154	5	469	4	18856	POLA2,POLA1,MCM3,PRIM1
GO:CC	DNA replication factor C complex	GO:0005663	1.50819e-05	4.82154	5	469	4	18856	RFC2,RFC5,RFC4,RFC3
GO:CC	DNA replication preinitiation complex	GO:0031261	1.50819e-05	4.82154	5	469	4	18856	GINS4,GINS2,GINS1,CDC45
GO:CC	host cell	GO:0043657	1.62054e-05	4.79034	74	469	11	18856	NUP188,NUP50,NUP88,NUP205,NUP62,NUP155,NUP85,NUP107,NDC1,KPNA2,TOP2A
GO:CC	host cellular component	GO:0018995	1.62054e-05	4.79034	74	469	11	18856	NUP188,NUP50,NUP88,NUP205,NUP62,NUP155,NUP85,NUP107,NDC1,KPNA2,TOP2A
GO:CC	nuclear replisome	GO:0043601	1.92753e-05	4.715	26	469	7	18856	POLD3,POLA2,POLA1,POLD1,MCM3,TONSL,PRIM1
GO:CC	nuclear pore	GO:0005643	2.00806e-05	4.69722	91	469	12	18856	NUP188,NUP50,NUP88,NUP205,NUP62,NUP155,NUP85,NUP107,RANBP1,NDC1,KPNA2,MAD2L1
GO:CC	spliceosomal complex	GO:0005681	4.33502e-05	4.36301	190	469	17	18856	TRA2B,SNRPD1,HNRNPH1,SF3B3,SRSF1,HNRNPF,SNRPA,LSM2,SNRPB,RBMX,HNRNPM,TTF2,HNRNPR,HNRNPA2B1,SRSF2,HNRNPA3,HNRNPA1
GO:CC	sex chromosome	GO:0000803	5.27753e-05	4.27757	30	469	7	18856	SMARCB1,SMCHD1,SMC6,CDK2,H2AFX,PLK4,ESCO2
GO:CC	serine/threonine protein kinase complex	GO:1902554	6.82876e-05	4.16566	86	469	11	18856	CDK4,PCNA,CKS2,CKS1B,CDK2,CCNF,CCNB1,CCNB2,CCNE2,CDK1,CCNA2
GO:CC	intercellular bridge	GO:0045171	7.22092e-05	4.14141	71	469	10	18856	NCAPH2,CDC7,KIF20B,KIF23,TPX2,CEP55,PRC1,CDCA8,FAM83D,KIF20A
GO:CC	Fanconi anaemia nuclear complex	GO:0043240	7.2553e-05	4.13934	13	469	5	18856	FANCC,FANCM,FANCE,FANCG,FANCA
GO:CC	mitotic spindle midzone	GO:1990023	7.2553e-05	4.13934	13	469	5	18856	KIF18A,KIF20B,CENPE,KIF18B,AURKB
GO:CC	DNA packaging complex	GO:0044815	7.2553e-05	4.13934	121	469	13	18856	H2AFV,H3F3B,SMC2,NCAPH2,SLF1,NCAPD3,NCAPD2,H2AFX,NCAPG2,SMC4,NCAPG,NCAPH,CENPA
GO:CC	GINS complex	GO:0000811	0.000104411	3.98125	3	469	3	18856	GINS4,GINS2,GINS1
GO:CC	centralspindlin complex	GO:0097149	0.000104411	3.98125	3	469	3	18856	ECT2,RACGAP1,KIF23
GO:CC	nuclear condensin complex	GO:0000799	0.000104411	3.98125	3	469	3	18856	NCAPD3,NCAPD2,NCAPH
GO:CC	condensin core heterodimer	GO:0000797	0.000104411	3.98125	3	469	3	18856	SMC2,NCAPD2,SMC4
GO:CC	meiotic spindle	GO:0072687	0.000104675	3.98016	14	469	5	18856	INCENP,BORA,AURKA,FBXO5,ASPM
GO:CC	site of double-strand break	GO:0035861	0.000108157	3.96594	60	469	9	18856	SMCHD1,SMC6,PARP1,RFWD3,SLF1,H2AFX,TIMELESS,RAD51,ESCO2
GO:CC	chromocenter	GO:0010369	0.000150604	3.82216	15	469	5	18856	CBX5,INCENP,ESCO2,CDCA8,AURKB
GO:CC	centriolar satellite	GO:0034451	0.000156273	3.80612	95	469	11	18856	NUDT21,SSX2IP,KNSTRN,PODXL,CENPU,WDR62,TACC3,SPAG5,DLGAP5,CEP55,PLK1
GO:CC	nuclear pericentric heterochromatin	GO:0031618	0.000279365	3.55383	9	469	4	18856	CBX5,NCAPD3,ESCO2,CENPA
GO:CC	protein kinase complex	GO:1902911	0.000298933	3.52443	102	469	11	18856	CDK4,PCNA,CKS2,CKS1B,CDK2,CCNF,CCNB1,CCNB2,CCNE2,CDK1,CCNA2
GO:CC	transferase complex	GO:1990234	0.000299518	3.52358	797	469	39	18856	POLE3,CDK4,SNRPD1,ACTL6A,SNRPB,PRPS2,CBX5,CACYBP,SMC6,DCAF15,POLD3,UBE2S,POLA2,TAF9B,POLA1,PCNA,CKS2,POLE,PHF19,CKS1B,POLD1,DNA2,CDK2,MCM3,BRCA1,EZH2,CCNF,POLE2,PRIM1,CCNB1,BARD1,CCNB2,CCNE2,CDK1,BUB1B,CCNA2,UBE2C,DTL,CDC20
GO:CC	FACT complex	GO:0035101	0.000364646	3.43813	4	469	3	18856	SSRP1,MMS22L,TONSL
GO:CC	Ndc80 complex	GO:0031262	0.000364646	3.43813	4	469	3	18856	NDC80,NUF2,SPC25
GO:CC	NMS complex	GO:0031617	0.000364646	3.43813	4	469	3	18856	NDC80,NUF2,SPC25
GO:CC	synaptonemal complex	GO:0000795	0.000364646	3.43813	41	469	7	18856	SMC3,INCENP,BRCA2,BRCA1,RAD51,BLM,PLK1
GO:CC	cleavage furrow	GO:0032154	0.000364646	3.43813	55	469	8	18856	NDE1,MASTL,ECT2,RACGAP1,CIT,PLK4,CEP55,KIF20A
GO:CC	synaptonemal structure	GO:0099086	0.000364646	3.43813	41	469	7	18856	SMC3,INCENP,BRCA2,BRCA1,RAD51,BLM,PLK1
GO:CC	cohesin complex	GO:0008278	0.000418064	3.37876	10	469	4	18856	RAD21,SMC3,SMC1A,SGO2
GO:CC	nuclear membrane	GO:0031965	0.000497807	3.30294	305	469	20	18856	TRA2B,NUP50,CDK4,NUP205,SEPHS1,NUP62,NUP155,NUP85,NEMP1,NUP107,NDC1,NUDT1,LBR,SYNE2,LMNB2,NRM,TMPO,BRIP1,DTL,LMNB1
GO:CC	nuclear chromatin	GO:0000790	0.000534011	3.27245	1061	469	47	18856	POLE3,SMARCB1,ACTL6A,CTDSPL2,PBX1,TRIM28,H2AFV,MCMBP,TFDP1,TELO2,XRCC1,RBMX,H3F3B,CBX5,NUCKS1,E2F7,FOSL1,MSH6,SSRP1,RUNX2,ANP32E,TCF7,HMGB1,ARNTL2,HNRNPD,HMGB3,NCAPD3,TEAD4,RFX8,DDX11,PSIP1,NASP,CHAF1A,H2AFX,TIMELESS,E2F1,EZH2,RAD51,UHRF1,CDCA5,CHAF1B,HMGB2,RAD51AP1,ESCO2,ASF1B,FOXM1,CENPA
GO:CC	Flemming body	GO:0090543	0.000574522	3.24069	31	469	6	18856	NUP62,CNTRL,RACGAP1,KIF14,KIF23,CEP55
GO:CC	nuclear lamina	GO:0005652	0.000620847	3.20702	11	469	4	18856	PCNA,SUV39H1,LMNB2,LMNB1
GO:CC	epsilon DNA polymerase complex	GO:0008622	0.000835158	3.07823	5	469	3	18856	POLE3,POLE,POLE2
GO:CC	nuclear heterochromatin	GO:0005720	0.000959083	3.01814	34	469	6	18856	TRIM28,CBX5,NCAPD3,UHRF1,ESCO2,CENPA
GO:CC	cell division site	GO:0032153	0.00100359	2.99844	81	469	9	18856	NDE1,MASTL,ECT2,RACGAP1,CIT,PLK4,CEP55,KIF20A,ANLN
GO:CC	exosome (RNase complex)	GO:0000178	0.00147888	2.83007	24	469	5	18856	EXOSC10,KHSRP,EXOSC2,EXOSC8,EXOSC9
GO:CC	paraspeckles	GO:0042382	0.00158289	2.80055	6	469	3	18856	NUDT21,HNRNPM,SFPQ
GO:CC	XY body	GO:0001741	0.00168362	2.77375	14	469	4	18856	SMARCB1,H2AFX,PLK4,ESCO2
GO:CC	exoribonuclease complex	GO:1905354	0.00176505	2.75324	25	469	5	18856	EXOSC10,KHSRP,EXOSC2,EXOSC8,EXOSC9
GO:CC	kinetochore microtubule	GO:0005828	0.00262827	2.58033	7	469	3	18856	KNTC1,KIF18A,CENPE
GO:CC	meiotic cohesin complex	GO:0030893	0.00262827	2.58033	7	469	3	18856	RAD21,SMC3,SMC1A
GO:CC	pronucleus	GO:0045120	0.00279899	2.553	16	469	4	18856	EZH2,AURKA,CENPF,CCNA2
GO:CC	nuclear exosome (RNase complex)	GO:0000176	0.00279899	2.553	16	469	4	18856	EXOSC10,EXOSC2,EXOSC8,EXOSC9
GO:CC	spindle pole centrosome	GO:0031616	0.00279899	2.553	16	469	4	18856	NDE1,AURKA,DLGAP5,AURKB
GO:CC	cyclin E2-CDK2 complex	GO:0097135	0.00303897	2.51727	2	469	2	18856	CDK2,CCNE2
GO:CC	BRCA1-BARD1 complex	GO:0031436	0.00303897	2.51727	2	469	2	18856	BRCA1,BARD1
GO:CC	ribonucleoside-diphosphate reductase complex	GO:0005971	0.00303897	2.51727	2	469	2	18856	RRM1,RRM2
GO:CC	cyclin B1-CDK1 complex	GO:0097125	0.00303897	2.51727	2	469	2	18856	CCNB1,CDK1
GO:CC	condensed nuclear chromosome inner kinetochore	GO:0000941	0.00303897	2.51727	2	469	2	18856	DSN1,CENPK
GO:CC	Dbf4-dependent protein kinase complex	GO:0031431	0.00303897	2.51727	2	469	2	18856	DBF4B,DBF4
GO:CC	nuclear ubiquitin ligase complex	GO:0000152	0.00400879	2.39699	45	469	6	18856	UBE2S,BRCA1,BARD1,BUB1B,UBE2C,CDC20
GO:CC	nuclear inner membrane	GO:0005637	0.00412155	2.38494	62	469	7	18856	TRA2B,NEMP1,LBR,LMNB2,NRM,TMPO,LMNB1
GO:CC	germ cell nucleus	GO:0043073	0.00523549	2.28104	19	469	4	18856	TOPBP1,H2AFX,TRIP13,AURKA
GO:CC	nuclear origin of replication recognition complex	GO:0005664	0.00532328	2.27382	9	469	3	18856	ORC6,MCM2,ORC1
GO:CC	centriolar subdistal appendage	GO:0120103	0.00532328	2.27382	9	469	3	18856	ODF2,CNTRL,CEP128
GO:CC	origin recognition complex	GO:0000808	0.00532328	2.27382	9	469	3	18856	ORC6,MCM2,ORC1
GO:CC	ciliary transition fiber	GO:0097539	0.00532328	2.27382	9	469	3	18856	ODF2,SCLT1,CENPF
GO:CC	HAUS complex	GO:0070652	0.00532328	2.27382	9	469	3	18856	HAUS1,HAUS5,HAUS8
GO:CC	microtubule end	GO:1990752	0.00572499	2.24222	33	469	5	18856	KNSTRN,SPAG5,ASPM,KIF2C,KIF18B
GO:CC	contractile ring	GO:0070938	0.00735735	2.13328	10	469	3	18856	KIF20B,PRC1,ANLN
GO:CC	nuclear pore inner ring	GO:0044611	0.00797698	2.09816	3	469	2	18856	NUP188,NUP155
GO:CC	Elg1 RFC-like complex	GO:0031391	0.00797698	2.09816	3	469	2	18856	RFC4,ATAD5
GO:CC	cyclin A2-CDK2 complex	GO:0097124	0.00797698	2.09816	3	469	2	18856	CDK2,CCNA2
GO:CC	RZZ complex	GO:1990423	0.00797698	2.09816	3	469	2	18856	ZWILCH,KNTC1
GO:CC	cyclin E1-CDK2 complex	GO:0097134	0.00797698	2.09816	3	469	2	18856	CDK2,CCNE2
GO:CC	CAF-1 complex	GO:0033186	0.00797698	2.09816	3	469	2	18856	CHAF1A,CHAF1B
GO:CC	microtubule plus-end	GO:0035371	0.00842148	2.07461	22	469	4	18856	KNSTRN,SPAG5,KIF2C,KIF18B
GO:CC	anaphase-promoting complex	GO:0005680	0.00992825	2.00313	23	469	4	18856	UBE2S,BUB1B,UBE2C,CDC20
GO:CC	ribonucleoprotein complex	GO:1990904	0.0108911	1.96293	695	469	30	18856	ILF2,TRA2B,DAZAP1,SNRPD1,HNRNPH1,UTP20,SF3B3,SRSF1,HNRNPF,SNRPA,LSM2,NUP62,SNRPB,RBMX,CBX5,HNRNPM,TTF2,HNRNPR,ILF3,HNRNPDL,HNRNPA2B1,SRSF2,POP1,HNRNPA3,FBL,HNRNPA1,FUS,HNRNPD,BRCA1,TOP2A
GO:CC	MutSalpha complex	GO:0032301	0.0152698	1.81617	4	469	2	18856	MSH6,MSH2
GO:CC	cytoplasmic exosome (RNase complex)	GO:0000177	0.0192045	1.7166	14	469	3	18856	EXOSC2,EXOSC8,EXOSC9
GO:CC	male germ cell nucleus	GO:0001673	0.0234107	1.63059	15	469	3	18856	TOPBP1,H2AFX,TRIP13
GO:CC	lamin filament	GO:0005638	0.0240622	1.61866	5	469	2	18856	LMNB2,LMNB1
GO:CC	interchromatin granule	GO:0035061	0.0240622	1.61866	5	469	2	18856	SMC6,SRSF2
GO:CC	delta DNA polymerase complex	GO:0043625	0.0240622	1.61866	5	469	2	18856	POLD3,POLD1
GO:CC	deuterosome	GO:0098536	0.0240622	1.61866	5	469	2	18856	CEP152,PLK4
GO:CC	transcription regulator complex	GO:0005667	0.0245943	1.60916	432	469	20	18856	CDK4,PBX1,TRIM28,TFDP1,CBX5,HMGA1,E2F7,SFPQ,PARP1,RUNX2,TCF7,HMGB1,ARNTL2,TAF9B,TEAD4,LIN9,CDK2,E2F1,RBL1,DEPDC1
GO:CC	obsolete cell	GO:0005623	0.0255946	1.59185	1132	469	42	18856	TRA2B,CCDC88A,NUP62,NUCKS1,NDE1,SPDL1,MYO19,UBE2S,HMGB1,EZR,CENPQ,SLC8A1,SYNE2,INCENP,CXCL12,KIF22,GPSM2,PSRC1,KIF18A,ESPL1,MAD2L1,ZWINT,CDCA5,KIF14,KIF23,CENPE,HMGB2,CCNB1,CDT1,DLGAP5,CEP55,NUSAP1,CENPF,CDCA8,UBE2C,NDC80,KIF2C,FAM83D,NUF2,KIFC1,PLK1,CENPA
GO:CC	cullin-RING ubiquitin ligase complex	GO:0031461	0.0337618	1.47157	165	469	10	18856	CACYBP,DCAF15,UBE2S,CKS2,CKS1B,CCNF,BUB1B,UBE2C,DTL,CDC20
GO:CC	nuclear cohesin complex	GO:0000798	0.0346079	1.46082	6	469	2	18856	RAD21,SMC3
GO:CC	cytoplasmic microtubule	GO:0005881	0.03566	1.44782	72	469	6	18856	TUBA1B,CKAP2,KIF18A,GTSE1,KIF2C,KIF18B
GO:CC	BRCA1-A complex	GO:0070531	0.0467751	1.32999	7	469	2	18856	BRCA1,BARD1
GO:CC	DNA repair complex	GO:1990391	0.0467751	1.32999	36	469	4	18856	XRCC1,MSH6,MSH2,POLD1
GO:CC	U1 snRNP	GO:0005685	0.0495659	1.30482	20	469	3	18856	SNRPD1,SNRPA,SNRPB
KEGG	Cell cycle	KEGG:04110	2.03563e-30	29.6913	124	215	40	7747	CDK4,TFDP1,RAD21,SMC3,SMC1A,PCNA,CHEK1,CDC25B,MCM6,CDK2,MCM3,MCM4,CDC7,ORC6,MCM2,E2F1,DBF4,RBL1,CDC6,MCM7,ESPL1,MCM5,MAD2L1,PTTG1,CDKN2C,TTK,CCNB1,CDC25A,CDC45,BUB1,CCNB2,ORC1,CCNE2,CDK1,BUB1B,CCNA2,CDC25C,PKMYT1,CDC20,PLK1
KEGG	DNA replication	KEGG:03030	7.88695e-26	25.1031	36	215	23	7747	POLE3,POLD3,POLA2,POLA1,PCNA,POLE,MCM6,RFC2,LIG1,POLD1,RFC5,RFC4,FEN1,DNA2,MCM3,MCM4,MCM2,RNASEH2A,RFC3,MCM7,MCM5,POLE2,PRIM1
KEGG	Fanconi anemia pathway	KEGG:03460	3.83069e-11	10.4167	54	215	16	7747	TELO2,FANCC,FANCM,FANCE,RMI1,USP1,FANCG,BRCA2,BRCA1,UBE2T,FANCI,RAD51,FANCA,FANCD2,BRIP1,BLM
KEGG	Mismatch repair	KEGG:03430	2.87064e-10	9.54202	23	215	11	7747	MSH6,MSH2,POLD3,PCNA,RFC2,LIG1,POLD1,RFC5,RFC4,RFC3,EXO1
KEGG	Base excision repair	KEGG:03410	2.57433e-08	7.58934	33	215	11	7747	POLE3,XRCC1,PARP1,POLD3,HMGB1,PCNA,POLE,LIG1,POLD1,FEN1,POLE2
KEGG	Oocyte meiosis	KEGG:04114	3.0161e-07	6.52055	126	215	18	7747	SMC3,SMC1A,CDK2,AURKA,ESPL1,FBXO5,MAD2L1,PTTG1,CCNB1,BUB1,CCNB2,CCNE2,CDK1,CDC25C,PKMYT1,CDC20,SGO1,PLK1
KEGG	Nucleotide excision repair	KEGG:03420	5.56974e-07	6.25416	44	215	11	7747	POLE3,POLD3,PCNA,POLE,RFC2,LIG1,POLD1,RFC5,RFC4,RFC3,POLE2
KEGG	Homologous recombination	KEGG:03440	2.83211e-06	5.54789	41	215	10	7747	TOPBP1,POLD3,POLD1,BRCA2,XRCC3,BRCA1,RAD51,BRIP1,BARD1,BLM
KEGG	Progesterone-mediated oocyte maturation	KEGG:04914	8.33213e-06	5.07924	97	215	14	7747	CDC25B,CDK2,KIF22,AURKA,MAD2L1,CCNB1,CDC25A,BUB1,CCNB2,CDK1,CCNA2,CDC25C,PKMYT1,PLK1
KEGG	Spliceosome	KEGG:03040	7.86483e-05	4.10431	134	215	15	7747	TRA2B,SNRPD1,SF3B3,SRSF1,SNRPA,LSM2,SNRPB,RBMX,HNRNPM,SRSF7,ALYREF,SRSF2,HNRNPA3,HNRNPA1,SRSF3
KEGG	Cellular senescence	KEGG:04218	0.000458636	3.33853	156	215	15	7747	CDK4,NRAS,CHEK1,LIN9,CDK2,E2F1,RBL1,CCNB1,CDC25A,CCNB2,CCNE2,CDK1,CCNA2,FOXM1,MYBL2
KEGG	MicroRNAs in cancer	KEGG:05206	0.00234543	2.62978	161	215	14	7747	NRAS,MMP16,EZR,CDC25B,DNMT1,E2F1,BRCA1,EZH2,CDCA5,KIF23,CDC25A,STMN1,CCNE2,CDC25C
KEGG	p53 signaling pathway	KEGG:04115	0.00257358	2.58946	73	215	9	7747	CDK4,CHEK1,CDK2,CCNB1,CCNB2,GTSE1,RRM2,CCNE2,CDK1
KEGG	Human T-cell leukemia virus 1 infection	KEGG:05166	0.0044141	2.35516	216	215	16	7747	CDK4,NRAS,FOSL1,RANBP1,CHEK1,CDK2,E2F1,ESPL1,MAD2L1,PTTG1,CDKN2C,CCNB2,CCNE2,BUB1B,CCNA2,CDC20
KEGG	RNA transport	KEGG:03013	0.0184587	1.7338	159	215	12	7747	NUP188,NUP50,NUP88,NUP205,NUP62,NUP155,NUP85,NUP107,ALYREF,POP1,NDC1,TACC3
KEGG	Antifolate resistance	KEGG:01523	0.0184587	1.7338	31	215	5	7747	SLC19A1,GGH,SHMT1,DHFR,TYMS
KEGG	One carbon pool by folate	KEGG:00670	0.022598	1.64593	20	215	4	7747	MTHFD1,SHMT1,DHFR,TYMS
REAC	Cell Cycle	REAC:R-HSA-1640170	2.95357e-125	124.53	633	335	174	10588	NUP188,POLE3,NUP50,EML4,NUP88,CDK4,NUP205,ODF2,SET,H2AFV,MDC1,ALMS1,ACD,TFDP1,MZT1,NUP62,CEP192,H3F3B,NUP155,RAD21,NDE1,SPDL1,SMC3,NUP85,NUP107,TOPBP1,SMC2,HAUS1,CEP152,NDC1,SKA2,POLD3,ZWILCH,SMC1A,HAUS5,MASTL,NCAPH2,TUBB4B,RHNO1,CENPJ,POLA2,MIS18A,CENPP,CEP78,TUBA1B,CENPN,POLA1,PCNA,CHEK1,RMI1,NCAPD3,CNTRL,LIN9,DSN1,GINS3,POLE,CENPQ,CENPO,CDC25B,VRK1,MIS18BP1,MCM6,RFC2,LIG1,SYNE2,CKS1B,HAUS8,POL…
REAC	Cell Cycle, Mitotic	REAC:R-HSA-69278	1.86238e-111	110.73	528	335	153	10588	NUP188,POLE3,NUP50,EML4,NUP88,CDK4,NUP205,ODF2,SET,H2AFV,ALMS1,TFDP1,MZT1,NUP62,CEP192,H3F3B,NUP155,RAD21,NDE1,SPDL1,SMC3,NUP85,NUP107,SMC2,HAUS1,CEP152,NDC1,SKA2,POLD3,ZWILCH,SMC1A,HAUS5,MASTL,NCAPH2,TUBB4B,CENPJ,POLA2,CENPP,CEP78,TUBA1B,CENPN,POLA1,PCNA,NCAPD3,CNTRL,LIN9,DSN1,GINS3,POLE,CENPQ,CENPO,CDC25B,VRK1,MCM6,RFC2,LIG1,CKS1B,HAUS8,POLD1,RFC5,NCAPD2,INCENP,RFC4,DHFR,GINS4,FEN1,DNA2,CDK2,MC…
REAC	Cell Cycle Checkpoints	REAC:R-HSA-69620	1.97926e-54	53.7035	289	335	82	10588	MDC1,NDE1,SPDL1,NUP85,NUP107,TOPBP1,SKA2,ZWILCH,RHNO1,CENPP,CENPN,CHEK1,RMI1,DSN1,CENPQ,CENPO,MCM6,RFC2,RFC5,INCENP,RFC4,DNA2,CDK2,MCM3,MCM4,CDC7,ORC6,KNTC1,MCM8,NSD2,H2AFX,MCM2,RFC3,DBF4,BRCA1,SGO2,CENPK,CENPH,CDC6,MCM7,KIF18A,MCM5,CENPU,MAD2L1,ZWINT,CENPI,BRIP1,CENPE,CCNB1,BARD1,BLM,CDC25A,CDC45,BUB1,CCNB2,GTSE1,EXO1,ORC1,KNL1,CCNE2,CDK1,BUB1B,CLSPN,CENPF,SKA1,CDCA8,CCNA2,UBE2C,NDC80,KIF2C,CDC2…
REAC	M Phase	REAC:R-HSA-68886	2.89823e-52	51.5379	386	335	90	10588	NUP188,NUP50,EML4,NUP88,NUP205,ODF2,SET,H2AFV,ALMS1,MZT1,NUP62,CEP192,H3F3B,NUP155,RAD21,NDE1,SPDL1,SMC3,NUP85,NUP107,SMC2,HAUS1,CEP152,NDC1,SKA2,ZWILCH,SMC1A,HAUS5,MASTL,NCAPH2,TUBB4B,CENPJ,CENPP,CEP78,TUBA1B,CENPN,NCAPD3,CNTRL,DSN1,CENPQ,CENPO,VRK1,HAUS8,NCAPD2,INCENP,KNTC1,H2AFX,SGO2,CENPK,NCAPG2,CENPH,SMC4,KIF18A,ESPL1,FBXO5,CENPU,MAD2L1,PTTG1,ZWINT,CDCA5,CENPI,KIF23,CENPE,CCNB1,BUB1,CCNB2,PL…
REAC	Mitotic Prometaphase	REAC:R-HSA-68877	1.9079e-49	48.7194	199	335	67	10588	EML4,ODF2,ALMS1,MZT1,CEP192,RAD21,NDE1,SPDL1,SMC3,NUP85,NUP107,SMC2,HAUS1,CEP152,SKA2,ZWILCH,SMC1A,HAUS5,TUBB4B,CENPJ,CENPP,CEP78,TUBA1B,CENPN,CNTRL,DSN1,CENPQ,CENPO,HAUS8,NCAPD2,INCENP,KNTC1,SGO2,CENPK,CENPH,SMC4,KIF18A,CENPU,MAD2L1,ZWINT,CDCA5,CENPI,CENPE,CCNB1,BUB1,CCNB2,PLK4,KNL1,CDK1,BUB1B,CENPF,SKA1,CDCA8,NDC80,KIF2C,NCAPG,NUF2,BIRC5,NCAPH,ERCC6L,CDC20,SGO1,PLK1,NEK2,SPC25,CENPA,AURKB
REAC	Resolution of Sister Chromatid Cohesion	REAC:R-HSA-2500257	2.43226e-38	37.614	123	335	48	10588	RAD21,NDE1,SPDL1,SMC3,NUP85,NUP107,SKA2,ZWILCH,SMC1A,TUBB4B,CENPP,TUBA1B,CENPN,DSN1,CENPQ,CENPO,INCENP,KNTC1,SGO2,CENPK,CENPH,KIF18A,CENPU,MAD2L1,ZWINT,CDCA5,CENPI,CENPE,CCNB1,BUB1,CCNB2,KNL1,CDK1,BUB1B,CENPF,SKA1,CDCA8,NDC80,KIF2C,NUF2,BIRC5,ERCC6L,CDC20,SGO1,PLK1,SPC25,CENPA,AURKB
REAC	Amplification of signal from the kinetochores	REAC:R-HSA-141424	1.20809e-32	31.9179	92	335	39	10588	NDE1,SPDL1,NUP85,NUP107,SKA2,ZWILCH,CENPP,CENPN,DSN1,CENPQ,CENPO,INCENP,KNTC1,SGO2,CENPK,CENPH,KIF18A,CENPU,MAD2L1,ZWINT,CENPI,CENPE,BUB1,KNL1,BUB1B,CENPF,SKA1,CDCA8,NDC80,KIF2C,NUF2,BIRC5,ERCC6L,CDC20,SGO1,PLK1,SPC25,CENPA,AURKB
REAC	Amplification of signal from unattached kinetochores via a MAD2 inhibitory signal	REAC:R-HSA-141444	1.20809e-32	31.9179	92	335	39	10588	NDE1,SPDL1,NUP85,NUP107,SKA2,ZWILCH,CENPP,CENPN,DSN1,CENPQ,CENPO,INCENP,KNTC1,SGO2,CENPK,CENPH,KIF18A,CENPU,MAD2L1,ZWINT,CENPI,CENPE,BUB1,KNL1,BUB1B,CENPF,SKA1,CDCA8,NDC80,KIF2C,NUF2,BIRC5,ERCC6L,CDC20,SGO1,PLK1,SPC25,CENPA,AURKB
REAC	S Phase	REAC:R-HSA-69242	4.00135e-32	31.3978	161	335	48	10588	POLE3,CDK4,TFDP1,RAD21,SMC3,POLD3,SMC1A,POLA2,POLA1,PCNA,LIN9,GINS3,POLE,CDC25B,MCM6,RFC2,LIG1,CKS1B,POLD1,RFC5,RFC4,GINS4,FEN1,DNA2,CDK2,MCM3,MCM4,ORC6,MCM8,MCM2,RFC3,E2F1,CDC6,MCM7,MCM5,POLE2,PRIM1,CDCA5,GINS2,GINS1,CDT1,CDC25A,CDC45,ORC1,ESCO2,CCNE2,CCNA2,UBE2C
REAC	EML4 and NUDC in mitotic spindle formation	REAC:R-HSA-9648025	4.01871e-32	31.3959	115	335	42	10588	EML4,NDE1,SPDL1,NUP85,NUP107,SKA2,ZWILCH,TUBB4B,CENPP,TUBA1B,CENPN,DSN1,CENPQ,CENPO,INCENP,KNTC1,SGO2,CENPK,CENPH,KIF18A,CENPU,MAD2L1,ZWINT,CENPI,CENPE,BUB1,KNL1,BUB1B,CENPF,SKA1,CDCA8,NDC80,KIF2C,NUF2,BIRC5,ERCC6L,CDC20,SGO1,PLK1,SPC25,CENPA,AURKB
REAC	Mitotic Metaphase and Anaphase	REAC:R-HSA-2555396	4.19887e-31	30.3769	196	335	51	10588	RAD21,NDE1,SPDL1,SMC3,NUP85,NUP107,SKA2,ZWILCH,SMC1A,TUBB4B,CENPP,TUBA1B,CENPN,DSN1,CENPQ,CENPO,VRK1,INCENP,KNTC1,SGO2,CENPK,CENPH,KIF18A,ESPL1,FBXO5,CENPU,MAD2L1,PTTG1,ZWINT,CDCA5,CENPI,CENPE,BUB1,KNL1,BUB1B,CENPF,SKA1,CDCA8,UBE2C,NDC80,KIF2C,LMNB1,NUF2,BIRC5,ERCC6L,CDC20,SGO1,PLK1,SPC25,CENPA,AURKB
REAC	Mitotic Spindle Checkpoint	REAC:R-HSA-69618	6.86265e-31	30.1635	108	335	40	10588	NDE1,SPDL1,NUP85,NUP107,SKA2,ZWILCH,CENPP,CENPN,DSN1,CENPQ,CENPO,INCENP,KNTC1,SGO2,CENPK,CENPH,KIF18A,CENPU,MAD2L1,ZWINT,CENPI,CENPE,BUB1,KNL1,BUB1B,CENPF,SKA1,CDCA8,UBE2C,NDC80,KIF2C,NUF2,BIRC5,ERCC6L,CDC20,SGO1,PLK1,SPC25,CENPA,AURKB
REAC	DNA strand elongation	REAC:R-HSA-69190	2.37898e-30	29.6236	32	335	25	10588	POLD3,POLA2,POLA1,PCNA,GINS3,MCM6,RFC2,LIG1,POLD1,RFC5,RFC4,GINS4,FEN1,DNA2,MCM3,MCM4,MCM8,MCM2,RFC3,MCM7,MCM5,PRIM1,GINS2,GINS1,CDC45
REAC	Mitotic Anaphase	REAC:R-HSA-68882	3.1366e-30	29.5035	195	335	50	10588	RAD21,NDE1,SPDL1,SMC3,NUP85,NUP107,SKA2,ZWILCH,SMC1A,TUBB4B,CENPP,TUBA1B,CENPN,DSN1,CENPQ,CENPO,VRK1,INCENP,KNTC1,SGO2,CENPK,CENPH,KIF18A,ESPL1,CENPU,MAD2L1,PTTG1,ZWINT,CDCA5,CENPI,CENPE,BUB1,KNL1,BUB1B,CENPF,SKA1,CDCA8,UBE2C,NDC80,KIF2C,LMNB1,NUF2,BIRC5,ERCC6L,CDC20,SGO1,PLK1,SPC25,CENPA,AURKB
REAC	DNA Replication	REAC:R-HSA-69306	4.98545e-29	28.3023	127	335	41	10588	POLE3,POLD3,POLA2,POLA1,PCNA,GINS3,POLE,MCM6,RFC2,LIG1,POLD1,RFC5,RFC4,GINS4,FEN1,DNA2,CDK2,MCM3,MCM4,CDC7,ORC6,MCM8,MCM2,RFC3,E2F1,DBF4,GMNN,CDC6,MCM7,MCM5,POLE2,PRIM1,GINS2,GINS1,CDT1,CDC45,ORC1,CCNE2,CCNA2,UBE2C,MCM10
REAC	Separation of Sister Chromatids	REAC:R-HSA-2467813	4.98545e-29	28.3023	187	335	48	10588	RAD21,NDE1,SPDL1,SMC3,NUP85,NUP107,SKA2,ZWILCH,SMC1A,TUBB4B,CENPP,TUBA1B,CENPN,DSN1,CENPQ,CENPO,INCENP,KNTC1,SGO2,CENPK,CENPH,KIF18A,ESPL1,CENPU,MAD2L1,PTTG1,ZWINT,CDCA5,CENPI,CENPE,BUB1,KNL1,BUB1B,CENPF,SKA1,CDCA8,UBE2C,NDC80,KIF2C,NUF2,BIRC5,ERCC6L,CDC20,SGO1,PLK1,SPC25,CENPA,AURKB
REAC	RHO GTPases Activate Formins	REAC:R-HSA-5663220	6.79621e-29	28.1677	136	335	42	10588	NDE1,SPDL1,NUP85,NUP107,SKA2,ZWILCH,DIAPH3,TUBB4B,CENPP,TUBA1B,CENPN,DSN1,CENPQ,CENPO,INCENP,KNTC1,SGO2,CENPK,CENPH,KIF18A,CENPU,MAD2L1,ZWINT,CENPI,CENPE,BUB1,KNL1,BUB1B,CENPF,SKA1,CDCA8,NDC80,KIF2C,NUF2,BIRC5,ERCC6L,CDC20,SGO1,PLK1,SPC25,CENPA,AURKB
[truncated: 2,647 more rows]
