# Supplementary material for: Telomere damage promotes vascular smooth muscle cell senescence and immune cell recruitment after vessel injury
Source: Commun Biol. 2021 May 21;4:611. doi: 10.1038/s42003-021-02123-z (PMC8140103; doi:10.1038/s42003-021-02123-z)
Supplement: Supplementary file 5 — Supplementary Data 3 [file 42003_2021_2123_MOESM5_ESM.xlsx]

## Sheet: Fig 1b
Time (Days)	Ctr							Doxo
0	0	0	0	0	0	0		0	0	0	0	0	0
4	2.3	1.5	1.9	1.9	2	1.3		2.3	1.5	-0.7	1.9	2	1.3
11	4.7	3.5	4.3	3	2.8	2		2.7	1.5	-0.2	3	2.8	2
18	7	5.4	5.5	4.7	4.4	3.4		2.4	1.7	-0.9	2.4	2.6	1
22	9.2	7.3		6	5.3	4.5		2.4	1.4		1.7	1.6	0.1

## Sheet: Fig 1c
Ctr 24h	Doxo 24h	Ctr 21d	Doxo 21d
80	20	72.5	25
77	31	20.7	0
90	16	73.1	7.4
61	1	54	4.4
54	1	34	1.5

## Sheet: Fig 1d
Ctr SABG	SIPS SABG	Ctr C12FDG	SIPS C12FDG
6.7	43.5	1.8	52
4.8	34.3	29.5	75
7.2	40.8	16.6	31.4
1.3	43.5

## Sheet: Fig 1e
Ctr 24h	Doxo 24h	Ctr 21d	Doxo 21d
1	0.346	1	1.245
1	0.454	1	1.4
1	0.843	1	1.73

## Sheet: Fig 1f
Ctr 24h	Doxo 24h	Ctr 21d	Doxo 21d
1	16.16	1	1.84436
1	15.0387	1	1.88359
1	12.3366	1	1.04068
1	12.1	1	1.6
1	8.9

## Sheet: Fig 1i - Total
Untreated	Doxo 24h	Doxo 21d
6	54
16	39
42	26
11	125
9	121
24	73
0	67
1	109
7	120
1	59
50	73
27	39
10	71
59	50
9	68
13	33
17	69
21	81
	34
	67
	80
10	36	1
3	8	1
3	40	9
3	32	0
1	24	0
9	8	18
3	23	0
2	13	0
1	27	27
0	24	12
3	12	17
5	8	1
5	6
18	24
0	20
7	16
3	10
1	15
0	19
0	12
5	11
7	51
7	29
6	16
4	12
7	31
4	17
2	44
6	34
10	26
0	29
1	43
0	56
3	31
2	25
0	23
3	51
2	26
7	12
2	28
	15
	17
	7
	16
	12
	10
	18
	12
	16
	2
22	30	14
99	121	7
53	75	1
98	134	8
74	102	8
30	88	0
81	116	74
103	128	19
172	199	11
27	42	0
31	89	2
37	44	10
19	196	47
36	59	16
20	90	39
44	76	39
25	58	15
41	60	31
35	44	53
37	16	18
8	60	17
31	51	5
37	49	29
19	60	18
6	35	11
10	59	10
32	29	13
78	42	6
51	4	6
10	52	5
26	28	3
8	53	10
74	45	18
53	33	10
25	40	4
37	80	1
30	35	0
11	7	3
12	30	5
19	30	0
41	7	40
5	22	8
19	14	2
18	7	0
5	2	0
26	11	3
38	31
12	10
10	5
	8
	6
0	15	16
5	8	17
5	30	43
2	38	8
0	4	12
0	57	12
0	39	66
4	23	15
0	31	15
1	31	18
0	7	15
1	58	64
30	19	73
3	20	16
16	34	26
4	30	5
6	38	98
29	5	26
12	18	7
3	24	4
2	76	37
12	32	1
12	42	89
1	14	11
18	34	3
1	12	11
35	76	8
10	60	4
16	141	22
2	52	9
4	51	8
0	54	73
3	68	17
24	70
22	54
0	33
6	36
0	46
10	32
1	42
1	41
5	19
0	61
0	30
3	40
1	43
0	11
1	25
0	27
1	118
0	46
6	32
0	24
4	46
6	63
4	36
6	83
7	49
26	37
9
12
0
0
5
10
7
0
2
2
8
0
22

## Sheet: Fig 1i - TIFS
Untreated	Doxo 24h	Doxo 21d
2	2	1
0	0	1
0	1	9
2	3	0
1	4	0
1	0	18
0	0	0
0	0	0
0	1	27
0	1	12
1	3	17
0	2	1
0	1
3	5
4	5
0	1
0	1
3	6
0	2
2	6
1	3
1	7
1	8
1	4
1	2
1	10
1	3
1	6
1	2
1	4
1	10
1	10
1	10
1	9
1	10
1	5
1	8
1	8
1	1
1	4
	3
	1
	1
	3
	0
	1
	2
	3
	6
	0
26	34
0	12
3	5
0	6
0	1
0	0
0	6
0	8
0	43
0	5
0	54
5	7
0	15
0	0
0	0
0	0
0	0
3	0
0	0
	0
	0
	14
	17
	3
	0
	0
	1
	1
	1
	4
	0
	1
	14
	1
11	29	1
33	130	2
20	37	11
35	52	5
20	57	3
26	72	0
20	26	34
17	18	37
49	27	6
21	56	2
19	48	0
36	8	6
16	52	11
13	29	10
17	23	20
10	16	10
9	35	18
34	19	11
4	30	21
16	3	19
27	12	13
19	11	9
5	13	25
8	34	19
10	7	28
15	20	10
14	9	6
2	27	2
7	0	11
6	14	2
25	14	7
1	26	2
15	12	3
7	21	9
7	12	1
1	26	2
6	22	10
1	5	3
2	29	3
8	27	0
7	6	28
1	19	31
4	12	5
2	5	2
1	2	0
5	9	5
10	27
3	9
1	3
	7
	5
1	17	10
1	0	21
0	8	26
1	8	7
0	4	9
2	15	0
1	2	15
0	5	6
1	10	14
0	2	11
0	0	9
0	23	30
14	3	47
2	17	7
4	5	26
0	8	0
1	13	39
8	0	24
4	8	2
0	6	11
2	26	14
1	6	5
0	6	60
0	3	13
8	8	1
1	3	3
10	49	10
3	32	3
7	59	8
0	15	12
0	14	2
0	24	33
0	27	6
13	27
12	35
0	10
	24
0	15
1	3
1	3
0	5
0	8
7	6
1	3
0	2
3	6
5	14
1	1
0	9
7	99
0	24
2	30
1	13
0	28
4	51
3	27
2	48
1	45
14	21
1
12
4
0
8
2
4
2
5
0
1
0
4

## Sheet: Fig 2b
Days	EV					TRF2 T188A
0	0	0	0	0	0	0	0	0	0	0
5	0.1	0.6	-0.1			0.5	0.7	-0.8
8	1.9	1.3	1.6	0.2	0.5	1	0.9	-0.1	-0.2	0
10	2.8			0.2	0.4	1.3			-1.2	-0.7
14	2.8	1.9	0.8			1.3	1.5	-0.7
19	3.7	2.4	1.1			2.2	2.4	-0.6
24	3.8	1.8				2.3	3

## Sheet: Fig 2c
EV	TRF2T188A
16	22
3.6	52
6.8	22
5.8	9.4
13.2	14.8

## Sheet: Fig 2f - Total
EV	TRF2T188A
0	15
7	47
0	14
1	9
4	0
32	81
8	3
3	3
5	1
5	107
5	131
16	10
45	11
1	1
2	49
8	13
0	15
0	4
4	1
0	154
3	161
0	9
0	87
0	0
0	104
1	21
3	5
1	61
0	54
6	8
2	26
4	29
0	2
4	75
0	16
0	22
1	2
2	2
0	0
7	0
2	6
0	1
1	5
4	5
6	0
5	4
0	5
4	11
0	5
0	6
7	5
3	4
6	5
6	4
2	5
0	1
14	1
0	0
1	2
5	3
7	1
12
2
2
5
6	0
5	7
0	0
0	11
27	1
0	1
24	7
6	26
0	2
11	3
0	81
40	0
7	6
0	46
48	151
0	0
0	7
0	4
21	4
7	3
1	8
2	27
0	75
15	0
10	35
1	34
11	13
56	1
	69

[truncated: 12 more sheets: Fig2f - TIFS, Fig 2g - TELOG, Fig2g - TELOC, Fig4b-GH2AX, Fig4b - H3K9me3, Fig 4c - MN, Fig 4e -Cytokines, Suppl Fig3b, Suppl Fig3c, Suppl 4b - IL1a, Suppl 4b - IL8, Suppl Fig4b - CCL20]
