# Supplementary material for: Telomere damage promotes vascular smooth muscle cell senescence and immune cell recruitment after vessel injury
Source: Commun Biol. 2021 May 21;4:611. doi: 10.1038/s42003-021-02123-z (PMC8140103; doi:10.1038/s42003-021-02123-z)
Supplement: Supplementary file 6 — Supplementary Data 4 [file 42003_2021_2123_MOESM6_ESM.xlsx]

## Sheet: Fig 5a
Genotype	YFP	CFP	RFP	GFP	No of patches	Remodelling	Area				total Area	patches/ area
TRF2 T188A	14	6	4	5	29	yes huge	900	480	1310	836	3526	0.00822462
Control	2	5	3	3	13	yes	1733	1514	253	3500	7000	0.00185714
TRF2 T188A	4	6	6	3	19	yes	2614			2614	2614	0.00726855
Control	6	4	5	2	17	yes	3971			3971	7942	0.00214052
TRF2 T188A	1	4	3	1	9	yes huge	1634			1634	3268	0.00275398
Control	2	3	4	0	9	yes huge	3643			3643	7286	0.00123525
Control	2	1	3	1	7	yes	1805			1805	3610	0.00193906
TRF2 T188A	3	0	0	2	5	yes	1377				1377	0.00363108
Control	5	3	3	6	17	yes	3461				3461	0.00491188
TRF2 T188A	6	7	10	9	32	yes	1282			1680	2962	0.0108035
Control	5	5	4	3	17	yes	2073			2025	4098	0.00414837
Control	6	4	5	3	18	yes	1679			1162	2841	0.0063358
TRF2 T188A	5	4	2		11	yes huge	1896	978			1844	0.00596529
Control	2	2	0	1	5	yes	1783				1783	0.00280426
TRF2 T188A	2	1	3	1	7	yes	1161				1161	0.00602929
Control	13	11	11	8	43	yes	4424				4424	0.00971971

## Sheet: Fig 5c-d
		Distance [uM]	IEL	EEL	Lumen	Neointima	Media
	TRF2 T188A		NA	NA	NA	NA	NA
		400	70558.9	107174	12954.5	57604.4	36615.5			Highlighted values used for analysis maximal neointimal area
		300	38097.3	64950.4	5887.9	32209.4	26853.1		IEL	Internal elastic lamina
		200	29848.3	49319.9	5730.21	24118.1	19471.6		EEL	External elastic lamina
		100	71504.7	91493.2	3158.6	68346.1	19988.5
		0	74436.3	99911.1	2243.29	72193.1	25474.8
	Control	500	26638.2	60019.6	15217.6	11420.5	33381.4
		400	49805.5	78775.2	30562.8	19242.7	28969.7
		300	59346.4	88559.5	33726.3	25620.2	29213.1
		200	61537.8	90151.1	33634.9	27902.9	28613.3
		100	52330.3	80973.3	28156.6	24173.7	28643
		0	46025	74591.6	23599.8	22425.2	28566.6
	TRF2 T188A	400	101206	144122	66382.9	34823.3	42916.1
		300	88571.4	119193	50314.7	38256.7	30621.4
		200	66682.6	90399.4	36562.2	30120.4	23716.9
		100	86064.7	123761	45912.1	40152.5	37696.5
		0	60140	96231.7	39874.5	20265.5	36091.7
	Control		NA	NA	NA	NA	NA
		400	41729.8	70252	24126.3	17603.5	28522.2
		300	23989.8	48781.5	12115.3	11874.5	24791.7
		200	18779.7	41045.7	7855.97	10923.7	22266.1
		100	29745.3	49892.6	13429.4	16315.9	20147.3
		0	33931.5	61289.1	15085.9	18845.7	27357.5
	TRF2 T188A	500	19672.5	49372.5	13171.1	6501.49	29699.9
		400	35347.8	71311.5	23054.5	12293.3	35963.6
		300	42937.4	71954	26368.6	16568.8	29016.6
		200	58815.2	97157.6	16984.6	41830.7	38342.3
		100	75287.8	116183	23817.2	51470.7	40895
		0	76977.4	110487	9775.47	67202	33509.9
	Control	400	49913	99026	39975	9938	49113
		300	32384	59253.1	24652	7732	26869.1
		200	39329.1	70560.7	31469.3	7859.8	31231.6
		100	35675.5	61155.9	25796.1	9879.4	25480.4
		0	33657.1	59032.7	22860.2	10796.9	25375.6
			NA	NA	NA	NA	NA
	TRF2 T188A	500	75643.9	156851	51262.5	24381.4	81207.4
		400	88400.3	166704	62546.8	25853.5	78303.6
		300	85074.5	158505	56665.1	28409.4	73430.2
		200	116029	200955	78160.9	37867.9	84925.7
		100	134930	249926	93265.6	41664.1	114996
		0	104820	200806	65799.8	39020.5	95985.2
	Control	500	NA	NA	NA	NA	NA
		400	36461.9	64152.8	1551.64	34910.3	27690.9
		300	28999.2	60360.2	3173.41	25825.8	31361
		200	57518.1	91686.6	19624.8	37893.3	34168.5
		100	69654.8	95195.5	29995.3	39659.5	25540.8
		0	55153.9	86228.1	24376	30778	31074.1
	TRF2 T188A	500	19770.3	54409.4	14761.4	5008.81	34639.1
		400	30841	72682.4	24048	6793.05	41841.4
		300	25068.4	50074	13742	11326.4	25005.6
		200	55183.4	94065.9	15996	39187.3	38882.5
		100	61486.3	95182.8	5215.65	56270.7	33696.5
		0	77884.6	110473	4974.75	72909.9	32588.1
	Control	500	58678.6	97196.2	39878.1	18800.4	38517.7
		400	39834.5	82552.7	26961.8	12872.6	42718.3
		300	36001.3	74339.4	19604	16397.3	38338.1
		200	44936.3	79116.8	23190.1	21746.2	34180.4
		100	33740.8	61815.5	8762.3	24978.5	28074.8
		0	56308.2	95321.7	23293.8	33014.4	39013.5
	TRF2 T188A	500	25247.2	60000.8	17553.5	7693.66	34753.6
		400	16790.2	46972.5	5573.16	11217.1	30182.3
		300	16105.7	43857	6596.38	9509.35	27751.3
		200	20988.1	51719	540.351	20447.8	30730.8
		100	46547.5	78737.4	308.513	46239	32189.8
		0	67767.6	106512	3662.3	64105.3	42406.5
	TRF2 T188A		NA	NA	NA	NA	NA
			NA	NA	NA	NA	NA
		300	80556.6	140684	23655.2	56901.4	60127.5
		200	46257.9	82248.3	22378.5	23879.4	35990.4
		100	21883.4	53006.4	80.135	21803.2	31123
		0	33527.7	70709.7	1038.77	32488.9	37182.1

## Sheet: Fig 6b-c
	Media
	ID	DAPI	Media	DAPI/media	Confetti+	Confetti-/SMA-	Confetti+/DAPI [%]	SMA-Confetti-/DAPI [%]
	TRF2 T188A	175	23751.5	0.00736796	46	NA	26.2857	NA
	Control	146	28613.3	0.00510253	140	10	95.8904	6.84932
	TRF2 T188A	160	37696.5	0.00424443	112	28	70	17.5
	Control	108	27357.5	0.00394772	69	7	63.8889	6.48148
	TRF2 T188A	152	40895	0.00371684	111	19	73.0263	12.5
	TRF2 T188A	341	95985.2	0.00355263	247	90	72.434	26.393
	Control	169	31074.1	0.00543861	128	11	75.7396	6.50888
	TRF2 T188A	158	38912.1	0.00406043	109	33	68.9873	20.8861
	Control	112	25375.6	0.00441369	88	22	78.5714	19.6429
	Control	134	39013.5	0.00343471	47	7	35.0746	5.22388
	TRF2 T188A	139	42406.5	0.0032778	88	51	63.3094	36.6906
	TRF2 T188A	221	60127.5	0.00367552	42	64	19.0045	28.9593
	Neointima
	ID	DAPI	Neointima	DAPI/Neointima	Confetti +	Confetti-/SMA-	Confetti+/DAPI [%]	SMA-confetti -/DAPI [%]
	TRF2 T188A	766	79649.5	0.00961714	339	NA	44.2559	NA
	Control	278	27902.9	0.00996312	246	36	88.4892	12.9496
	TRF2 T188A	370	40152.5	0.00921486	185	91	50	24.5946
	Control	129	18845.7	0.00684507	110	20	85.2713	15.5039
	TRF2 T188A	683	51470.7	0.0132697	199	147	29.1362	21.5227
	TRF2 T188A	291	39020.5	0.00745761	188	88	64.6048	30.2405
	Control	275	30778	0.00893496	190	40	69.0909	14.5455
	TRF2 T188A	365	56270.7	0.00648651	229	136	62.7397	37.2603
	Control	144	10796.9	0.0133372	75	39	52.0833	27.0833
	TRF2 T188A	385	64105.3	0.00600574	91	101	23.6364	26.2338
	Control	337	33014.4	0.0102077	248	23	73.5905	6.82493
	TRF2 T188A	278	56901.4	0.00488564	187	91	67.2662	32.7338

## Sheet: Fig 7b-g
		Media								Media								Media
		ID	DAPI	CD45 +	CD45+/DAPI [%]					ID	DAPI	CD3 +	CD3+/DAPI [%]					ID	DAPI	CD68 +	CD68+/DAPI [%]
		TRF2 T188A	128	13	10.1562					TRF2 T188A	83	6	7.22892					TRF2 T188A	73	6	8.21918
		Control	140	8	5.71429					Control	100	6	6					Control	84	2	2.38095
		TRF2 T188A	163	10	6.13497					TRF2 T188A	106	2	1.88679					TRF2 T188A	119	1	0.840336
		Control	116	2	1.72414					Control	97	3	3.09278					Control	126	0	0
		TRF2 T188A	201	11	5.47264					TRF2 T188A	104	5	4.80769					TRF2 T188A	145	22	15.1724
		TRF2 T188A	384	29	7.55208					T188A	441	21	4.7619					TRF2 T188A	509	89	17.4853
		Control	158	1	0.632911					TRF2 T188A	114	1	0.877193					Control	99	1	1.0101
		TRF2 T188A	167	12	7.18563					TRF2 T188A	132	23	17.4242					TRF2 T188A	92	17	18.4783
		Control	168	9	5.35714					Control	96	1	1.04167					Control	107	10	9.34579
		TRF2 T188A	164	16	9.7561					TRF2 T188A	118	3	2.54237					TRF2 T188A	182	31	17.033
		TRF2 T188A	203	15	7.38916					TRF2 T188A	204	2	0.980392
		Neointima								Neointima								Neointima
		ID	DAPI	CD45 +	CD45+/DAPI [%]					ID	DAPI	CD3 +	CD3+/DAPI [%]					ID	DAPI	CD68 +	CD68+/DAPI [%]
		TRF2 T188A	535	111	20.7477					T188A	539	22	4.08163					TRF2 T188A	391	26	6.64962
		Control	254	22	8.66142					Control	198	2	1.0101					Control	227	21	9.2511
		TRF2 T188A	343	47	13.7026					T188A	88	3	3.40909					TRF2 T188A	115	34	29.5652
		Control	164	23	14.0244					Control	138	2	1.44928					Control	182	23	12.6374
		TRF2 T188A	494	211	42.7126					T188A	537	17	3.16574					TRF2 T188A	596	84	14.094
		TRF2 T188A	262	24	9.16031					T188A	426	46	10.7981					TRF2 T188A	245	76	31.0204
		Control	179	19	10.6145					Control	275	8	2.90909					Control	195	22	11.2821
		TRF2 T188A	238	41	17.2269					T188A	712	119	16.7135					TRF2 T188A	193	42	21.7617
		TRF2 T188A	265	69	26.0377					T188A	441	38	8.61678					Control	292	11	3.76712
		Control	182	35	19.2308					Control	340	10	2.94118					TRF2 T188A	209	45	21.5311
		TRF2 T188A	266	64	24.0602					T188A	372	30	8.06452

## Sheet: Fig 8b
	ID	Media SA-𝛽-Gal	Media DAPI	Media SA-𝛽-Gal [%]	Neointima SA-𝛽-Gal	Neointima DAPI	Neointima SA-𝛽-Gal [%]
	TRF2 T188A	17	135	12.5926	123	352	34.9432
	Control	1	100	1	2	161	1.24224
	TRF2 T188A	0	99	0	2	118	1.69492
	Control	0	NA	0	0	NA	0
	Control	0	NA	0	0	NA	0
	TRF2 T188A	32	387	8.26873	1	373	0.268097
	Control	1	131	0.763359	0	373	0
	TRF2 T188A	5	127	3.93701	31	427	7.25995
	TRF2 T188A	66	319	20.6897	68	501	13.5729
	Control	1	142	0.704225	0	NA	0

## Sheet: ICAM VCAM
ICAM staining
mouse ID		ICAM pos	total DAPI in neointima			ICAM perc			genotype
14		25	48			0.520833	52.0833		TA
9 1.3		76	175			0.434286	43.4286		TA
3 2.6		30	84			0.357143	35.7143		WT
3 1.3		40	152			0.263158	26.3158		WT
9 2.5		90	214			0.420561	42.0561		TA
22		102	236			0.432203	43.2203		TA
10		130	550			0.236364	23.6364		WT
WT_1		59	320			0.184375	18.4375		WT
VCAM staining
mouse ID		ICAM pos	total DAPI in neointima			VCAM perc			genotype
25		41	219			0.187215	18.7215		TA
22		67	256			0.261719	26.1719		TA
14		32	65			0.492308	49.2308		TA
3		12	78			0.153846	15.3846		WT
3 1.1		18	138			0.130435	13.0435		WT
9 2.6		82	263			0.311787	31.1787		TA
10		83	300			0.276667	27.6667		WT
WT1		46	137			0.335766	33.5766		WT

## Sheet: supplement Fig 5c-d 
RCCA
	ID	DAPI	CFP	% CFP	GFP	% GFP	YFP	% YFP	RFP	% RFP	Confetti	Efficiency
	Control	190	76	40	5	2.63158	32	16.8421	74	38.9474	187	98.4211
	Control	129	27	20.9302	2	1.55039	14	10.8527	33	25.5814	76	58.9147
	Control	188	54	28.7234	12	6.38298	41	21.8085	70	37.234	177	94.1489
	Control	106	27	25.4717	2	1.88679	18	16.9811	42	39.6226	89	83.9623
	Control	73	19	26.0274	5	6.84932	5	6.84932	13	17.8082	42	57.5342
	Control	220	60	27.2727	29	13.1818	43	19.5455	53	24.0909	185	84.0909
	Control	188	38	20.2128	4	2.12766	34	18.0851	64	34.0426	140	74.4681
	TRF2 T188A	165	56	33.9394	5	3.0303	27	16.3636	37	22.4242	125	75.7576
	TRF2 T188A	106	0	0	0	0	22	20.7547	57	53.7736	79	74.5283
	TRF2 T188A	147	32	21.7687	5	3.40136	36	24.4898	37	25.1701	110	74.8299
	TRF2 T188A	106	30	28.3019	4	3.77358	13	12.2642	29	27.3585	76	71.6981
	TRF2 T188A	164	55	33.5366	11	6.70732	24	14.6341	67	40.8537	157	95.7317
	TRF2 T188A	134	37	27.6119	16	11.9403	29	21.6418	24	17.9104	106	79.1045

## Sheet: supplement Fig 6a-c
ID			Distance [uM]	IEL	EEL	Lumen	Neointima	Media
1		TRF2 T188A		NA	NA	NA	NA	NA
			400	70558.9	107174	12954.5	57604.4	36615.5			Highlighted values used for analysis maximal neointimal area
			300	38097.3	64950.4	5887.9	32209.4	26853.1		IEL	Internal elastic lamina
			200	29848.3	49319.9	5730.21	24118.1	19471.6		EEL	External elastic lamina
			100	71504.7	91493.2	3158.6	68346.1	19988.5
			0	74436.3	99911.1	2243.29	72193.1	25474.8
3		Control	500	26638.2	60019.6	15217.6	11420.5	33381.4
			400	49805.5	78775.2	30562.8	19242.7	28969.7
			300	59346.4	88559.5	33726.3	25620.2	29213.1
			200	61537.8	90151.1	33634.9	27902.9	28613.3
			100	52330.3	80973.3	28156.6	24173.7	28643
			0	46025	74591.6	23599.8	22425.2	28566.6
9		TRF2 T188A	400	101206	144122	66382.9	34823.3	42916.1
			300	88571.4	119193	50314.7	38256.7	30621.4
			200	66682.6	90399.4	36562.2	30120.4	23716.9
			100	86064.7	123761	45912.1	40152.5	37696.5
			0	60140	96231.7	39874.5	20265.5	36091.7
10		Control		NA	NA	NA	NA	NA
			400	41729.8	70252	24126.3	17603.5	28522.2
			300	23989.8	48781.5	12115.3	11874.5	24791.7
			200	18779.7	41045.7	7855.97	10923.7	22266.1
			100	29745.3	49892.6	13429.4	16315.9	20147.3
			0	33931.5	61289.1	15085.9	18845.7	27357.5
14		TRF2 T188A	500	19672.5	49372.5	13171.1	6501.49	29699.9
			400	35347.8	71311.5	23054.5	12293.3	35963.6
			300	42937.4	71954	26368.6	16568.8	29016.6
			200	58815.2	97157.6	16984.6	41830.7	38342.3
			100	75287.8	116183	23817.2	51470.7	40895
			0	76977.4	110487	9775.47	67202	33509.9
17		Control	400	49913	99026	39975	9938	49113
			300	32384	59253.1	24652	7732	26869.1
			200	39329.1	70560.7	31469.3	7859.8	31231.6
			100	35675.5	61155.9	25796.1	9879.4	25480.4
			0	33657.1	59032.7	22860.2	10796.9	25375.6
				NA	NA	NA	NA	NA
22		TRF2 T188A	500	75643.9	156851	51262.5	24381.4	81207.4
			400	88400.3	166704	62546.8	25853.5	78303.6
			300	85074.5	158505	56665.1	28409.4	73430.2
			200	116029	200955	78160.9	37867.9	84925.7
			100	134930	249926	93265.6	41664.1	114996
			0	104820	200806	65799.8	39020.5	95985.2
23		Control	500	NA	NA	NA	NA	NA
			400	36461.9	64152.8	1551.64	34910.3	27690.9
			300	28999.2	60360.2	3173.41	25825.8	31361
			200	57518.1	91686.6	19624.8	37893.3	34168.5
			100	69654.8	95195.5	29995.3	39659.5	25540.8
			0	55153.9	86228.1	24376	30778	31074.1
25		TRF2 T188A	500	19770.3	54409.4	14761.4	5008.81	34639.1
			400	30841	72682.4	24048	6793.05	41841.4
			300	25068.4	50074	13742	11326.4	25005.6
			200	55183.4	94065.9	15996	39187.3	38882.5
			100	61486.3	95182.8	5215.65	56270.7	33696.5
			0	77884.6	110473	4974.75	72909.9	32588.1
RSA		Control	500	58678.6	97196.2	39878.1	18800.4	38517.7
			400	39834.5	82552.7	26961.8	12872.6	42718.3
			300	36001.3	74339.4	19604	16397.3	38338.1
			200	44936.3	79116.8	23190.1	21746.2	34180.4
			100	33740.8	61815.5	8762.3	24978.5	28074.8
			0	56308.2	95321.7	23293.8	33014.4	39013.5
26		TRF2 T188A	500	25247.2	60000.8	17553.5	7693.66	34753.6
			400	16790.2	46972.5	5573.16	11217.1	30182.3
			300	16105.7	43857	6596.38	9509.35	27751.3
			200	20988.1	51719	540.351	20447.8	30730.8
			100	46547.5	78737.4	308.513	46239	32189.8
			0	67767.6	106512	3662.3	64105.3	42406.5
26		TRF2 T188A		NA	NA	NA	NA	NA
28_2				NA	NA	NA	NA	NA
28_3	0		300	80556.6	140684	23655.2	56901.4	60127.5
28_4	100		200	46257.9	82248.3	22378.5	23879.4	35990.4
28_5	200		100	21883.4	53006.4	80.135	21803.2	31123
28_6	300		0	33527.7	70709.7	1038.77	32488.9	37182.1
